# Supplementary material for: Integration analysis of miRNA-mRNA pairs between two contrasting genotypes reveals the molecular mechanism of jujube (Ziziphus jujuba Mill.) response to high-temperature stress
Source: BMC Plant Biol. 2024 Jun 27;24:612. doi: 10.1186/s12870-024-05304-0 (PMC11209981; doi:10.1186/s12870-024-05304-0)
Supplement: Supplementary file 2 — Supplementary Material 2 [file 12870_2024_5304_MOESM2_ESM.xls]

## Sheet: Primer
Table S1.Primers used in the study for quantitative RT-PCR
Gene ID	Primer	Sequences (5'-3')	NR_annotation
LOC107404976	Forward	ATGGCTCACCTTGCAGATCC	photosystem I chlorophyll a/b-binding protein 6, chloroplastic-like [Ziziphus jujuba]
	Reverse	TTACCGTCTTCTGCAACCCC
LOC107432449	Forward	TGCCTCATCTGGTTTGGGTC	protochlorophyllide reductase, chloroplastic [Ziziphus jujuba]
	Reverse	CAGATTTGGCGGCTCTCTCT
LOC107413540	Forward	AGCCCCCATCCTACCTTACC	chlorophyll a-b binding protein of LHCII type 1 [Ziziphus jujuba]
	Reverse	CGAAGGTTTCTGGGTCAGCC
LOC107415833	Forward	ATCTACACATGGAGGCGCAA	uncharacterized protein LOC107415833 [Ziziphus jujuba]
	Reverse	TACGGAGATAAAGAAGATCATCACC
LOC107423628	Forward	GATCAAGCCAGGCGACCATA	uncharacterized protein LOC107423628 [Ziziphus jujuba]
	Reverse	ACCTTGCTTCCCCCAACAAA
LOC107414457	Forward	CGAAGAGGTGAGAAACGGCT	heat stress transcription factor B-2b [Ziziphus jujuba]
	Reverse	CCGTGACTCCTGATGGAACC

## Sheet: FPKM value
FPKM value of the six DEGs determined by RNA-Seq
Gene ID	F0d				F1d				F3d				F5d				F7d				J0d				J1d				J3d				J5d				J7d
	F-0-a	F-0-b	F-0-c		F-1-a	F-1-b	F-1-c		F-3-a	F-3-b	F-3-c		F-5-a	F-5-b	F-5-c		F-7-a	F-7-b	F-7-c		J-0-a	J-0-b	J-0-c		J-1-a	J-1-b	J-1-c		J-3-a	J-3-b	J-3-c		J-5-a	J-5-b	J-5-c		J-7-a	J-7-b	J-7-c
LOC107404976	22.854	19.3021	20.6881		24.8926	25.5422	23.8271		61.534	57.9792	50.1013		69.5761	77.064	79.5654		76.3082	81.7915	73.8422		48.1476	35.9879	36.4724		7.55153	6.56833	7.41285		3.14963	2.89299	2.42506		24.3923	30.3721	17.2651		19.5242	14.0261	11.5533
LOC107432449	613.205	621.096	693.827		578.336	767.258	664.999		1086.54	1060.41	915.476		1251.8	1287.32	1249.14		1434.59	1502.91	1428.69		1119.57	1028.53	1058.48		363.043	348.118	397.071		163.879	153.029	192.95		497.365	581.722	414.37		478.272	380.915	313.468
LOC107413540	7864.5	7710.36	7041.98		7566.3	9344.21	8756.56		9173.71	7343.43	8000.47		8704.86	8474.65	8986.31		10231.9	11484.7	11268.3		11508.8	12594.3	12211.6		5536.17	4848.89	5755.24		1602.78	1944.99	2152.14		3368.65	4104	3054.69		2652.62	2560.21	2140.92
LOC107415833	63.9132	22.5449	37.8121		21.1599	92.7103	18.0878		52.8296	62.9316	95.4192		86.0335	155.696	111.087		178.239	108.564	104.065		2855.3	3001.07	2948.75		3063.03	2854.01	2105.72		2881.92	3679.42	3804.15		7456.2	6129.07	9045.04		15064.7	4994.87	6325.48
LOC107423628	59.7898	26.6439	68.4219		92.3342	51.8901	60.0185		23.0064	66.9146	69.9741		16.5115	28.9434	18.5145		20.5245	25.6908	21.1514		75.8848	93.0064	92.0191		189.68	199.163	124.408		175.144	242.821	196.597		82.1851	99.2747	70.329		32.73	241.338	178.155
LOC107414457	57.0408	45.0897	49.5159		57.7089	33.9015	29.5982		13.6335	11.949	44.529		36.4991	21.9571	32.9146		15.1233	20.7184	30.4581		33.1328	31.3091	37.2212		3.67123	15.6976	16.127		22.2911	31.4768	22.1172		7.30534	16.8003	7.40305		11.9018	25.7608	7.91799

## Sheet: qRT-PCR value
Relative mRNA expression levels of the six DEGs validated by qRT-PCR
Gene ID	F0d				F1d				F3d				F5d				F7d				J0d				J1d				J3d				J5d				J7d
	F-0-a	F-0-b	F-0-c		F-1-a	F-1-b	F-1-c		F-3-a	F-3-b	F-3-c		F-5-a	F-5-b	F-5-c		F-7-a	F-7-b	F-7-c		J-0-a	J-0-b	J-0-c		J-1-a	J-1-b	J-1-c		J-3-a	J-3-b	J-3-c		J-5-a	J-5-b	J-5-c		J-7-a	J-7-b	J-7-c
LOC107404976	1.33793	1.23114	1.20581		2.28153	2.20381	2.18859		3.18215	3.68075	2.96905		7.88986	5.1337	8.05564		17.3878	17.8766	17.3878		5.06303	6.1475	5.85634		1.18099	1.07177	1.1487		0.48971	0.959264	1.16473		2.78949	3.605	4.72397		4.43828	3.68075	3.81055
LOC107432449	1.07177	1.20581	1.02811		1.25701	1.6358	1.55833		1.52626	2.05623	1.6358		2.2974	2.80889	2.90795		6.19026	6.77396	6.02099		1	0.993092	1.00696		1.61328	2.15846	1.86607		0.386891	0.236514	0.153893		0.870551	0.795536	1.02811		1.11729	1.07923	0.993092
LOC107413540	0.965936	1.01396	1.23114		1.85318	1.71713	1.7411		1.21419	1.61328	1.40444		4.46915	4.89056	4.31691		5.85634	6.06287	6.10504		1.6245	1.67018	1.93187		1.07177	1.49485	1.3566		0.0871715	0.0947323	0.116629		0.852635	0.946058	0.835088		0.90125	1.02811	0.888843
LOC107415833	0.171943	0.184284	0.161544		0.176777	0.267943	0.230047		0.493116	0.456916	0.34151		0.435275	0.329877	0.435275		0.476319	0.441351	0.403321		1.07177	0.933033	1		0.817902	1.00696	0.920188		1.10191	1.17283	1.06437		1.21419	1.15669	1.16473		1.11729	1.06437	0.952638
LOC107423628	1.21419	0.993092	0.82932		1.24833	1.02811	1.04247		0.784584	0.812252	1.01396		0.295248	0.25349	0.303549		0.208772	0.179244	0.216134		0.817902	1.25701	0.972655		1.36604	1.31039	1.12506		1.68179	1.79005	1.90528		0.114229	0.115824	0.130308		1.17283	1.24833	1.16473
LOC107414457	0.7457	1.46071	0.918064		2.08012	2.54324	1.9141		1.51222	0.644685	0.640232		1.4406	1.76133	1.35347		0.614152	1.15402	1.30737		0.646176	1.68179	0.920188		2.42839	4.46915	3.75809		2.49666	2.37841	1.93187		2.42839	2.51403	2.90795		2.88786	2.2974	2.86791
