# Supplementary material for: Integration analysis of miRNA-mRNA pairs between two contrasting genotypes reveals the molecular mechanism of jujube (Ziziphus jujuba Mill.) response to high-temperature stress
Source: BMC Plant Biol. 2024 Jun 27;24:612. doi: 10.1186/s12870-024-05304-0 (PMC11209981; doi:10.1186/s12870-024-05304-0)
Supplement: Supplementary file 3 — Supplementary Material 3 [file 12870_2024_5304_MOESM3_ESM.xlsx]

## Sheet: Sheet1
Table S2 All miRNA expression (TPM)
No.	#ID	miRNA_Seq	miRNA family	miRNA_Length	Fucuimi					Junzao					Fucuimi groups												Fucuimi vs Junzao groups															Junzao groups
					F0	F1	F3	F5	F7	J0	J1	J3	J5	J7	F0 vs F1_DESeq2_Pvalue	F0 vs F1_DESeq2_log2FC	F0 vs F1 DESeq2_(Pvalue_0.05_FC_1.5)_regulated	F0 vs F3_DESeq2_Pvalue	F0 vs F3_DESeq2_log2FC	F0 vs F3_DESeq2_(Pvalue_0.05_FC_1.5)_regulated	F0 vs F5 DESeq2_Pvalue	F0 vs F5_DESeq2_log2FC	F0 vs F5_DESeq2_(Pvalue_0.05_FC_1.5)_regulated	F0 vs F7_DESeq2_Pvalue	F0 vs F7_DESeq2_log2FC	F0 vs F7_DESeq2_(Pvalue_0.05_FC_1.5)_regulated	F0 vs J0_DESeq2_Pvalue	F0 vs J0_DESeq2_log2FC	F0 vs J0_DESeq2_(Pvalue_0.05_FC_1.5)_regulated	F1 vs J1_DESeq2_Pvalue	F1 vs J1_DESeq2_log2FC	F1- vs J1_DESeq2_(Pvalue_0.05_FC_1.5)_regulated	F3 vs J3_DESeq2_Pvalue	F3 vs J3_DESeq2_log2FC	F3 vs J3_DESeq2_(Pvalue_0.05_FC_1.5)_regulated	F5 vs J5_DESeq2_Pvalue	F5 vs J5_DESeq2_log2FC	F5 vs J5_DESeq2_(Pvalue_0.05_FC_1.5)_regulated	F7 vs J7_DESeq2_Pvalue	F7 vs J7_DESeq2_log2FC	F7 vs J7_DESeq2_(Pvalue_0.05_FC_1.5)_regulated	J0 vs J1_DESeq2_Pvalue	J0 vs J1_DESeq2_log2FC	J0 vs J1_DESeq2_(Pvalue_0.05_FC_1.5)_regulated	J0 vs J3_DESeq2_Pvalue	J0 vs J3_DESeq2_log2FC	J0 vs J3_DESeq2_(Pvalue_0.05_FC_1.5)_regulated	J0 vs J5_DESeq2_Pvalue	J0 vs J5_DESeq2_log2FC
Known miRNAs
1	bcy-miR156	UUUGACAGAAGAUAGAGAGCAC	MIR156	22	2.27071	4.40048	5.59781	10.1682	9.47864	4.08075	8.26431	3.92151	11.4075	9.25145	0.624223	0.135327	normal	0.48551	0.432635	normal	0.0976703	1.14365	normal	0.077545	1.09565	normal	0.30551	0.737158	normal	0.0882828	1.18178	normal	0.906955	0.120619	normal	0.716673	0.257025	normal	0.399484	0.490898	normal	0.177848	0.543528	normal	0.96088	-0.0240628	normal	0.17806	0.862823
2	bgy-miR156	UUUGACAGAAGAUAGAGAGCAC	MIR156	22	2.27071	4.40048	5.59781	10.1682	9.47864	4.08075	8.26431	3.92151	11.4075	9.25145	0.624223	0.135327	normal	0.48551	0.432635	normal	0.0976703	1.14365	normal	0.077545	1.09565	normal	0.30551	0.737158	normal	0.0882828	1.18178	normal	0.906955	0.120619	normal	0.716673	0.257025	normal	0.399484	0.490898	normal	0.177848	0.543528	normal	0.96088	-0.0240628	normal	0.17806	0.862823
3	cpa-miR160c-3p	GCGUAUGAGGAGCCAUGCAUA	MIR160	21	0.22908	/	0.833594	1.26507	0.834509	0.178133	0.327032	/	0.608778	0.991818	0.519393	-0.0497112	normal	0.556871	0.288011	normal	0.584595	0.439864	normal	0.675226	0.36543	normal	0.953455	-0.0698213	normal	0.444068	0.678047	normal	0.344774	-1.14247	normal	0.844547	-0.195674	normal	0.710704	0.478447	normal	0.848136	0.0320683	normal	0.62795	-0.0901301	normal	0.707459	0.361087
4	cpa-miR160c-5p	UGCCUGGCUCCCUGUAUGCCA	MIR160	21	5.46834	7.02009	10.0154	21.3005	16.6214	6.22529	7.61375	6.14201	16.7067	15.9631	0.842588	-0.0588039	normal	0.592615	0.296268	normal	0.0778455	1.01303	normal	0.175142	0.687676	normal	0.925211	0.0540428	normal	0.474028	0.46478	normal	0.624546	-0.37156	normal	0.772695	-0.172412	normal	0.412952	0.481456	normal	0.676922	0.163568	normal	0.857325	-0.0825717	normal	0.113845	0.886627
5	cpa-miR160f-3p	GCGUAUGAGGAGCCAUGCAUA	MIR160	21	0.22908	/	0.833594	1.26507	0.834509	0.178133	0.327032	/	0.608778	0.991818	0.519393	-0.0497112	normal	0.556871	0.288011	normal	0.584595	0.439864	normal	0.675226	0.36543	normal	0.953455	-0.0698213	normal	0.444068	0.678047	normal	0.344774	-1.14247	normal	0.844547	-0.195674	normal	0.710704	0.478447	normal	0.848136	0.0320683	normal	0.62795	-0.0901301	normal	0.707459	0.361087
6	cpa-miR160f-5p	UGCCUGGCUCCCUGUAUGCCA	MIR160	21	5.46834	7.02009	10.0154	21.3005	16.6214	6.22529	7.61375	6.14201	16.7067	15.9631	0.842588	-0.0588039	normal	0.592615	0.296268	normal	0.0778455	1.01303	normal	0.175142	0.687676	normal	0.925211	0.0540428	normal	0.474028	0.46478	normal	0.624546	-0.37156	normal	0.772695	-0.172412	normal	0.412952	0.481456	normal	0.676922	0.163568	normal	0.857325	-0.0825717	normal	0.113845	0.886627
7	gma-miR171k-3p	UUGAGCCGCGCCAAUAUCACU	MIR171_1	21	0.985981	0.735303	0.794665	2.89566	3.03705	1.04555	0.767951	/	1.60816	2.43558	0.647237	-0.0827883	normal	0.609493	-0.305714	normal	0.568585	0.486284	normal	0.4648	0.586053	normal	0.985997	-0.018639	normal	0.924816	0.104078	normal	0.445661	-0.866827	normal	0.691543	-0.404728	normal	0.809843	0.255251	normal	0.767827	-0.0779556	normal	0.2382	-0.404884	normal	0.895076	0.133273
8	gma-miR171k-5p	CGAUGUUGGUGAGGUUCAAUC	MIR171_1	21	0.527822	/	0.549564	1.25489	1.55467	1.3525	0.711008	/	1.10231	2.7655	0.457146	-0.0666764	normal	0.982083	-0.012038	normal	0.806454	0.215626	normal	0.617265	0.447554	normal	0.398624	0.926931	normal	0.345679	0.918793	normal	0.445661	-0.866827	normal	0.946542	0.0705171	normal	0.271508	1.15538	normal	0.563515	-0.19594	normal	0.125933	-0.619237	normal	0.739075	-0.331327
9	gma-miR171l	CGAUGUUGGUGAGGUUCAAUC	MIR171_1	21	0.527822	/	0.549564	1.25489	1.55467	1.3525	0.711008	/	1.10231	2.7655	0.457146	-0.0666764	normal	0.982083	-0.012038	normal	0.806454	0.215626	normal	0.617265	0.447554	normal	0.398624	0.926931	normal	0.345679	0.918793	normal	0.445661	-0.866827	normal	0.946542	0.0705171	normal	0.271508	1.15538	normal	0.563515	-0.19594	normal	0.125933	-0.619237	normal	0.739075	-0.331327
10	gma-miR5368	GGACAGUCUCAGGUAGACA	MIR9408	19	0.300096	/	/	1.0184	/	0.178133	0.711008	0.784302	0.243511	1.80777	0.507981	-0.0526198	normal	0.226453	0.598809	normal	0.732892	0.268974	normal	0.468594	-0.445494	normal	0.903061	-0.146908	normal	0.345679	0.918793	normal	0.171432	-1.76864	normal	0.662948	-0.406702	normal	0.260347	1.36623	normal	0.537641	0.14679	normal	0.428636	0.284897	normal	0.992925	0.00777728
11	hbr-miR6485	UAGGAUGUAGAAGAGCAUAA	/	20	2.88557	4.26395	3.33554	4.04079	3.19317	0.5344	1.06198	0.409577	2.64844	2.03678	0.952421	0.0165042	normal	0.722868	-0.219897	normal	0.693904	-0.320694	normal	0.435891	-0.56341	normal	0.0830161	-1.72839	normal	0.260583	-1.12147	normal	0.162093	-1.68617	normal	0.702734	-0.383803	normal	0.933199	-0.0800292	normal	0.719307	0.0922321	normal	0.84499	-0.057681	normal	0.479254	0.739647
12	lja-miR171d-3p	CGAUGUUGGUGAGGUUCAAUC	MIR171_1	21	0.527822	/	0.549564	1.25489	1.55467	1.3525	0.711008	/	1.10231	2.7655	0.457146	-0.0666764	normal	0.982083	-0.012038	normal	0.806454	0.215626	normal	0.617265	0.447554	normal	0.398624	0.926931	normal	0.345679	0.918793	normal	0.445661	-0.866827	normal	0.946542	0.0705171	normal	0.271508	1.15538	normal	0.563515	-0.19594	normal	0.125933	-0.619237	normal	0.739075	-0.331327
13	lja-miR171d-5p	UUGAGCCGCGCCAAUAUCACU	MIR171_1	21	0.985981	1.37651	1.0084	3.22834	3.03705	1.04555	0.767951	/	1.97343	2.43558	0.99357	0.0016861	normal	0.609493	-0.305714	normal	0.477273	0.602944	normal	0.4648	0.586053	normal	0.985997	-0.018639	normal	0.771879	-0.328388	normal	0.445661	-0.866827	normal	0.750092	-0.320238	normal	0.809843	0.255251	normal	0.767827	-0.0779556	normal	0.2382	-0.404884	normal	0.723892	0.355461
14	mdm-miR156t	UUGACAGAAGAGAGAGAGCAC	/	21	2.114	4.03644	13.1334	28.5163	23.3987	3.28121	13.0375	15.6706	17.6774	11.7497	0.62849	0.12931	normal	0.00386732	1.67537	up	2.22674e-05	2.58283	up	1.63147e-05	2.42192	up	0.53751	0.479773	normal	0.00360599	1.91007	up	0.684829	0.254155	normal	0.438563	-0.4431	normal	0.367802	-0.424413	normal	0.00258383	1.20539	up	0.00143619	1.44806	up	0.00516645	1.82207
15	mdm-miR156u	UUGACAGAAGAGAGAGAGCAC	/	21	2.114	4.03644	13.1334	28.5163	23.3987	3.28121	13.0375	15.6706	17.6774	11.7497	0.62849	0.12931	normal	0.00386732	1.67537	up	2.22674e-05	2.58283	up	1.63147e-05	2.42192	up	0.53751	0.479773	normal	0.00360599	1.91007	up	0.684829	0.254155	normal	0.438563	-0.4431	normal	0.367802	-0.424413	normal	0.00258383	1.20539	up	0.00143619	1.44806	up	0.00516645	1.82207
16	mdm-miR156v	UUGACAGAAGAGAGAGAGCAC	/	21	2.114	4.03644	13.1334	28.5163	23.3987	3.28121	13.0375	15.6706	17.6774	11.7497	0.62849	0.12931	normal	0.00386732	1.67537	up	2.22674e-05	2.58283	up	1.63147e-05	2.42192	up	0.53751	0.479773	normal	0.00360599	1.91007	up	0.684829	0.254155	normal	0.438563	-0.4431	normal	0.367802	-0.424413	normal	0.00258383	1.20539	up	0.00143619	1.44806	up	0.00516645	1.82207
17	mdm-miR156w	UUGACAGAAGAGAGAGAGCAC	/	21	2.114	4.03644	13.1334	28.5163	23.3987	3.28121	13.0375	15.6706	17.6774	11.7497	0.62849	0.12931	normal	0.00386732	1.67537	up	2.22674e-05	2.58283	up	1.63147e-05	2.42192	up	0.53751	0.479773	normal	0.00360599	1.91007	up	0.684829	0.254155	normal	0.438563	-0.4431	normal	0.367802	-0.424413	normal	0.00258383	1.20539	up	0.00143619	1.44806	up	0.00516645	1.82207
18	mdm-miR160e	UGCCUGGCUCCCUGUAUGCCA	MIR160	21	5.46834	7.02009	10.0154	21.3005	16.6214	6.22529	7.61375	6.14201	16.7067	15.9631	0.842588	-0.0588039	normal	0.592615	0.296268	normal	0.0778455	1.01303	normal	0.175142	0.687676	normal	0.925211	0.0540428	normal	0.474028	0.46478	normal	0.624546	-0.37156	normal	0.772695	-0.172412	normal	0.412952	0.481456	normal	0.676922	0.163568	normal	0.857325	-0.0825717	normal	0.113845	0.886627
19	mdm-miR162a	UCGAUAAACCUCUGCAUCCAG	MIR162_2	21	3754.65	3297.33	3914.63	6193.11	5108.92	5937.98	6041.19	6233.53	8699.17	8077.59	5.42833e-05	-0.613568	down	0.0188035	-0.42142	normal	0.914534	-0.0267446	normal	0.062557	-0.343813	normal	1.58396e-06	0.553516	normal	4.0482e-09	1.25208	up	0.0130385	0.817049	up	0.0294663	0.597148	up	0.000143086	1.17713	up	0.926331	0.0159181	normal	0.518765	-0.181464	normal	0.767818	0.0570868
20	mdm-miR171g	UGAUUGAGCCGUGCCAAUAUC	MIR171_1	21	319.432	269.686	320.835	568.11	494.944	352.765	315.075	186.065	271.692	234.39	0.00110483	-0.650739	down	0.0380486	-0.54946	normal	0.887429	0.0352231	normal	0.435015	-0.199459	normal	0.984529	0.00424235	normal	0.00968911	0.573271	normal	0.26485	-0.47227	normal	0.00932026	-0.92482	down	0.14463	-0.522876	normal	0.329791	-0.191594	normal	0.00335519	-0.983851	down	0.0213849	-0.858206
21	mes-miR156c	UGACAGAAGAGAGUGAGCAC	/	20	9.54098	15.0113	26.0048	34.0383	38.4596	14.6486	22.9323	25.3872	30.9819	26.879	0.7593	0.0930836	normal	0.0266142	0.956545	up	0.0245258	0.973469	up	0.00168788	1.1614	up	0.185473	0.521574	normal	0.23138	0.909057	normal	0.78076	0.17885	normal	0.842996	0.100562	normal	0.920438	0.0420029	normal	0.337495	0.389415	normal	0.244392	0.503713	normal	0.174312	0.635518
22	mes-miR156g	UGACAGAAGAGAGUGAGCAC	/	20	9.54098	15.0113	26.0048	34.0383	38.4596	14.6486	22.9323	25.3872	30.9819	26.879	0.7593	0.0930836	normal	0.0266142	0.956545	up	0.0245258	0.973469	up	0.00168788	1.1614	up	0.185473	0.521574	normal	0.23138	0.909057	normal	0.78076	0.17885	normal	0.842996	0.100562	normal	0.920438	0.0420029	normal	0.337495	0.389415	normal	0.244392	0.503713	normal	0.174312	0.635518
23	mes-miR156h	UUGACAGAAGAUAGAGAGCAC	MIR156	21	1.97061	3.25459	4.95031	10.1682	9.19663	2.14454	3.35677	3.13721	10.5331	6.82954	0.835091	0.0548728	normal	0.459997	0.463036	normal	0.0694479	1.27533	normal	0.0637153	1.19349	normal	0.967323	-0.0334757	normal	0.658856	0.367562	normal	0.953154	-0.0615094	normal	0.817212	0.165401	normal	0.834204	0.139257	normal	0.485291	0.282794	normal	0.521542	0.315686	normal	0.0218637	1.62813
24	mes-miR156i	UUGACAGAAGAUAGAGAGCAC	MIR156	21	1.97061	3.25459	4.95031	10.1682	9.19663	2.14454	3.35677	3.13721	10.5331	6.82954	0.835091	0.0548728	normal	0.459997	0.463036	normal	0.0694479	1.27533	normal	0.0637153	1.19349	normal	0.967323	-0.0334757	normal	0.658856	0.367562	normal	0.953154	-0.0615094	normal	0.817212	0.165401	normal	0.834204	0.139257	normal	0.485291	0.282794	normal	0.521542	0.315686	normal	0.0218637	1.62813
25	mes-miR156j	UUGACAGAAGAUAGAGAGCAC	MIR156	21	1.97061	3.25459	4.95031	10.1682	9.19663	2.14454	3.35677	3.13721	10.5331	6.82954	0.835091	0.0548728	normal	0.459997	0.463036	normal	0.0694479	1.27533	normal	0.0637153	1.19349	normal	0.967323	-0.0334757	normal	0.658856	0.367562	normal	0.953154	-0.0615094	normal	0.817212	0.165401	normal	0.834204	0.139257	normal	0.485291	0.282794	normal	0.521542	0.315686	normal	0.0218637	1.62813
26	mes-miR156k	UUGACAGAAGAGAGAGAGCAC	/	21	2.114	4.03644	13.1334	28.5163	23.3987	3.28121	13.0375	15.6706	17.6774	11.7497	0.62849	0.12931	normal	0.00386732	1.67537	up	2.22674e-05	2.58283	up	1.63147e-05	2.42192	up	0.53751	0.479773	normal	0.00360599	1.91007	up	0.684829	0.254155	normal	0.438563	-0.4431	normal	0.367802	-0.424413	normal	0.00258383	1.20539	up	0.00143619	1.44806	up	0.00516645	1.82207
27	mes-miR160d	UGCCUGGCUCCCUGUAUGCCA	MIR160	21	6.37925	8.53724	10.5212	26.3302	20.4092	8.33213	9.47668	7.74547	19.6483	19.6399	0.890783	-0.0405681	normal	0.696193	0.214854	normal	0.0542082	1.07521	normal	0.139373	0.744365	normal	0.702519	0.214049	normal	0.435726	0.47488	normal	0.810584	-0.17448	normal	0.701312	-0.213967	normal	0.319441	0.494625	normal	0.787427	0.100905	normal	0.785021	-0.121841	normal	0.145369	0.756993
28	mes-miR160h	UGCCUGGCUCCCUGUAUGCCAUU	MIR160	23	5.46834	7.02009	10.0154	21.3005	16.6214	6.22529	7.61375	6.14201	16.7067	15.9631	0.842588	-0.0588039	normal	0.592615	0.296268	normal	0.0778455	1.01303	normal	0.175142	0.687676	normal	0.925211	0.0540428	normal	0.474028	0.46478	normal	0.624546	-0.37156	normal	0.772695	-0.172412	normal	0.412952	0.481456	normal	0.676922	0.163568	normal	0.857325	-0.0825717	normal	0.113845	0.886627
29	mes-miR162	UCGAUAAACCUCUGCAUCCAG	MIR162_1	21	3477.95	3035.2	3564.79	5314.66	4436.53	5372.27	5515.34	5726.49	7574.33	7339.62	6.05435e-05	-0.620374	down	0.0166702	-0.451555	normal	0.602233	-0.132964	normal	0.019908	-0.435532	normal	8.57181e-06	0.518832	normal	3.22243e-08	1.24124	up	0.0132161	0.840019	up	0.026744	0.619695	up	3.58108e-05	1.24212	up	0.864335	0.0314062	normal	0.585962	-0.15618	normal	0.971573	0.00719731
30	mes-miR171e	UUGAGCCGCGCCAAUAUCACU	MIR171_1	21	0.985981	0.735303	0.794665	2.89566	3.03705	1.04555	0.767951	/	1.60816	2.43558	0.647237	-0.0827883	normal	0.609493	-0.305714	normal	0.568585	0.486284	normal	0.4648	0.586053	normal	0.985997	-0.018639	normal	0.924816	0.104078	normal	0.445661	-0.866827	normal	0.691543	-0.404728	normal	0.809843	0.255251	normal	0.767827	-0.0779556	normal	0.2382	-0.404884	normal	0.895076	0.133273
31	mes-miR171f	AGAUUGAGCCGCGCCAAUAUC	MIR171_1	21	0.985981	0.735303	1.0602	2.89566	3.03705	1.3525	0.767951	/	1.85493	2.43558	0.647237	-0.0827883	normal	0.822582	-0.136573	normal	0.568585	0.486284	normal	0.4648	0.586053	normal	0.806177	0.244788	normal	0.924816	0.104078	normal	0.347919	-1.13316	normal	0.782516	-0.278512	normal	0.809843	0.255251	normal	0.586099	-0.173032	normal	0.125933	-0.619237	normal	0.941884	0.0684569
32	mtr-miR171e-3p	AGAUUGAGCCGCGCCAAUAUC	MIR171_1	21	0.985981	0.735303	1.0602	2.89566	3.03705	1.3525	0.767951	/	1.85493	2.43558	0.647237	-0.0827883	normal	0.822582	-0.136573	normal	0.568585	0.486284	normal	0.4648	0.586053	normal	0.806177	0.244788	normal	0.924816	0.104078	normal	0.347919	-1.13316	normal	0.782516	-0.278512	normal	0.809843	0.255251	normal	0.586099	-0.173032	normal	0.125933	-0.619237	normal	0.941884	0.0684569
33	mtr-miR171e-5p	CGAUGUUGGUGAGGUUCAAUC	MIR171_1	21	0.527822	/	0.549564	1.25489	1.55467	1.3525	0.711008	/	1.10231	2.7655	0.457146	-0.0666764	normal	0.982083	-0.012038	normal	0.806454	0.215626	normal	0.617265	0.447554	normal	0.398624	0.926931	normal	0.345679	0.918793	normal	0.445661	-0.866827	normal	0.946542	0.0705171	normal	0.271508	1.15538	normal	0.563515	-0.19594	normal	0.125933	-0.619237	normal	0.739075	-0.331327
34	osa-miR5523	UGAGGAGGAACAUAUUUACUAG	MIR5270	22	/	/	0.56806	/	0.360079	0.306952	/	/	/	/	1.32479e-06	-1.05425	down	0.0110405	-0.991361	down	1.35148e-10	-2.32774	down	4.52788e-20	-2.24258	down	2.54051e-13	-2.49878	down	0.401602	-0.525617	normal	0.167598	-0.819548	normal	0.00356866	-2.21623	down	0.277466	-0.951472	normal	0.339966	0.389638	normal	0.27687	0.467757	normal	0.00401252	-2.10724
35	ppe-miR156b	UGACAGAAGAAAGAGAGCAC	/	20	/	/	/	/	0.282019	/	/	/	/	/	0.000258728	-0.868561	down	9.10758e-07	-1.94634	down	3.51435e-54	-5.32227	down	7.50351e-81	-5.32128	down	4.79246e-15	-2.18931	down	0.954115	-0.0229702	normal	0.784494	0.137864	normal	0.00448049	1.01534	up	0.0105278	2.1725	up	0.00764646	0.870075	up	0.725455	0.118241	normal	9.81555e-11	-2.1875
36	ppe-miR156e	UGACAGAAGAGAGUGAGCAC	/	20	63.4978	71.8255	143.03	339.071	324.303	99.712	147.425	173.018	208.136	195.231	0.674398	-0.104221	normal	0.0299135	-0.581599	normal	0.200495	-0.414935	normal	0.22429	-0.354244	normal	0.00633852	-0.770883	down	0.305938	-0.410709	normal	0.472225	0.277753	normal	0.0421694	-0.827757	down	0.747891	-0.133509	normal	0.638306	0.152912	normal	0.301052	0.343826	normal	0.1697	-0.462725
37	ppe-miR156g	UUGACAGAAGAUAGAGAGCAC	MIR156	21	1.97061	3.25459	4.95031	10.1682	9.19663	2.14454	3.35677	3.13721	10.5331	6.82954	0.525223	0.147441	normal	0.0136776	-0.452939	normal	0.882791	0.0327705	normal	0.0801648	-0.285377	normal	3.92905e-10	-0.652077	down	0.00794226	-0.826421	down	0.468096	-0.234766	normal	2.08645e-05	-1.20089	down	8.9306e-08	-1.21606	down	0.746081	-0.0486601	normal	0.771796	-0.0772872	normal	0.00952184	-0.507544
38	ppe-miR166a	UCGGACCAGGCUUCAUUCCCC	MIR166	21	44510.4	40446.9	43251.7	43805.8	41761.5	44019.1	42644.6	38188.3	39091	42897	1.28662e-07	-1.36634	down	0.0958722	-0.748593	normal	0.745425	0.141582	normal	0.034518	-0.645909	down	5.76678e-12	1.82915	up	0.238184	-0.469389	normal	0.00076134	-2.42664	down	7.71902e-11	-3.21811	down	1.86595e-05	-3.15988	down	1.94636e-48	-3.69769	down	2.20957e-43	-4.60803	down	2.79869e-48	-5.03403
39	ppe-miR171e	UUAUUGAACCGGACCAAUAUC	MIR171_1	21	0.22908	0.230623	0.0768742	/	/	0.178133	/	/	/	/	0.0927914	0.508416	normal	0.000128222	1.79357	up	4.55266e-05	1.62932	up	6.11606e-06	1.86801	up	0.403052	0.338613	normal	0.227567	0.704358	normal	0.506481	0.345025	normal	0.000478933	1.27794	up	0.00158593	1.27969	up	5.18375e-06	1.3141	up	6.95914e-08	1.82343	up	3.13541e-14	2.64062
40	ptc-miR171c	AGAUUGAGCCGCGCCAAUAUC	MIR171_1	21	0.985981	0.735303	1.0602	2.89566	3.03705	1.3525	0.767951	/	1.85493	2.43558	0.165197	0.20163	normal	0.501961	-0.102211	normal	0.251417	-0.234183	normal	0.0837036	-0.220431	normal	0.712177	0.043979	normal	0.141	-0.259449	normal	0.668344	0.0893984	normal	0.656111	0.122187	normal	0.671618	-0.0915178	normal	0.328915	-0.128945	normal	0.539771	-0.0934863	normal	0.465729	-0.127011
41	ptc-miR171d	AGAUUGAGCCGCGCCAAUAUC	MIR171_1	21	0.985981	0.735303	1.0602	2.89566	3.03705	1.3525	0.767951	/	1.85493	2.43558	0.638825	-0.140955	normal	0.752168	0.123959	normal	0.0803801	0.738387	normal	0.0411809	0.847182	up	1.13673e-90	5.97089	up	1.69304e-23	5.856	up	2.1029e-41	5.79802	up	1.67628e-74	5.98974	up	4.67687e-36	6.32789	up	0.651593	-0.11026	normal	0.974138	0.0109688	normal	0.000917697	0.880425
42	rco-miR156h	UUGACAGAAGAUAGAGAGCAC	MIR156	21	51.6185	68.081	52.6673	21.3231	22.4556	86.9701	171.084	204.854	83.9296	150.741	0.15052	0.238321	normal	0.789441	0.029426	normal	0.5042	-0.11035	normal	0.268119	0.13465	normal	2.82222e-11	-0.614415	down	0.000908866	-0.693308	down	0.392054	-0.201865	normal	0.00345595	-0.732219	down	0.00840586	-0.793371	down	0.313094	0.128915	normal	0.072763	0.384462	normal	0.253494	-0.206771
43	rco-miR171g	AGAUUGAGCCGCGCCAAUAUC	MIR171_1	21	0.985981	0.735303	1.0602	2.89566	3.03705	1.3525	0.767951	/	1.85493	2.43558	7.75034e-05	-1.20518	down	7.13448e-08	-2.86759	down	4.20946e-10	-3.49093	down	5.91206e-11	-3.65066	down	9.81887e-05	-2.04491	down	0.0217724	-1.55939	down	0.265767	-1.05892	normal	0.0650712	-1.7641	normal	0.0020594	-3.71481	down	0.000220785	-1.41265	down	1.26965e-05	-1.95798	down	2.20537e-08	-3.68633
44	rgl-miR5141	AGACCCGACGCGACUGACAGAUAA	/	24	/	/	/	/	0.282019	0.356267	0.407914	/	/	/	0.200688	0.189689	normal	0.691853	-0.0679163	normal	0.239427	-0.249922	normal	0.0640843	-0.249104	normal	0.553857	0.0741365	normal	0.468833	-0.121092	normal	0.971597	0.00782879	normal	0.822385	0.0633483	normal	0.77468	-0.0734889	normal	0.784271	-0.0345839	normal	0.24888	-0.169041	normal	0.18183	-0.233206
45	ssl-miR171b	UUGAGCCGCGCCAAUAUCACU	MIR171_1	21	0.985981	0.735303	0.794665	2.5528	3.03705	1.04555	0.767951	/	1.60816	2.23722	0.14006	0.201672	normal	0.914257	0.0161052	normal	0.440832	-0.146324	normal	0.978874	-0.003201	normal	6.00671e-08	0.675676	up	0.0121669	0.434299	normal	0.00107212	0.72838	up	0.00823477	0.676043	up	0.0437321	0.498785	normal	0.634513	-0.0680153	normal	0.827711	0.0393668	normal	0.500323	-0.110577
Novel miRNAs
46	novel_miR_1	UUUGGCUCUGUAUGCUCUCAUGC	/	23	76.49	44.7266	40.671	25.1227	27.2037	13.1069	21.8478	26.5797	3.34205	9.07903	0.136839	0.339726	normal	0.894494	0.0362018	normal	0.315315	-0.289538	normal	0.323013	-0.243871	normal	0.66101	-0.105894	normal	0.142565	0.36577	normal	0.0547755	0.58459	normal	0.032179	0.743557	up	0.150048	0.61917	normal	0.000222388	0.782121	up	0.00712229	0.645474	up	0.0161254	0.599027
47	novel_miR_10	UGUGUUCUCAGGUCGCCCCUG	MIR398	21	19624.9	13305.7	7656.23	714.724	786.526	4639.25	10327.4	5956.14	1404.26	3005.85	0.165197	0.20163	normal	0.501961	-0.102211	normal	0.251417	-0.234183	normal	0.0837036	-0.220431	normal	0.712177	0.043979	normal	0.141	-0.259449	normal	0.668344	0.0893984	normal	0.656111	0.122187	normal	0.671618	-0.0915178	normal	0.328915	-0.128945	normal	0.539771	-0.0934863	normal	0.465729	-0.127011
48	novel_miR_100	UUUCCAUCUGUAGAAUUUAAAUUC	MIR7502	24	64.2079	82.0713	69.0249	80.8191	88.1564	39.1289	47.881	77.3696	42.7854	54.6334	0.52143	0.188044	normal	0.459629	0.338591	normal	1.65601e-05	1.98437	up	1.09075e-10	2.39374	up	0.188755	0.470712	normal	0.00538614	1.20671	up	0.0215135	0.945136	up	5.32337e-05	1.56642	up	0.0797012	1.0736	normal	0.0066904	0.836192	up	6.70606e-05	0.814527	up	1.64581e-23	3.22069
49	novel_miR_102	ACGGUUUCGUCGGUAAUUACCGAG	MIR2629	24	474.893	745.845	567.607	824.589	684.891	325.308	323.718	456.849	338.948	198.706	0.124016	0.215361	normal	0.974949	0.00484793	normal	0.393888	-0.161506	normal	0.903486	-0.0149341	normal	1.53167e-08	0.716228	up	0.0124152	0.457815	normal	0.000558673	0.790247	up	0.00493388	0.723588	up	0.0312524	0.565813	normal	0.642168	-0.0700468	normal	0.781497	0.0510723	normal	0.476423	-0.11869
50	novel_miR_103	CGGUGUGCAAGAAAUGGAAUA	MIR2950	21	79.4395	31.7827	62.1106	145.535	87.6885	308.634	17.357	7.88324	14.0264	4.9475	0.672612	-0.0961302	normal	0.726711	0.101748	normal	0.0186836	0.511938	normal	0.0278939	0.443378	normal	1.54641e-26	-3.12845	down	2.10644e-14	-3.04193	down	1.60492e-13	-3.3513	down	3.19426e-32	-4.1752	down	4.33158e-34	-4.54606	down	0.789099	-0.09362	normal	0.660655	-0.1696	normal	0.220499	-0.537781
51	novel_miR_104	UGUGCUAUUCUCUCCUGUGACAUG	MIR3627	24	9.62803	30.0559	43.8023	56.5529	65.7991	13.3859	39.3036	82.4747	130.693	112.951	0.204432	0.191867	normal	0.0587597	1.0817	normal	0.108627	1.35673	normal	0.405087	0.576398	normal	0.356106	1.04294	normal	4.37663e-05	3.58214	up	1.00269e-34	5.77287	up	1.01374e-08	3.63281	up	9.43019e-11	5.77076	up	0.000829734	1.29489	up	4.52407e-53	5.77725	up	1.37488e-11	4.77744
52	novel_miR_105	AUAGACGGACUGUAUAUAUAUAUA	MIR5291	24	217.358	352.4	303.14	327.376	326.363	241.478	226.281	316.873	322.801	210.351	0.888576	0.0425903	normal	0.911605	-0.0562084	normal	0.98032	0.0128313	normal	0.946053	-0.0295859	normal	0.923314	-0.0444602	normal	0.765319	-0.161479	normal	0.972185	-0.0217074	normal	0.741491	-0.211053	normal	0.342735	-0.533486	normal	0.863107	-0.0642428	normal	0.848573	-0.0767466	normal	0.75658	-0.160728
53	novel_miR_106	UGGAUCUUGUUCGACAGCACU	/	21	41.4234	43.986	53.2491	117.605	130.29	2935.04	2674.25	3455.16	7543.44	8795.03	0.0651624	0.437227	normal	0.941337	0.0190074	normal	0.183071	0.294555	normal	0.0340237	0.400618	normal	0.0037145	-0.567314	normal	0.0880282	-0.604016	normal	0.105215	-0.519031	normal	0.00062891	-1.01748	down	0.01712	-0.772092	down	0.114498	0.395926	normal	0.97035	0.00883999	normal	0.579166	-0.130343
54	novel_miR_107	UGAUCUGUUUAACUCGAAAUUGAC	MIR1862	24	3300.25	5501.84	4972.03	5414.9	6360.91	2314.56	2626.98	4431.97	2965.85	2481.08	0.215914	0.201178	normal	0.574474	-0.100051	normal	0.160069	-0.23066	normal	0.0379421	-0.306353	normal	1.79586e-07	-0.708066	down	2.56678e-05	-0.79953	down	0.0493182	-0.494427	normal	0.060265	-0.496616	normal	0.0191552	-0.684159	down	0.567239	0.0786699	normal	0.674228	0.077091	normal	0.994295	-0.00134495
55	novel_miR_108	UAAGGUGUAUAAACAGAAC	/	19	63.2243	15.9607	9.96378	7.65609	6.73516	16.0764	3.79769	1.97818	0.980559	/	0.680577	0.072618	normal	0.227562	0.163141	normal	0.780229	-0.0447395	normal	0.347167	-0.142515	normal	0.000573441	-0.42169	normal	0.366755	-0.180841	normal	0.770175	-0.0708875	normal	0.147311	0.342067	normal	0.316444	0.253447	normal	0.0395771	0.273486	normal	0.0320933	0.46028	normal	3.25709e-06	0.749576
56	novel_miR_109	AUAGACGGACUGUAUAUAUAUAUA	MIR5291	24	180.74	290.78	252.887	269.854	266.449	205.259	205.524	253.527	254.296	173.725	0.19511	0.198599	normal	0.64137	-0.0767922	normal	0.258581	-0.241008	normal	0.131648	-0.209562	normal	0.511581	0.0850822	normal	0.446322	-0.128764	normal	0.875133	0.0343152	normal	0.780672	0.0778039	normal	0.652684	-0.109448	normal	0.738658	-0.0422447	normal	0.298417	-0.16364	normal	0.205763	-0.220253
57	novel_miR_11	CAUAGACGGACUGUAUAUAUAUAU	MIR5291	24	248.092	401.344	361.376	396.203	433.299	429.577	418.292	624.463	579.055	421.198	0.000336435	-1.00731	down	0.341008	-0.449792	normal	0.302769	-0.898739	normal	7.04829e-20	-3.55862	down	6.65148e-33	3.41785	up	3.0018e-11	2.51496	up	0.0846959	1.12314	normal	0.712449	-0.372105	normal	0.0127018	1.48103	up	1.85004e-17	-2.12498	down	9.54117e-08	-2.1987	down	7.93379e-33	-5.29013
58	novel_miR_110	CACAUCUUUAGUAGGAUUCACUUU	/	24	44.0406	82.2233	70.0888	63.2167	65.615	45.1024	82.0776	97.5909	97.1296	70.5624	0.373128	0.247748	normal	0.278917	-0.592881	normal	0.743658	0.213169	normal	0.803818	0.137493	normal	7.66876e-07	-5.27039	down	6.85199e-06	-4.68559	down	0.000492346	-4.12184	down	1.19417e-08	-5.27441	down	6.36674e-07	-5.43366	down	--	--	--	--	--	--	--	--
59	novel_miR_111	AUAGACGGACUGUAUAUAUAUAUA	MIR5291	24	217.358	352.4	303.14	327.376	326.363	241.478	226.281	316.873	322.801	210.351	0.356626	-0.279858	normal	0.808573	0.109269	normal	0.10753	-0.771708	normal	0.394109	-0.441258	normal	0.513684	-0.282513	normal	0.626123	0.291331	normal	0.66667	-0.196951	normal	0.40769	0.435869	normal	0.297497	0.550782	normal	0.930954	-0.0280989	normal	0.62604	0.159882	normal	0.918734	-0.0379132
60	novel_miR_112	AUGUGACUGGUGGUAAACUCUACC	/	24	30.1513	51.2132	57.7072	216.842	304.803	45.501	97.9868	110.299	657.916	453.469	0.0585611	-0.505609	normal	0.0122644	-0.850978	down	1.35666e-07	-1.44874	down	2.08691e-19	-2.34991	down	0.033743	0.766658	up	0.139387	0.545618	normal	0.0140405	0.913945	up	0.0207965	-0.76113	down	0.0335284	1.23729	up	0.0143302	-0.769939	down	0.0386535	-0.700537	down	1.00518e-13	-2.90408
61	novel_miR_113	AUAGACGGACUGUAUAUAUAUAUA	MIR5291	24	225.984	369.553	328.037	356.732	391.433	402.558	391.762	591.142	539.549	399.035	0.958596	0.0111361	normal	0.0472483	-0.442839	normal	0.270339	-0.339626	normal	0.329444	-0.25811	normal	6.9753e-15	-1.86989	down	2.59088e-12	-2.3087	down	6.8602e-05	-1.28221	down	2.48409e-07	-2.05595	down	2.09565e-07	-2.07071	down	0.150069	-0.42895	normal	0.800085	0.0753179	normal	0.126688	-0.540943
62	novel_miR_114	ACGGUUUCGUCGGUAUUUACCGAG	/	24	111.167	140.381	150.623	276.248	261.945	13.0152	12.479	17.6108	12.9543	6.89428	0.0520412	0.301104	normal	0.381508	-0.134237	normal	0.482457	-0.128603	normal	0.968614	-0.00707713	normal	0.00270237	0.389026	normal	0.500747	0.111399	normal	0.000460772	0.630044	up	0.263352	0.280063	normal	0.638042	0.127423	normal	0.965339	0.00529315	normal	0.643317	0.0596278	normal	0.156675	-0.201573
63	novel_miR_115	UUGGGCUUUCUCUAUCUAUGC	/	21	/	1.60402	3.54803	3.55873	1.10498	0.5344	25.63	258.853	50.6177	90.3325	0.0489488	-0.402348	normal	3.40534e-13	-1.70009	down	2.56293e-37	-2.66835	down	1.0267e-28	-2.47457	down	1.44089e-12	-1.1437	down	0.0079537	-0.654322	down	0.468303	-0.327304	normal	0.638626	0.189271	normal	0.469577	0.406468	normal	0.883883	-0.0227233	normal	0.00494021	-0.916101	down	0.000136127	-1.29667
64	novel_miR_116	AAAAUUGAGGACUAAUUGAAAAUU	MIR8001	24	9.7031	14.1684	14.4049	16.7198	16.4595	9.74557	9.52456	12.6781	14.029	7.84385	2.0964e-06	-1.4457	down	3.23822e-08	-3.26782	down	9.67602e-10	-4.78922	down	3.5097e-11	-5.12094	down	0.256698	-0.440828	normal	1.62285e-05	3.72406	up	1.16721e-08	5.64737	up	5.97084e-07	4.80469	up	2.25996e-10	6.94527	up	0.0686946	0.740328	normal	0.00430193	1.30061	up	0.469072	0.591995
65	novel_miR_117	AUCCUGAUCUGUAUUAUAAUGUAC	MIR4378	24	103.637	207.505	172.337	218.1	240.415	75.4053	106.304	108.394	96.7937	96.017	0.530724	0.156735	normal	0.682405	0.204025	normal	0.0428999	1.0044	up	0.000102169	1.87819	up	0.449138	-0.331307	normal	0.522626	-0.497599	normal	0.988248	-0.00870801	normal	0.27152	0.461766	normal	0.0977913	1.33833	normal	0.110373	0.410539	normal	0.229151	0.45734	normal	4.39956e-07	1.88626
66	novel_miR_118	UAGACGAACUGUAUAUAUAUAUA	/	23	237.861	386.632	323.554	353.866	337.169	157.335	170.238	235.443	227.816	143.365	0.0489488	-0.402348	normal	3.40534e-13	-1.70009	down	2.56293e-37	-2.66835	down	1.0267e-28	-2.47457	down	1.44089e-12	-1.1437	down	0.0079537	-0.654322	down	0.468303	-0.327304	normal	0.638626	0.189271	normal	0.469577	0.406468	normal	0.883883	-0.0227233	normal	0.00494021	-0.916101	down	0.000136127	-1.29667
67	novel_miR_119	CGGAAAUUCUAUGGUGAGGACGGU	MIR5380	24	513.552	760.322	774.19	862.398	810.939	415.559	512.231	829.651	1017.39	663.401	0.131968	-0.359059	normal	0.21405	-0.784148	normal	0.424217	-0.579898	normal	0.168708	-1.00469	normal	0.342076	-0.716759	normal	0.415031	0.861719	normal	0.340442	1.12836	normal	0.64177	0.400376	normal	0.650975	0.430584	normal	0.919964	-0.0396808	normal	0.641504	0.229434	normal	0.4887	0.5117
68	novel_miR_12	AUAGACGGACUGUAUAUAUAUAUA	MIR5291	24	189.084	307.244	266.921	284.195	287.228	216.771	216.011	271.005	271.27	182.469	0.811942	0.0717013	normal	0.507785	0.199977	normal	0.0562888	0.739531	normal	0.232828	0.349318	normal	0.0359039	-0.637814	down	0.633927	-0.243239	normal	0.186627	-0.495684	normal	0.0204364	-0.943584	down	0.462866	-0.26804	normal	0.160887	0.401638	normal	0.370851	0.281121	normal	0.157933	0.46964
69	novel_miR_120	UUGAAGUGUUUGGGGGAACCC	MIR395	21	141.403	72.0208	130.922	98.5333	18.2756	1670.89	337.003	253.609	51.7914	37.4296	0.105067	0.225317	normal	0.900764	0.0194258	normal	0.486667	-0.132297	normal	0.916532	0.0128197	normal	0.0603931	0.229789	normal	0.429904	-0.142019	normal	0.421635	0.183542	normal	0.398543	0.223405	normal	0.656572	-0.0892234	normal	0.236262	-0.17227	normal	0.753895	-0.0548671	normal	0.526427	-0.109645
70	novel_miR_121	AUUUGGCUCUCUGAACGAUAACAG	MIR5295	24	14.3607	37.8286	20.927	28.2268	29.3904	/	/	/	/	/	0.0179549	-0.533349	normal	0.137105	-0.300155	normal	0.00155088	-0.6937	down	0.0604951	-0.578338	normal	5.99465e-09	-1.17729	down	0.125076	-0.379797	normal	0.00637324	-0.814288	down	0.57101	0.148838	normal	0.496159	0.337875	normal	0.27389	0.123102	normal	0.980599	0.00650486	normal	0.00403952	0.66018
71	novel_miR_122	UGGGAUUUCUUAGAUGAGAGA	/	21	20.3207	18.7262	28.5522	20.7494	25.8252	18.6177	18.2663	27.1602	26.1554	26.9282	0.206561	0.214063	normal	0.609117	0.0974265	normal	0.4696	-0.134315	normal	0.452678	0.124292	normal	0.000339281	-0.574202	normal	7.10622e-06	-0.818003	down	0.0106138	-0.58366	normal	0.00152245	-0.822547	down	0.0106175	-0.73055	down	0.714471	-0.0525202	normal	0.769192	0.0523954	normal	0.0656136	-0.358952
72	novel_miR_123	UUAGAUGGCCAUCAACGAACA	MIR827_4	21	2840.77	2380.68	2448.59	1759.42	923.299	5101.8	2701.43	3701.14	908.372	1579.79	0.787362	0.0509559	normal	0.251662	-0.235243	normal	0.323882	0.247426	normal	0.393967	-0.152492	normal	0.254715	0.204235	normal	0.91921	0.0302351	normal	0.559804	0.138962	normal	0.0118265	-0.764344	down	0.074201	0.389299	normal	0.54014	-0.143963	normal	0.0618762	-0.343742	normal	0.00117202	-0.685184
73	novel_miR_124	UCCGAUCGGGGAAUUUCUGUUUCC	/	24	104.226	146.533	118.54	147.394	152.702	30.5107	21.9887	46.4566	28.2659	24.2445	0.205238	-0.240576	normal	0.474188	-0.180118	normal	0.965933	-0.0133793	normal	0.333325	-0.195892	normal	2.69671e-30	-9.71492	down	1.59148e-28	-8.81792	down	6.3635e-23	-8.973	down	2.48067e-41	-9.78453	down	8.83808e-28	-9.61261	down	--	--	--	--	--	--	--	--
74	novel_miR_126	UAAACGGACUGUAUAUAUAUAUA	/	23	212.662	373.235	305.855	343.249	373.678	300.87	311.294	434.244	380.609	278.599	0.939028	0.0126055	normal	0.750996	-0.0644924	normal	0.982694	-0.00503681	normal	0.813422	-0.0576016	normal	0.89472	-0.0206502	normal	0.79271	-0.0629123	normal	0.317822	0.228002	normal	0.1467	-0.419106	normal	0.667828	0.163556	normal	0.721106	-0.0698295	normal	0.411842	0.132804	normal	0.0512662	-0.370948
75	novel_miR_127	GGUAGUUUGAUCGUGAAAUU	/	20	306.77	314.268	199.374	82.1782	93.9588	149.321	151.397	83.5347	88.3281	88.39	0.133797	-0.454664	normal	0.521773	-0.325795	normal	0.31203	-0.526695	normal	0.109647	-0.754145	normal	0.0288274	-1.24144	down	0.43688	0.518475	normal	0.146228	-1.31294	normal	0.948253	0.04311	normal	0.679375	-0.318806	normal	0.249631	0.466929	normal	0.450137	-0.372043	normal	0.239322	0.753145
76	novel_miR_128	UUAGUGAUCCUCCGGAAGAUC	MIR7729	21	16.4282	2.2018	0.999467	/	/	12.2957	37.4295	50.8876	27.5404	109.183	0.456032	0.20061	normal	0.675577	0.103177	normal	0.0148805	1.09641	up	0.00697607	0.751095	up	4.48356e-07	1.04075	up	0.0052172	0.913169	up	8.35435e-07	1.13279	up	0.88989	0.0546312	normal	0.360057	0.289734	normal	0.505563	0.107293	normal	0.400628	0.140173	normal	0.221029	0.209298
77	novel_miR_129	UUGGACUGAAGGGAGCUCCC	MIR319	20	123.865	278.918	183.779	423.155	849.047	104.067	148.815	182.749	540.509	1706.46	0.0745391	-0.526865	normal	0.462204	0.280359	normal	0.839908	0.0739669	normal	0.0360779	0.746017	up	1.09846e-05	-1.38363	down	0.413526	-0.522321	normal	0.00234043	-1.58344	down	0.0319726	-0.805072	down	0.342173	-0.439466	normal	0.968235	-0.0156265	normal	0.941263	0.0286144	normal	0.0340695	0.684637
78	novel_miR_13	GGUAGUUUGAUCGUGAAAUU	/	20	306.77	314.268	199.374	82.1782	93.9588	149.321	151.397	83.5347	88.3281	88.39	0.158459	-0.310513	normal	0.844095	0.0490155	normal	0.293859	0.226781	normal	0.12473	0.273569	normal	0.264063	-0.223058	normal	0.555824	0.142104	normal	0.363665	-0.239651	normal	0.425283	0.198222	normal	0.0309232	-0.84079	down	0.852119	-0.0294002	normal	0.951947	-0.0110727	normal	0.0004628	0.68963
79	novel_miR_130	AAUUCCGGCGAUGGCGACUGC	/	21	4.25599	1.46338	1.81546	4.53642	3.1874	2.87151	2.50793	4.26839	5.97421	3.09334	0.332944	0.18673	normal	0.451796	-0.149729	normal	0.825586	0.0401682	normal	0.988453	0.00267634	normal	3.77059e-07	-0.949294	down	1.10487e-05	-1.0089	down	0.0553144	-0.514265	normal	8.03688e-06	-1.16072	down	3.82114e-06	-1.03976	down	0.590612	0.0974277	normal	0.358354	0.220848	normal	0.448186	-0.149937
80	novel_miR_131	AAACGAUCUGGGGACAAAGCUCUU	/	24	32.9538	51.1407	50.9468	95.3452	75.161	23.4118	32.2061	38.1303	45.6199	42.2954	0.946201	0.0177614	normal	0.566781	0.194989	normal	0.863941	0.0561704	normal	0.367425	0.247081	normal	0.656709	-0.164948	normal	0.0526243	0.592942	normal	0.563459	0.234231	normal	0.034661	0.806359	up	0.0909853	0.621532	normal	0.0477173	0.622254	up	0.18931	0.472858	normal	0.00433224	1.0578
81	novel_miR_132	AUAGACGGACUGUAUAUAUAUAUA	MIR5291	24	225.382	371.297	329.699	363.785	398.173	286.157	258.907	388.573	386.789	257.014	0.0622275	-0.546343	normal	5.96862e-07	-2.82548	down	1.24732e-13	-5.06734	down	1.97529e-11	-3.43035	down	0.817746	-0.0968322	normal	0.307416	0.783901	normal	0.000733151	2.62409	up	0.492503	0.70902	normal	0.460682	0.773065	normal	0.214585	-0.439206	normal	0.0111672	-0.890722	down	7.35366e-12	-4.29761
82	novel_miR_133	UUCCACAGCUUUCUUGAACUU	MIR396	21	900.143	806.591	978.951	957.236	1025.69	428.856	479.607	523.713	956.143	916.111	0.0112314	-0.440786	normal	0.567006	-0.102944	normal	0.367313	-0.181603	normal	0.0328103	-0.380757	normal	0.00880645	-0.425395	normal	0.955366	-0.0115334	normal	0.0128834	-0.781698	down	0.598885	-0.147401	normal	0.459368	0.212235	normal	0.58153	-0.0995112	normal	0.050741	-0.499068	normal	0.532391	0.136971
83	novel_miR_134	UGGCAUGAACGGUCUAGAUUGAAU	/	24	439.623	717.344	656.263	701.533	829.877	313.665	311.148	447.388	353.115	342.562	0.128881	0.371783	normal	0.88121	0.0947686	normal	0.8389	0.171115	normal	0.549282	0.446523	normal	0.616342	0.433184	normal	0.344995	0.816408	normal	5.05286e-09	3.7967	up	0.0334317	1.77789	up	0.0263692	1.62673	up	0.00214914	1.25252	up	2.5171e-13	2.92663	up	0.0211185	1.7391
84	novel_miR_135	AUGGUCUGUAGUUUUAACUCC	/	21	117.5	170.659	154.122	240.068	186.249	146.465	137.867	148.962	129.114	167.885	0.311058	-0.155654	normal	0.270066	0.113154	normal	0.629938	0.0628192	normal	0.0149856	0.235226	normal	0.950769	0.00547991	normal	0.0673815	0.325071	normal	0.442627	-0.138561	normal	0.41932	-0.17775	normal	0.104915	-0.278705	normal	0.175446	0.114335	normal	0.657496	-0.0684938	normal	0.523495	-0.0863782
85	novel_miR_136	UAUCUUGGAAUUGAGAAGACU	MIR815	21	482.494	561.191	624.724	800.335	740.055	/	/	/	/	/	0.976074	0.00605068	normal	0.73592	-0.0527354	normal	0.0168115	0.481938	normal	0.00584761	0.563942	normal	0.0358847	0.285863	normal	0.0144603	0.556206	normal	9.68928e-06	0.813489	up	0.803921	-0.059014	normal	0.475862	0.234299	normal	0.0566993	0.236117	normal	0.00390748	0.420441	normal	0.248207	0.172847
86	novel_miR_137	AUACGAUUACUGUAGACCUUCGGU	/	24	151.078	213.696	209.801	258.935	257.389	162.039	158.997	240.13	176.879	195.931	0.000586821	-0.68407	down	6.92839e-08	-1.06224	down	7.22606e-06	-0.949616	down	5.10628e-07	-1.05727	down	7.59909e-07	0.915218	up	7.02424e-09	1.22902	up	7.55718e-11	1.34752	up	0.00785579	0.725343	up	0.00747115	0.895564	up	0.00738053	-0.470179	normal	8.32501e-05	-0.674758	down	3.02745e-08	-1.10258
87	novel_miR_138	UUUUUGUAACUAAGGACCAUG	/	21	11.9028	8.19596	12.8897	14.1105	11.8475	4.80904	9.17359	4.13599	12.7974	5.98294	0.00623324	-0.71288	down	3.33939e-06	-1.63339	down	0.000235274	-1.43418	down	2.49273e-05	-1.206	down	0.66493	0.107224	normal	0.0495464	0.724331	up	5.52411e-05	1.54282	up	0.25203	0.53765	normal	0.0397423	1.15694	up	0.204957	-0.31117	normal	0.140291	-0.341241	normal	0.00151835	-0.996794
88	novel_miR_139	AAUUCCAUCUGGACCGUUGACGCC	/	24	71.4831	121.694	108.464	263.613	218.28	160.049	177.602	243.723	270.284	180.186	0.149405	-0.210766	normal	0.167272	0.196999	normal	0.00284767	0.582669	normal	0.000227108	0.515767	normal	0.462876	-0.0838102	normal	0.735419	0.0572697	normal	0.0911575	-0.347467	normal	0.880277	0.0368679	normal	0.471491	-0.295492	normal	0.284546	-0.119171	normal	0.485305	-0.115969	normal	8.03992e-06	0.740708
89	novel_miR_14	CGUGAUAUUGAUUCGGCUCAUC	MIR171_2	22	117.097	89.0301	170.14	227.278	339.496	45.8337	44.3039	58.3722	108.402	174.217	0.913154	-0.0325262	normal	0.0166575	-1.00221	down	0.0436661	0.976131	up	0.29994	0.525697	normal	5.20049e-37	4.89637	up	1.42947e-17	3.82055	up	9.91796e-20	5.09163	up	0.166166	0.539397	normal	0.167056	0.66511	normal	0.00291533	-0.931917	down	0.121817	-0.656826	normal	5.77198e-35	-3.28786
90	novel_miR_140	GUCUAUGGUGCGGACGGUGCUCAU	/	24	276.374	300.382	403.97	579.015	586.565	257.309	256.356	328.648	590.571	221.05	0.0302015	0.556668	normal	2.73e-05	2.48717	up	3.6205e-13	4.02502	up	8.8354e-13	4.77495	up	0.84036	0.19099	normal	0.12977	-1.37453	normal	0.00161253	-2.92176	down	4.919e-06	1.59158	up	0.844778	0.234947	normal	0.45079	0.293981	normal	0.940835	0.0327284	normal	3.76508e-28	5.66988
91	novel_miR_141	AUACGGAUCUGACACGAAAUUAUC	MIR845_1	24	219.865	352.523	306.224	392.326	384.048	121.563	134.212	206.127	158.658	127.289	0.811942	0.0717013	normal	0.507785	0.199977	normal	0.0562888	0.739531	normal	0.232828	0.349318	normal	0.0359039	-0.637814	down	0.633927	-0.243239	normal	0.186627	-0.495684	normal	0.0204364	-0.943584	down	0.462866	-0.26804	normal	0.160887	0.401638	normal	0.370851	0.281121	normal	0.157933	0.46964
92	novel_miR_142	ACGUAAAUUGUGUGUCUGUUCUUC	MIR5208	24	28.6752	40.2807	46.4628	52.1274	59.4571	27.3007	47.1121	57.4632	87.7013	62.6161	0.644348	-0.111901	normal	0.38999	0.363787	normal	0.60753	-0.363366	normal	0.808651	0.0890817	normal	4.10175e-07	-4.25486	down	0.0165131	-2.72003	down	1.94857e-06	-5.22726	down	7.53261e-05	-3.73484	down	2.18128e-07	-5.54465	down	0.529286	-0.0906772	normal	0.542522	-0.124114	normal	0.790508	-0.250776
93	novel_miR_143	UAUAUAACGAUUGUAAAUGCUGUC	MIR5274	24	37.7745	16.8978	8.04089	0.57935	4.72339	36.1807	24.4638	23.8155	1.72412	6.49893	0.342612	0.143412	normal	0.619343	0.0744734	normal	0.398585	0.145487	normal	0.0808006	0.236647	normal	0.458659	0.0927488	normal	0.864835	-0.0302561	normal	0.438954	0.142911	normal	0.545758	0.166787	normal	0.433906	-0.13123	normal	0.942183	-0.00904079	normal	0.574941	0.0825556	normal	0.276691	0.251063
94	novel_miR_144	UUCCGAGUCCGCCCAUGCCAAU	MIR482	22	166.299	166.486	207.787	255.344	223.063	133.559	125.971	112.743	207.938	177.467	0.816345	-0.053635	normal	0.0127889	-0.634274	down	0.353207	-0.267262	normal	0.00717196	-0.545325	normal	2.26123e-05	-0.836832	down	0.0156284	-0.777955	down	0.731635	-0.131834	normal	0.00200934	-1.09669	down	1.9918e-05	-1.25167	down	0.813543	-0.0518147	normal	0.904642	0.0340969	normal	0.0271809	-0.527339
95	novel_miR_145	UUGUCUGAAUUUACAAUCUC	/	20	1.51516	8.25397	4.64705	3.1525	3.87733	2.19385	12.714	45.076	12.0562	9.41503	0.0632891	0.267748	normal	0.763905	-0.0481934	normal	0.189138	-0.276553	normal	0.0375711	-0.256014	normal	0.603353	0.0597451	normal	0.310204	-0.181848	normal	0.485284	0.16569	normal	0.404191	0.233132	normal	0.987619	-0.00363161	normal	0.999994	-9.72532e-07	normal	0.864343	0.0300274	normal	0.696924	-0.0739772
96	novel_miR_146	AUGGUGCGGACGGUCUUCAUACGG	/	24	1194.41	1483.29	1702.33	2180.38	2451.48	1288.09	1432.47	1571.82	1742.31	1383.47	0.164308	0.255798	normal	0.0317855	-0.32729	normal	0.00947104	-0.524591	normal	0.00398001	-0.447422	normal	0.230294	-0.16325	normal	0.0745263	-0.422545	normal	0.151826	0.453302	normal	0.93275	-0.0258072	normal	0.633635	-0.143833	normal	0.89937	-0.0213044	normal	0.413358	0.224549	normal	0.126969	-0.364081
97	novel_miR_147	GUGUGUGUCUUGACUGUUGAGAGC	/	24	716.985	1015.52	1020.11	1728.8	1895.46	952.129	1150.05	1667.79	1539.93	1514.09	0.0112314	-0.440786	normal	0.567006	-0.102944	normal	0.367313	-0.181603	normal	0.0328103	-0.380757	normal	0.00880645	-0.425395	normal	0.955366	-0.0115334	normal	0.0128834	-0.781698	down	0.598885	-0.147401	normal	0.459368	0.212235	normal	0.58153	-0.0995112	normal	0.050741	-0.499068	normal	0.532391	0.136971
98	novel_miR_148	UGCUAACUUGUAGACGUUGUGAGG	MIR6019	24	280.793	226.957	197.298	251.994	234.549	567.721	409.341	455.621	391.449	301.433	0.472884	0.118077	normal	0.0190273	0.43208	normal	0.0689244	0.342788	normal	0.0600247	0.353974	normal	0.513457	-0.0987766	normal	0.70321	-0.0609702	normal	0.248051	-0.294877	normal	0.574751	0.144096	normal	0.887642	0.0357585	normal	0.32903	0.123597	normal	0.326519	0.204611	normal	0.000875158	0.619071
99	novel_miR_149	CGCACGCUAGCGGGGAACCAUC	/	22	65.5788	46.5934	30.4063	37.8224	48.1777	74.5426	61.4298	77.9425	52.3185	77.6125	0.0425864	-0.419513	normal	3.29111e-14	-1.70707	down	6.01826e-23	-2.40793	down	5.97027e-18	-2.19011	down	0.000139515	-0.757574	down	0.321735	-0.250341	normal	0.91605	0.0475637	normal	0.45904	-0.295206	normal	0.962822	0.0249586	normal	0.91004	-0.0210675	normal	0.017095	-0.85171	down	2.62742e-11	-1.94358
100	novel_miR_15	GUCUAUGGUGCGGACGGUCCUCAU	MIR5770	24	443.657	527.693	675.318	1140.2	1104.33	452.085	423.825	531.675	1073.84	616.104	0.541868	-0.172771	normal	0.45162	-0.261478	normal	0.244934	-0.420667	normal	0.802936	-0.075317	normal	0.00146785	-1.21631	down	0.126299	-0.684567	normal	0.307008	-0.549914	normal	0.000774273	-1.84674	down	0.00148838	-1.65732	down	0.632841	0.170076	normal	0.627365	0.207185	normal	0.0366228	-1.10639
101	novel_miR_150	UGAAGUGUUUGGGGGAACUCC	MIR395	21	161.654	219.604	152.067	643.985	408.529	5706.32	2781.63	3400.98	796.668	468.119	0.0741193	-0.435735	normal	0.0934105	-0.418384	normal	0.000611681	-0.969089	down	9.84008e-10	-1.415	down	0.327399	0.261668	normal	0.0416845	0.783697	up	0.0171098	0.809796	up	0.00166148	1.00358	up	1.17809e-20	2.22782	up	0.936938	-0.0244095	normal	0.811234	0.0753185	normal	0.560849	-0.18944
102	novel_miR_151	UCGAUUGAGCGCUCUAUUUGCU	/	22	1.74288	16.8883	17.5098	74.8615	164.524	2.2576	4.06777	2.42261	213.42	150.463	2.0964e-06	-1.4457	down	3.23822e-08	-3.26782	down	9.67602e-10	-4.78922	down	3.5097e-11	-5.12094	down	0.256698	-0.440828	normal	1.62285e-05	3.72406	up	1.16721e-08	5.64737	up	5.97084e-07	4.80469	up	2.25996e-10	6.94527	up	0.0686946	0.740328	normal	0.00430193	1.30061	up	0.469072	0.591995
103	novel_miR_152	AAACGAUCUGGGGACAAAGCUCUU	/	24	32.9538	51.1407	50.9468	95.3452	75.161	23.4118	32.2061	38.1303	45.6199	42.2954	0.886471	-0.0365595	normal	0.207764	-0.351341	normal	0.0793506	-0.443732	normal	0.137644	-0.306666	normal	1.26872e-07	-1.20921	down	0.0934015	-0.635473	normal	0.719161	-0.121777	normal	0.226394	-0.462383	normal	0.00080777	-0.984473	down	0.133021	0.408745	normal	0.0138056	0.618476	up	0.373999	0.296225
104	novel_miR_153	UUUAUCUACUGUAAUCUUUUGAGU	/	24	15.3619	13.9542	22.0274	21.1589	28.0192	0.356267	/	/	0.243511	/	0.580909	0.12758	normal	0.0323385	-0.407744	normal	0.500632	0.144386	normal	0.327105	-0.152723	normal	8.93147e-10	-0.670144	down	0.00657463	-0.850503	down	0.173966	-0.420726	normal	6.7267e-06	-1.26418	down	3.43881e-09	-1.41272	down	0.631911	-0.0768939	normal	0.443829	-0.185547	normal	0.0340591	-0.435348
105	novel_miR_154	AAAAGAUUUGAUGGAUUGUUAUGA	/	24	323.661	498.044	483.601	619.009	665.043	369.758	377.843	549.837	654.113	415.447	0.163718	0.205993	normal	0.59921	-0.0795111	normal	0.291417	-0.221679	normal	0.102305	-0.207527	normal	0.847241	-0.0236544	normal	0.0283693	-0.371823	normal	0.837677	-0.0421746	normal	0.979665	0.00701377	normal	0.366191	-0.202638	normal	0.192593	-0.167275	normal	0.371739	-0.135666	normal	0.342794	-0.162866
106	novel_miR_155	AUGGUUUCGUCGGUAAUUACCGAG	MIR2629	24	97.8589	129.47	95.7604	136.7	116.153	58.6259	57.8853	89.607	58.9158	32.6002	0.429975	-0.164667	normal	0.0504765	0.317593	normal	0.00540892	0.457087	normal	0.0079814	0.428119	normal	0.648542	-0.0655457	normal	0.867214	0.0431971	normal	0.0377207	-0.464808	normal	0.231153	0.292167	normal	0.48719	-0.307239	normal	0.433526	-0.113443	normal	0.469729	-0.130777	normal	5.37711e-06	0.852627
107	novel_miR_156	AUAGACGGACUGUAUAUAUAUAUA	MIR5291	24	255.444	435.125	365.418	374.66	374.298	287.41	295.821	417.047	399.672	256.505	0.863027	0.0503878	normal	0.114779	0.533406	normal	0.391257	0.369659	normal	0.187826	0.452463	normal	3.01406e-15	-4.52506	down	4.10342e-05	-3.68699	down	1.31295e-15	-4.68596	down	1.58749e-13	-3.50922	down	1.02165e-07	-3.50295	down	0.855536	0.0639626	normal	0.775873	0.131761	normal	0.0774864	1.317
108	novel_miR_157	UAAACGGACUAUAUAUAUAUAUAU	MIR860	24	182.659	311.732	240.567	223.079	234.41	176.331	177.887	312.24	200.493	145.608	0.381589	0.252972	normal	0.74154	0.152761	normal	0.0141005	1.1695	up	9.02859e-06	1.97249	up	0.558582	-0.225528	normal	0.482435	-0.531652	normal	0.80233	-0.138097	normal	0.333271	0.406418	normal	0.095614	1.33791	normal	0.236526	0.291088	normal	0.576548	0.201651	normal	2.89624e-07	1.89116
109	novel_miR_158	UUCCGAGUCCGCCCAUGCCAAU	MIR482	22	166.299	166.486	207.787	255.344	223.063	133.559	125.971	112.743	207.938	177.467	0.105776	-0.397077	normal	0.967429	0.0131537	normal	0.886022	0.0354136	normal	0.101472	-0.356744	normal	0.315946	-0.183271	normal	0.0495633	0.59064	up	0.993845	-0.00308127	normal	0.248788	-0.347949	normal	0.904726	-0.0494328	normal	0.17751	0.238005	normal	0.594197	0.129813	normal	0.714765	-0.0923163
110	novel_miR_159	GUGUCAUUUUCGGGUUGACCUGUU	/	24	259.972	393.205	440.621	578.917	574.537	259.07	288.787	434.767	588.093	404.911	0.377017	-0.135651	normal	0.439057	0.115633	normal	0.0360293	0.416578	normal	0.00484808	0.358246	normal	2.28135e-06	0.683034	up	5.348e-09	0.941615	up	4.29376e-05	0.699751	up	0.00200395	0.746808	up	0.212574	0.420905	normal	0.584486	0.0769304	normal	0.576796	0.0844762	normal	0.00091968	0.52599
111	novel_miR_16	GGUAGUUCGAUUGUGAAAUU	/	20	244.782	246.761	151.82	77.3249	90.6947	156.037	159.337	88.2335	58.3722	64.6442	0.164308	0.255798	normal	0.0317855	-0.32729	normal	0.00947104	-0.524591	normal	0.00398001	-0.447422	normal	0.230294	-0.16325	normal	0.0745263	-0.422545	normal	0.151826	0.453302	normal	0.93275	-0.0258072	normal	0.633635	-0.143833	normal	0.89937	-0.0213044	normal	0.413358	0.224549	normal	0.126969	-0.364081
112	novel_miR_160	CUAAGAUCUGUAUAAUAAAAAAGC	/	24	33.8933	39.779	41.6639	44.3152	55.9289	15.9731	18.518	29.8918	10.7685	11.9494	0.232109	0.176695	normal	0.374173	-0.139002	normal	0.203782	-0.263143	normal	0.0536981	-0.24499	normal	0.970103	-0.00446708	normal	0.18311	-0.246792	normal	0.684274	0.0867881	normal	0.748199	0.0887803	normal	0.545244	-0.136449	normal	0.488993	-0.0946774	normal	0.577225	-0.0863143	normal	0.422145	-0.141325
113	novel_miR_161	UGGAUCUUGUUUGACAGCACU	/	21	6156.81	5722.89	6418.03	5130.95	3898.64	7759.62	7551.22	10017.7	9475.69	12734	0.144008	-0.213893	normal	0.181617	0.193583	normal	0.00286541	0.575034	normal	0.000296569	0.50472	normal	0.438821	-0.0874907	normal	0.719631	0.0605681	normal	0.095985	-0.347266	normal	0.872897	0.038986	normal	0.482969	-0.284189	normal	0.291784	-0.115717	normal	0.488282	-0.115653	normal	7.16102e-06	0.738892
114	novel_miR_162	UUAGUGAUCCUCCGGAAGAUC	MIR7729	21	16.4282	2.2018	0.999467	/	/	12.2957	37.4295	50.8876	27.5404	109.183	0.618659	-0.147348	normal	0.899729	0.069378	normal	0.541778	-0.405564	normal	0.299374	-0.601671	normal	0.292398	0.55638	normal	0.524665	0.469719	normal	0.830167	-0.16398	normal	0.99528	0.00505603	normal	0.464133	0.533019	normal	0.463649	-0.291313	normal	0.257618	-0.505735	normal	0.149379	-0.884132
115	novel_miR_163	AUGGAAAUGUCGAUAUCGAUGGAA	/	24	76.186	102.758	93.8223	95.9369	106.429	35.3499	48.6962	77.786	66.5493	36.4829	0.0314473	0.324747	normal	0.218746	-0.19116	normal	0.214155	-0.226125	normal	0.401179	-0.127954	normal	0.000913711	0.393888	normal	0.571127	0.100805	normal	0.00117312	0.675513	up	0.108467	0.403141	normal	0.466154	0.187312	normal	0.920059	0.0130989	normal	0.698084	0.0576473	normal	0.22447	-0.181999
116	novel_miR_164	ACGGUUUCGUCGGUAAUUACCGAG	MIR2629	24	442.803	684.589	521.668	834.799	700.405	299.295	292.148	383.725	326.079	177.005	0.232109	0.176695	normal	0.374173	-0.139002	normal	0.203782	-0.263143	normal	0.0536981	-0.24499	normal	0.970103	-0.00446708	normal	0.18311	-0.246792	normal	0.684274	0.0867881	normal	0.748199	0.0887803	normal	0.545244	-0.136449	normal	0.488993	-0.0946774	normal	0.577225	-0.0863143	normal	0.422145	-0.141325
117	novel_miR_165	AUAGACGGACUGUAUAUAUAUAUA	MIR5291	24	220.005	358.458	311.205	334.946	333.627	233.464	212.618	296.979	304.062	199.072	7.75034e-05	-1.20518	down	6.71606e-08	-2.94873	down	2.61476e-10	-3.53901	down	5.91206e-11	-3.65066	down	9.81887e-05	-2.04491	down	0.0217724	-1.55939	down	0.459118	-0.785461	normal	0.0746577	-1.7131	normal	0.0020594	-3.71481	down	0.000220785	-1.41265	down	1.26965e-05	-1.95798	down	2.20537e-08	-3.68633
118	novel_miR_166	GUCUAUGGUGCGGACGGUCCUCAU	MIR5770	24	185.242	226.045	301.01	446.485	435.328	192.274	180.746	222.214	490.89	240.302	0.621418	0.0890555	normal	0.0669477	0.269538	normal	0.0569701	0.310742	normal	0.00782384	0.423552	normal	0.550492	0.0753456	normal	0.368658	0.187222	normal	0.129684	0.417145	normal	0.00824783	0.657943	up	0.185687	0.284959	normal	0.234588	0.170136	normal	0.0194903	0.559955	normal	2.19865e-07	0.929245
119	novel_miR_167	AAAUAUGUUGUGAUCUGUAAUAGC	MIR2108	24	61.713	92.3743	116.115	144.927	146.109	2.26923	2.75058	4.68334	10.1123	6.87178	0.0734553	-0.453568	normal	0.746464	-0.0870341	normal	0.000579864	-0.998503	down	8.12827e-05	-0.889328	down	0.0637042	0.352169	normal	0.00257377	0.982753	up	0.0128459	0.896869	up	0.0394625	0.762807	up	0.00263943	0.863366	up	0.854596	0.0337067	normal	0.154902	0.371523	normal	0.0739343	-0.537492
120	novel_miR_168	UUGGACUGAAGGGAGCUCCC	MIR319	20	91.3891	208.488	139.691	353.813	664.62	83.7567	108.298	118.994	435.573	1331.51	0.519468	-0.153807	normal	0.930355	-0.0524042	normal	0.118242	-1.18993	normal	0.882392	-0.087242	normal	1.43448e-06	2.44839	up	0.000170309	2.85075	up	3.61397e-06	2.47703	up	1.22459e-07	3.47679	up	0.000623382	2.07429	up	0.622537	-0.15983	normal	0.967954	-0.0137207	normal	0.597542	-0.205626
121	novel_miR_169	UGAAGCUGCCAGCAUGAUC	MIR167_1	19	173.718	173.629	257.987	309.105	239.368	166.528	199.823	225.291	220.207	158.36	0.21511	-0.376338	normal	0.934618	0.0331715	normal	0.0526919	-0.940421	normal	0.0598623	-0.88073	normal	0.194109	-0.532553	normal	0.116368	0.942957	normal	0.217365	-0.609076	normal	0.930816	0.0488557	normal	0.164304	0.648062	normal	0.0550989	0.583778	normal	0.872597	-0.0624671	normal	0.319319	-0.40991
122	novel_miR_17	GUUUAUGGUGCGGACGGUCCUCAU	/	24	240.002	301.024	348.986	552.354	537.352	417.389	445.955	578.354	858.797	493.591	0.492593	0.112008	normal	0.0217239	0.415967	normal	0.0758932	0.330853	normal	0.0652671	0.342081	normal	0.457615	-0.110239	normal	0.668017	-0.0680475	normal	0.245684	-0.29301	normal	0.597053	0.135665	normal	0.905167	0.0297624	normal	0.32731	0.121253	normal	0.32739	0.201711	normal	0.00102866	0.609812
123	novel_miR_170	UAAACGGACUAUAUAUAUAUAUAU	MIR860	24	182.659	311.732	240.567	223.079	234.41	176.331	177.887	312.24	200.493	145.608	0.0427765	-0.443259	normal	0.872086	0.0316467	normal	9.08375e-05	0.87156	up	0.0415739	0.419694	normal	3.40291e-05	0.664204	up	1.12156e-06	1.29531	up	0.000473737	0.722617	up	4.07197e-09	1.64774	up	0.00768867	1.55715	up	0.647685	0.0846276	normal	0.768823	0.0435194	normal	1.16733e-15	1.90699
124	novel_miR_171	AUAGACGGACUGUAUAUAUAUAUA	MIR5291	24	222.442	354.383	303.974	328.608	328.518	238.834	229.761	315.644	316.196	205.106	0.163718	0.205993	normal	0.59921	-0.0795111	normal	0.291417	-0.221679	normal	0.102305	-0.207527	normal	0.847241	-0.0236544	normal	0.0283693	-0.371823	normal	0.837677	-0.0421746	normal	0.979665	0.00701377	normal	0.366191	-0.202638	normal	0.192593	-0.167275	normal	0.371739	-0.135666	normal	0.342794	-0.162866
125	novel_miR_172	GUCUAUGGUGCGGACGGUCCUCAU	MIR5770	24	448.656	532.418	682.92	1147.55	1108.2	455.859	428.292	535.874	1081.69	623.305	0.52372	0.117692	normal	0.921009	0.0137807	normal	0.126457	0.265502	normal	0.0589622	0.292878	normal	0.00021717	-0.44669	normal	0.0803022	-0.369557	normal	0.0915067	-0.334102	normal	0.241717	-0.279877	normal	0.234062	-0.394577	normal	0.188445	0.163603	normal	0.659761	0.0677776	normal	0.00223512	0.463118
126	novel_miR_173	AUGGAAGAUGAUCAUAACUCA	MIR172	21	4.77049	5.0458	6.62801	5.83432	5.23381	7.5401	5.48072	5.63489	5.33683	5.48668	0.236043	0.322643	normal	0.876457	0.0888714	normal	0.825932	-0.0918821	normal	0.558373	-0.195792	normal	0.00185733	0.865499	up	0.0550292	0.611721	normal	0.156248	0.997319	normal	0.412966	0.373696	normal	1.39224e-05	1.47974	up	0.561887	0.133121	normal	0.373926	0.252909	normal	0.106689	-0.536077
127	novel_miR_174	UAAACGGACUGUAUAUAUAUAUA	/	23	270.642	482.297	374.374	406.566	435.314	382.853	398.419	559.512	493.906	338.997	0.597824	-0.158194	normal	0.810331	0.0968549	normal	0.102344	0.70083	normal	0.0561256	0.814582	normal	3.64705e-78	5.91172	up	1.71955e-23	5.85512	up	2.15501e-41	5.78427	up	7.8902e-75	5.98342	up	8.13451e-36	6.31283	up	0.65405	-0.109425	normal	0.972391	0.0117128	normal	0.000902037	0.881709
128	novel_miR_175	AUAGACGGACUGUAUAUAUAUAUA	MIR5291	24	222.442	354.383	303.974	328.608	328.518	238.834	229.761	315.644	316.196	205.106	0.97023	0.00688995	normal	0.298632	0.211722	normal	0.118422	0.332357	normal	0.0417869	0.35444	normal	0.350677	0.159107	normal	0.0495144	0.35733	normal	0.325888	0.205222	normal	0.0317008	0.548588	normal	0.160675	0.462283	normal	0.294378	0.165056	normal	0.160687	0.21712	normal	6.71739e-06	0.76901
129	novel_miR_176	UAAGGUGUAUAAACAGAAC	/	19	63.2243	15.9607	9.96378	7.31323	6.73516	16.0764	3.79769	1.97818	0.980559	/	0.71888	-0.086495	normal	0.0257674	0.431988	normal	0.010889	0.534891	normal	0.19486	0.278625	normal	0.0287737	0.384673	normal	0.734982	0.108331	normal	0.217387	-0.318437	normal	0.107529	0.463664	normal	0.0821575	0.84159	normal	0.0388578	-0.396447	normal	0.155091	-0.295238	normal	0.00395648	0.656532
130	novel_miR_177	UGACCUGUUUAACUCGAAAUUGAC	MIR1862	24	247.354	368.49	393.303	535.622	580.042	279.088	321.337	620.108	789.93	482.709	0.455769	0.189358	normal	0.836698	-0.0692218	normal	0.00797754	0.759708	up	0.0130719	0.811475	up	2.13008e-06	-1.43472	down	0.000124631	-1.48399	down	0.0817442	-0.683972	normal	3.89742e-08	-1.90065	down	0.000576776	-1.49825	down	0.747435	0.106112	normal	0.0599157	0.571675	normal	0.375108	0.320723
131	novel_miR_178	UGGAGAAGCAGGGCACGUGCA	MIR164	21	99.2096	92.8763	128.319	85.0793	93.5069	137.755	144.381	221.702	130.479	118.829	0.616129	-0.152177	normal	0.527898	-0.242012	normal	0.739156	-0.126758	normal	0.721685	-0.168406	normal	0.27114	0.353576	normal	0.185453	0.694008	normal	0.273267	0.447182	normal	0.942895	-0.0349418	normal	0.71608	0.228914	normal	0.859699	0.050606	normal	0.504868	-0.192557	normal	0.234658	-0.483853
132	novel_miR_179	UUUCUUAUCUCUGAUUGUACAAUC	/	24	4.78652	3.84203	6.51079	2.80964	8.00039	31.0229	28.0516	39.8662	40.8684	24.6861	0.158814	0.207688	normal	0.711657	-0.0557806	normal	0.299441	-0.212824	normal	0.207554	-0.161428	normal	0.509154	0.0778234	normal	0.142565	-0.252807	normal	0.766753	0.0614723	normal	0.651975	0.123252	normal	0.596005	-0.11602	normal	0.236811	-0.148598	normal	0.478048	-0.106253	normal	0.420439	-0.137482
133	novel_miR_18	UAUGACGAAUCUUUUGACGAA	/	21	29.3305	21.9786	32.8532	24.953	25.7364	21.0883	34.9728	24.5509	24.1232	28.2594	0.161493	-0.203067	normal	0.164469	0.201025	normal	0.00281696	0.576588	normal	0.000247997	0.511937	normal	0.472915	-0.0824653	normal	0.761882	0.05049	normal	0.0897562	-0.354645	normal	0.869695	0.0399858	normal	0.47198	-0.291606	normal	0.28633	-0.11901	normal	0.476332	-0.120373	normal	8.8167e-06	0.736394
134	novel_miR_181	GUGUCAUUUUCGGGUUGACCUGUU	/	24	265.885	400.399	446.847	587.239	582.94	262.924	292.609	439.652	593.09	409.03	0.296982	0.160875	normal	0.324815	-0.118465	normal	0.0841088	-0.33751	normal	0.00185623	-0.351208	normal	0.00321556	-0.32563	normal	0.00468468	-0.572329	normal	0.671652	-0.106522	normal	0.538717	-0.165139	normal	0.075111	-0.389201	normal	0.425595	-0.116704	normal	0.84942	0.0428199	normal	0.427271	-0.153556
135	novel_miR_182	ACUUCCUUCUGCUAAGCUAUCACC	MIR4221	24	94.9071	92.3482	124.073	302.63	223.074	162.923	174.59	226.828	913.51	480.665	0.0417242	0.544842	normal	0.124421	0.517129	normal	0.0468731	0.777511	up	0.0036396	0.861859	up	0.00412173	-1.02828	down	0.00751113	-1.11893	down	0.264418	-0.61751	normal	0.02433	-1.00123	down	0.00338669	-1.10637	down	0.195105	0.449313	normal	0.114526	0.678533	normal	0.0420385	0.809909
136	novel_miR_183	AUAGACGGACUGUAUAUAUAUAUA	MIR5291	24	220.005	358.458	311.205	334.946	333.627	233.464	212.618	296.979	304.062	199.072	0.0346883	0.325682	normal	0.313284	-0.171836	normal	0.188833	-0.250548	normal	0.29761	-0.156555	normal	0.00393477	0.371684	normal	0.758611	0.0556562	normal	0.0104294	0.581649	normal	0.129773	0.390258	normal	0.57842	0.145153	normal	0.956583	-0.0076023	normal	0.959251	0.00829519	normal	0.203705	-0.197262
137	novel_miR_184	GUCUAUGGUACGGACGGUUCUCAU	MIR5770	24	344.029	529.778	517.625	717.371	745.374	273.689	313.79	368.997	545.71	382.627	0.523753	0.115157	normal	0.696213	-0.0857038	normal	0.317473	-0.21875	normal	0.720734	-0.0694643	normal	0.0431884	0.395611	normal	0.321363	-0.283883	normal	0.167448	0.301851	normal	0.665294	-0.125037	normal	0.634161	-0.116234	normal	0.0230245	-0.549111	normal	0.21295	-0.219143	normal	0.000381322	-0.710396
138	novel_miR_185	AUGUGUGCAAUCUUUUGAUCA	/	21	27.6916	52.9392	57.8135	44.0086	42.638	56.3478	62.6596	83.1204	52.2922	83.8432	0.060038	-0.502522	normal	0.65281	-0.119499	normal	0.438209	-0.22207	normal	0.306903	-0.263426	normal	1.07995e-13	-2.41945	down	0.167524	-0.822449	normal	0.00489063	-1.6886	down	0.0019334	-1.48621	down	5.37849e-05	-1.7494	down	0.196148	0.513968	normal	0.444611	0.356161	normal	0.24486	0.637789
139	novel_miR_186	UGGAUCUUGUUCGACAGCACU	/	21	42.7979	43.986	53.7986	118.238	131.574	2931.21	2672.48	3452.5	7540.48	8789.27	0.761115	-0.03968	normal	0.148395	0.250447	normal	0.0152849	0.342667	normal	0.000221798	0.392826	normal	0.000234345	-0.529008	normal	0.276544	-0.231564	normal	0.00218018	-0.615707	down	0.404589	-0.187939	normal	0.241472	-0.325671	normal	0.31125	0.199968	normal	0.45896	0.116884	normal	2.14896e-05	0.713153
140	novel_miR_187	GUCUAUGGUGCGGAUGGUUCUCAU	/	24	122.683	171.497	196.027	267.591	273.624	147.63	167.76	224.985	358.59	258.405	0.0927914	0.508416	normal	0.000128222	1.79357	up	4.55266e-05	1.62932	up	6.11606e-06	1.86801	up	0.403052	0.338613	normal	0.227567	0.704358	normal	0.506481	0.345025	normal	0.000478933	1.27794	up	0.00158593	1.27969	up	5.18375e-06	1.3141	up	6.95914e-08	1.82343	up	3.13541e-14	2.64062
141	novel_miR_188	UCUUUCCUAUUCCUCCCAUUCC	MIR482	22	70.7441	90.6178	120.279	179.869	149.488	99.9955	75.4432	101.317	226.751	189.277	0.55347	-0.166408	normal	0.673148	0.232089	normal	0.162258	0.884067	normal	0.270879	0.598481	normal	0.319751	0.553838	normal	0.156241	1.14048	normal	0.404356	0.669459	normal	0.681646	0.250775	normal	0.212651	0.80719	normal	0.825106	0.0893989	normal	0.569243	0.271734	normal	0.150528	0.724487
142	novel_miR_189	AUACGGACUGUGAAUAUUGUUGAC	/	24	67.1417	112.07	99.3082	196.68	214.799	25.6096	30.0854	55.0142	47.6589	50.0507	0.270513	0.294043	normal	0.000576671	1.54785	up	0.0231024	1.17457	up	3.05794e-05	0.974683	up	5.36831e-72	4.01246	up	0.0200772	0.987703	up	0.107707	0.882568	normal	0.871595	0.0741257	normal	0.0445131	0.961725	up	5.45494e-15	-2.27613	down	0.000244585	-1.19922	down	1.53506e-25	-2.60427
143	novel_miR_19	AUAUACGGACUAGCAUCAAAGCU	MIR8001	23	23.7463	27.5631	28.9165	38.7864	37.0108	33.9741	36.481	37.2013	33.0149	30.9569	0.462102	0.212928	normal	0.613176	0.204117	normal	0.0350826	0.960724	up	0.2841	0.340775	normal	0.681713	0.147225	normal	0.181592	0.588834	normal	0.137743	0.656579	normal	0.909063	-0.0509283	normal	0.00051249	1.12338	up	0.0734848	0.587579	normal	0.0564638	0.616121	normal	0.0117353	0.83678
144	novel_miR_190	AUAGACGGACUGUAUAUAUAUAUA	MIR5291	24	226.14	368.504	321.661	346.033	353.822	256.743	237.555	333.722	341.798	224.244	0.165197	0.20163	normal	0.501961	-0.102211	normal	0.251417	-0.234183	normal	0.0837036	-0.220431	normal	0.712177	0.043979	normal	0.141	-0.259449	normal	0.668344	0.0893984	normal	0.656111	0.122187	normal	0.671618	-0.0915178	normal	0.328915	-0.128945	normal	0.539771	-0.0934863	normal	0.465729	-0.127011
145	novel_miR_191	GUCUAUGGUGCGGACGGUCCUCAU	MIR5770	24	449.485	537.69	687.975	1150.83	1115.75	458.245	429.435	536.623	1085.28	624.23	0.0745391	-0.526865	normal	0.462204	0.280359	normal	0.839908	0.0739669	normal	0.0360779	0.746017	up	1.09846e-05	-1.38363	down	0.413526	-0.522321	normal	0.00234043	-1.58344	down	0.0319726	-0.805072	down	0.342173	-0.439466	normal	0.968235	-0.0156265	normal	0.941263	0.0286144	normal	0.0340695	0.684637
146	novel_miR_192	UAGACGGACUAUAUAUAUAUAUAU	MIR7982	24	494.761	780.519	696.713	692.976	678.398	426.256	403.563	639.67	561.499	354.69	0.282602	-0.254161	normal	0.00105822	0.681288	up	0.0437676	0.303288	normal	0.0981055	0.295904	normal	0.000403123	0.448645	normal	0.00503369	1.12289	up	0.0975065	0.53616	normal	0.00378158	0.642493	up	0.00149534	0.921643	up	0.275823	0.316934	normal	0.0075506	0.696942	up	0.000788556	0.54109
147	novel_miR_193	AUACGAAAAUUCUAUGGUGAGAAC	MIR4245	24	21.129	48.729	45.2034	62.1576	68.096	10.9878	16.7155	33.2767	28.9288	20.9439	0.851839	-0.0466362	normal	0.041387	0.436943	normal	0.0114967	0.474625	normal	0.00350104	0.490566	normal	0.0665484	-0.329174	normal	0.489406	-0.233039	normal	0.0378768	-0.657775	down	0.28422	0.280391	normal	0.344838	-0.364212	normal	0.982837	-0.00397079	normal	0.861401	0.0459808	normal	3.32963e-07	1.11735
148	novel_miR_194	UAAACGGACUGUAUAUAUAUAUA	/	23	235.08	419.923	326.58	347.894	370.79	327.218	335.843	464.708	418.5	280.614	0.118804	0.228094	normal	0.727651	-0.0530981	normal	0.318471	-0.206335	normal	0.374798	-0.116528	normal	0.594668	0.0651604	normal	0.233418	-0.210428	normal	0.467956	0.139957	normal	0.993922	0.00212202	normal	0.784853	-0.0734469	normal	0.579071	-0.0739228	normal	0.880408	-0.0206852	normal	0.175009	-0.240308
149	novel_miR_195	AUGACUGGUUGUUUACUUAAUAUC	/	24	132.708	201.094	180.161	197.434	220.937	188.149	128.839	219.508	166.376	138.684	0.216942	0.349469	normal	0.406404	0.314725	normal	0.0221013	0.707537	up	0.241769	0.430913	normal	0.059694	-0.553352	normal	0.0803606	-0.645073	normal	0.279868	0.66474	normal	0.0477614	0.719784	up	0.632299	-0.246136	normal	0.0943997	0.346419	normal	0.00956898	1.14726	up	1.59578e-07	1.98336
150	novel_miR_196	AAGGGUGCUGAGAUGAGAUGAAGU	/	24	56.2051	48.5788	62.0723	81.9135	81.2843	10.9344	20.5018	17.6052	27.1412	15.263	0.13287	0.219168	normal	0.839772	-0.0304841	normal	0.330065	-0.196555	normal	0.246902	-0.151054	normal	0.624245	0.0587952	normal	0.100435	-0.284495	normal	0.911608	0.0234715	normal	0.713909	0.0999426	normal	0.459603	-0.157874	normal	0.250275	-0.148988	normal	0.533237	-0.0966593	normal	0.470399	-0.124995
151	novel_miR_197	GUUUAUGAUGCGGACGGUCCUCAU	MIR902	24	500.389	677.131	819.541	1114.69	1149.44	375.412	446.409	533.308	889.655	625.541	0.755594	-0.0567542	normal	0.0277903	0.264129	normal	0.00228197	0.533125	normal	2.88375e-06	0.572782	normal	0.976211	0.00427052	normal	0.969192	0.00827132	normal	0.0625348	-0.398491	normal	0.499008	-0.163883	normal	0.107367	-0.589162	normal	0.499336	-0.0927338	normal	0.374155	-0.181735	normal	0.0369343	0.398448
152	novel_miR_198	UGUGCUAUUCUCUCCUGUGACAUG	MIR3627	24	9.62803	30.0559	43.8023	56.5529	65.7991	13.3859	39.3036	82.4747	130.693	112.951	0.210854	-0.21565	normal	0.469662	0.101606	normal	0.047448	0.335267	normal	0.00145903	0.381291	normal	0.950902	0.00847463	normal	0.191076	0.258478	normal	0.589258	-0.102976	normal	0.366146	0.214519	normal	0.661995	-0.16205	normal	0.870703	-0.0215698	normal	0.715055	-0.0612038	normal	0.000665799	0.579205
153	novel_miR_199	UUCAACUUGCAUGACUCCAGC	/	21	5.01154	4.82552	7.38818	17.7315	14.3087	8.43358	9.15546	11.7715	19.7081	17.5138	0.705906	-0.0613547	normal	0.653379	0.0795022	normal	0.170689	0.194624	normal	0.0304225	0.247068	normal	6.51922e-05	0.43587	normal	2.81261e-05	0.75401	up	0.00604719	0.623551	up	0.0524096	0.444437	normal	0.0802149	0.435607	normal	0.0298916	0.214139	normal	0.175297	0.216217	normal	0.11235	0.243326
154	novel_miR_2	CUGAAGUGUUUGGGGGGACUC	MIR395	21	40.6579	75.9757	199.768	192.673	143.453	737.729	122.709	333.278	169.283	195.952	0.206143	-0.297917	normal	0.286706	-0.557437	normal	0.622615	-0.263013	normal	0.1736	-0.745696	normal	0.830791	0.0968027	normal	0.254062	1.17556	normal	0.542286	0.406728	normal	0.147135	0.87096	normal	0.00515604	1.69977	up	0.723023	-0.140796	normal	0.426354	-0.321115	normal	0.226387	0.581445
155	novel_miR_20	GUUUCAGAUCGGGAUGUAAAGUUC	/	24	15.3859	26.9923	27.2255	52.3969	34.4229	18.3717	32.0567	43.7916	48.1694	52.245	0.0745391	-0.526865	normal	0.462204	0.280359	normal	0.839908	0.0739669	normal	0.0360779	0.746017	up	1.09846e-05	-1.38363	down	0.413526	-0.522321	normal	0.00234043	-1.58344	down	0.0319726	-0.805072	down	0.342173	-0.439466	normal	0.968235	-0.0156265	normal	0.941263	0.0286144	normal	0.0340695	0.684637
156	novel_miR_200	AUAGACGGACUGUAUAUAUAUAUA	MIR5291	24	217.358	352.4	303.14	327.376	326.363	241.478	226.281	316.873	322.801	210.351	0.131749	0.423822	normal	0.966003	-0.0162172	normal	0.000493779	1.13028	up	0.0026994	0.719826	up	0.00226662	0.673932	up	0.595814	-0.203734	normal	0.114397	0.619698	normal	0.0499217	-0.638179	down	0.6846	-0.0956022	normal	0.071158	-0.309885	normal	0.548883	-0.103985	normal	0.49244	-0.14525
157	novel_miR_201	CGUGAUAUUGAUUCGGCUCAUC	MIR171_2	22	117.097	89.0301	170.14	227.278	339.496	45.8337	44.3039	58.3722	108.402	174.217	0.19511	0.198599	normal	0.64137	-0.0767922	normal	0.258581	-0.241008	normal	0.131648	-0.209562	normal	0.511581	0.0850822	normal	0.446322	-0.128764	normal	0.875133	0.0343152	normal	0.780672	0.0778039	normal	0.652684	-0.109448	normal	0.738658	-0.0422447	normal	0.298417	-0.16364	normal	0.205763	-0.220253
158	novel_miR_202	UUGCCGACUCCACCCAUUCCCA	MIR2118	22	1876.2	2071.19	3611.83	4058.69	3991.26	2749.03	3492.66	5665.11	5700.57	5279.59	0.232109	0.176695	normal	0.374173	-0.139002	normal	0.203782	-0.263143	normal	0.0536981	-0.24499	normal	0.970103	-0.00446708	normal	0.18311	-0.246792	normal	0.684274	0.0867881	normal	0.748199	0.0887803	normal	0.545244	-0.136449	normal	0.488993	-0.0946774	normal	0.577225	-0.0863143	normal	0.422145	-0.141325
159	novel_miR_203	GUCUAUGGUGCGGACGGUCCUCAU	MIR5770	24	130.52	174.435	233.958	322.456	320.912	113.673	114.599	144.257	347.287	170.079	0.806332	0.0600772	normal	0.725831	0.114205	normal	0.345434	0.24913	normal	0.985382	-0.00506152	normal	0.0821046	-0.525236	normal	0.0154318	-0.832295	down	0.646966	-0.260456	normal	0.00844755	-0.921244	down	0.36621	-0.360751	normal	0.446943	-0.232483	normal	0.483913	0.301643	normal	0.706729	-0.123408
160	novel_miR_204	AUAGACGGACUGUAUAUAUAUAUA	MIR5291	24	193.965	320.553	279.958	297.791	313.286	218.49	213.148	298.118	268.569	204.4	0.130636	-0.460421	normal	0.371968	-0.468767	normal	0.000778602	-1.2482	down	0.026838	-0.879068	down	0.00465079	-1.15145	down	0.152891	-0.771301	normal	0.00142293	-2.09301	down	7.92661e-09	-1.74547	down	1.33631e-18	-2.03005	down	0.0862989	-0.481176	normal	4.99514e-05	-1.43301	down	1.22191e-09	-1.8296
161	novel_miR_205	AGUAAAAACGGAGGAAAUUUGGCA	/	24	105.472	204.979	175.31	295.612	247.325	76.0749	98.97	391.246	489.64	141.389	0.0314473	0.324747	normal	0.218746	-0.19116	normal	0.214155	-0.226125	normal	0.401179	-0.127954	normal	0.000913711	0.393888	normal	0.571127	0.100805	normal	0.00117312	0.675513	up	0.108467	0.403141	normal	0.466154	0.187312	normal	0.920059	0.0130989	normal	0.698084	0.0576473	normal	0.22447	-0.181999
162	novel_miR_206	AUAGACGGACUGUAUAUAUAUAUA	MIR5291	24	224.996	369.523	323.42	348.199	354.554	251.905	233.217	330.377	338.716	218.195	0.429975	-0.164667	normal	0.0504765	0.317593	normal	0.00540892	0.457087	normal	0.0079814	0.428119	normal	0.648542	-0.0655457	normal	0.867214	0.0431971	normal	0.0377207	-0.464808	normal	0.231153	0.292167	normal	0.48719	-0.307239	normal	0.433526	-0.113443	normal	0.469729	-0.130777	normal	5.37711e-06	0.852627
163	novel_miR_207	GUCUAUGGUGCGGACGGUCCUCAU	MIR5770	24	355.351	474.243	565.753	890.708	926.213	388.261	367.643	428.987	722.679	418.691	0.387774	-0.200889	normal	0.803338	-0.0586177	normal	0.469938	-0.16533	normal	0.842779	0.0464911	normal	6.94471e-06	-0.991449	down	0.431869	-0.24625	normal	0.0935702	-0.501402	normal	0.0745175	-0.589947	normal	0.0264476	-0.737961	down	0.0765538	0.417976	normal	0.154322	0.353886	normal	0.305062	0.264885
164	novel_miR_209	GUUUAUGGUGCGGACGGUCCUCAU	/	24	292.219	345.077	418.213	639.951	664.587	318.059	318.78	394.554	676.173	405.322	0.26974	-0.214523	normal	0.259363	0.150379	normal	0.0735929	0.271357	normal	0.009615	0.314803	normal	0.657819	-0.0616355	normal	0.371846	0.211025	normal	0.231485	-0.209301	normal	0.293324	0.243727	normal	0.533312	-0.250196	normal	0.974347	-0.00445659	normal	0.771115	-0.0465998	normal	0.00030692	0.613267
165	novel_miR_21	GUCUAUGGUGCGGACGGUCUUCAU	/	24	370.526	494.831	553.631	745.581	769.123	543.139	643.451	811.664	914.066	715.593	0.76703	0.0518256	normal	0.000111241	0.674666	up	3.29125e-08	0.812104	up	2.87698e-06	0.796555	up	0.553898	0.0706637	normal	0.86725	0.0371781	normal	0.915709	-0.0326831	normal	0.552434	0.138808	normal	0.383959	0.301577	normal	0.933672	-0.0125313	normal	0.0632571	0.491996	normal	5.80922e-07	0.914929
166	novel_miR_210	CAUGUGCUCUAGCUCUCCAGC	MIR164	21	9.53036	3.77995	5.638	13.0842	9.13559	10.9008	9.18496	10.1108	22.0138	21.7435	0.839084	-0.0530245	normal	2.21917e-06	0.850633	up	7.77158e-09	2.0882	up	2.75036e-13	2.3059	up	8.35508e-08	1.30608	up	0.126824	0.562201	normal	0.677464	0.151768	normal	0.0350682	-0.718849	down	0.679755	-0.166277	normal	0.00370865	-0.749962	down	0.350959	-0.315455	normal	0.472617	0.170476
167	novel_miR_211	CGUGAUAUUGAUUCGGCUCAUC	MIR171_2	22	117.097	89.0301	170.14	227.278	339.496	45.8337	44.3039	58.3722	108.402	174.217	0.76703	0.0518256	normal	0.000111241	0.674666	up	3.29125e-08	0.812104	up	2.87698e-06	0.796555	up	0.553898	0.0706637	normal	0.86725	0.0371781	normal	0.915709	-0.0326831	normal	0.552434	0.138808	normal	0.383959	0.301577	normal	0.933672	-0.0125313	normal	0.0632571	0.491996	normal	5.80922e-07	0.914929
168	novel_miR_212	AAAUGACUGGGACUCAAUUGACCC	/	24	67.0556	144.198	119.187	255.564	198.086	117.185	96.4447	144.425	157.328	126.203	0.22001	-0.15333	normal	0.607232	0.0587097	normal	0.0450965	0.267027	normal	0.000602255	0.276858	normal	3.82019e-11	0.667049	up	2.76436e-09	0.937404	up	0.000449703	0.579206	normal	0.0096921	0.560558	normal	0.0302642	0.487052	normal	0.508353	0.0712729	normal	0.617087	-0.0716017	normal	0.174244	0.198879
169	novel_miR_213	AUAGACGGACUGUAUAUAUAUAUA	MIR5291	24	189.084	307.244	266.921	284.195	287.228	216.771	216.011	271.005	271.27	182.469	0.97023	0.00688995	normal	0.298632	0.211722	normal	0.118422	0.332357	normal	0.0417869	0.35444	normal	0.350677	0.159107	normal	0.0495144	0.35733	normal	0.325888	0.205222	normal	0.0317008	0.548588	normal	0.160675	0.462283	normal	0.294378	0.165056	normal	0.160687	0.21712	normal	6.71739e-06	0.76901
170	novel_miR_214	AUAGACGGACUGUAUAUAUAUAUA	MIR5291	24	222.442	354.383	303.974	328.608	328.518	238.834	229.761	315.644	316.196	205.106	0.0616128	-0.335053	normal	0.551068	0.106514	normal	0.739293	0.0673489	normal	0.413831	0.143634	normal	0.0719157	-0.300971	normal	0.622419	0.0967374	normal	0.355795	-0.173772	normal	0.893092	-0.0351665	normal	0.106969	-0.362454	normal	0.973015	-0.00547482	normal	0.217944	0.187938	normal	0.0425806	0.371539
171	novel_miR_215	AUAAAGUUUGUGAAUUUUGGACGU	MIR1862	24	63.8506	92.6356	87.6065	129.564	109.627	45.7872	38.9745	101.835	64.4344	57.8878	0.143473	0.214105	normal	0.743193	-0.0484775	normal	0.331412	-0.199062	normal	0.243925	-0.154088	normal	0.548389	0.0717912	normal	0.113536	-0.275415	normal	0.876005	0.0329077	normal	0.691087	0.108767	normal	0.491116	-0.146584	normal	0.221887	-0.157969	normal	0.449479	-0.119017	normal	0.445567	-0.132007
172	novel_miR_216	AAAGGAUUGAGCCGAAUA	/	18	1106.72	856.357	599.025	807.312	1039.75	538.667	391.846	193.258	208.073	173.488	0.164308	0.255798	normal	0.0317855	-0.32729	normal	0.00947104	-0.524591	normal	0.00398001	-0.447422	normal	0.230294	-0.16325	normal	0.0745263	-0.422545	normal	0.151826	0.453302	normal	0.93275	-0.0258072	normal	0.633635	-0.143833	normal	0.89937	-0.0213044	normal	0.413358	0.224549	normal	0.126969	-0.364081
173	novel_miR_217	UAAACGGACUGUAUAUAUAUAUA	/	23	270.642	482.297	374.374	406.566	435.314	382.853	398.419	559.512	493.906	338.997	0.0179549	-0.533349	normal	0.137105	-0.300155	normal	0.00155088	-0.6937	down	0.0604951	-0.578338	normal	5.99465e-09	-1.17729	down	0.125076	-0.379797	normal	0.00637324	-0.814288	down	0.57101	0.148838	normal	0.496159	0.337875	normal	0.27389	0.123102	normal	0.980599	0.00650486	normal	0.00403952	0.66018
174	novel_miR_218	GUCUAUGGUGCGGACGGUCCUCAU	MIR5770	24	185.242	226.045	301.01	446.485	435.328	192.274	180.746	222.214	490.89	240.302	0.438982	-0.225262	normal	0.144021	0.503931	normal	0.0356792	0.643569	up	0.0710858	0.546814	normal	0.650131	0.13026	normal	0.216156	0.523156	normal	0.197162	-0.761182	normal	0.321536	-0.361993	normal	0.461514	0.275997	normal	0.922453	0.0246611	normal	0.383612	-0.366687	normal	0.541058	0.197145
175	novel_miR_219	GACGGUCCAUUGGUAAUUACUGAU	/	24	75.1263	88.4055	99.6582	115.86	135.443	39.7046	57.1104	70.9727	69.4236	55.4043	0.326067	0.147589	normal	0.130881	-0.187354	normal	0.0393494	-0.388587	normal	0.0031886	-0.342924	normal	0.000982424	-0.361559	normal	0.0154142	-0.483131	normal	0.9374	0.0196461	normal	0.585366	-0.148893	normal	0.127697	-0.343065	normal	0.952115	-0.00887817	normal	0.543713	0.135265	normal	0.468925	-0.150624
176	novel_miR_22	GUUUAUGGUGCGGACGGUCCUCAU	/	24	305.24	358.836	445.103	645.457	662.704	316.79	322.226	398.017	690.182	379.748	0.623265	-0.149554	normal	0.422766	0.436081	normal	0.0411401	1.13323	up	0.030518	0.923326	up	3.8849e-57	4.80936	up	2.49252e-15	3.57716	up	2.65434e-05	2.85083	up	0.897274	0.0672617	normal	0.0107041	1.10243	up	2.09336e-07	-1.32416	down	0.0149451	-1.00114	down	1.08724e-46	-3.41827
177	novel_miR_220	UAUGGGGGGUUAGGACAGAGA	/	21	803.901	1152.37	1702.22	2445.49	2425.86	907.659	907.305	1598.51	2447.18	2075.59	0.563933	-0.101396	normal	0.788651	0.0533011	normal	0.318082	-0.227648	normal	0.732205	-0.0599769	normal	0.011214	-0.526248	normal	0.00193486	-0.684457	down	0.00975431	-0.5057	normal	0.034345	-0.572132	normal	0.00022885	-0.688149	down	0.173667	-0.293443	normal	0.852585	0.0351103	normal	0.219442	-0.249961
178	novel_miR_221	GAAUAUUGGAUGCCCGCGAGC	/	21	139.998	187.375	318.197	1197.68	1259.37	375.235	211.762	348.895	615.738	784.72	0.30458	-0.270724	normal	0.94325	-0.0442657	normal	0.000284822	-3.14365	down	0.0282502	-1.61837	down	2.74169e-06	2.086	up	3.83302e-06	4.02623	up	5.1069e-05	3.22288	up	0.000136333	3.9375	up	2.29428e-07	5.03613	up	0.0477911	0.80838	up	0.014212	1.02537	up	0.404134	0.632494
179	novel_miR_222	UAUGGGGGGUUAGGACAGAGA	/	21	803.901	1152.37	1702.22	2445.49	2425.86	907.659	907.305	1598.51	2447.18	2075.59	0.92893	0.0270845	normal	0.744074	-0.179201	normal	0.207589	-0.779618	normal	0.932658	-0.0440047	normal	0.270638	-0.52887	normal	0.228226	-0.953293	normal	0.433415	-0.663133	normal	0.291158	-0.89671	normal	0.00906646	-2.30807	down	0.51498	-0.265451	normal	0.426016	-0.367324	normal	0.036213	-1.32749
180	novel_miR_223	AUGGUGCGGACGGUCUUCAUGCGG	/	24	1785.47	2229.76	2556.64	3722.09	3781.44	3068.2	3311.54	3778.44	5030	3639.19	0.842945	-0.0592017	normal	0.967045	0.0224713	normal	0.496026	-0.440318	normal	0.299742	-0.576118	normal	0.402531	0.425942	normal	0.647791	0.312514	normal	0.883686	0.107442	normal	0.98565	0.0149599	normal	0.656015	0.316516	normal	0.615922	-0.193902	normal	0.560823	-0.251695	normal	0.177263	-0.807419
181	novel_miR_224	GUCUAUGGUGCGGAUGGUUCUCAU	/	24	122.683	171.497	196.027	267.591	273.624	147.63	167.76	224.985	358.59	258.405	0.597824	-0.158194	normal	0.810331	0.0968549	normal	0.102344	0.70083	normal	0.0561256	0.814582	normal	3.64705e-78	5.91172	up	1.71955e-23	5.85512	up	2.15501e-41	5.78427	up	7.90227e-75	5.98338	up	8.11482e-36	6.31281	up	0.65405	-0.109425	normal	0.972391	0.0117128	normal	0.000902482	0.88166
182	novel_miR_225	CAUGAGGACCGCAGUAUUAGUGAC	/	24	158.488	170.824	219.959	288.693	306.094	138.709	140.832	208.048	258.431	162.89	0.172787	0.252813	normal	0.0299114	-0.338959	normal	0.00715246	-0.542058	normal	0.00397169	-0.450782	normal	0.267068	-0.15334	normal	0.0855185	-0.410455	normal	0.137408	0.464084	normal	0.922437	-0.0298508	normal	0.647033	-0.139189	normal	0.899085	-0.0215356	normal	0.421045	0.216865	normal	0.0951422	-0.395137
183	novel_miR_226	AUAGACGGACUGUAUAUAUAUAUA	MIR5291	24	224.167	366.95	320.401	346.312	352.65	253.333	233.169	327.955	338.963	218.704	2.0964e-06	-1.4457	down	3.23822e-08	-3.26782	down	9.67602e-10	-4.78922	down	3.5097e-11	-5.12094	down	0.256698	-0.440828	normal	1.62285e-05	3.72406	up	1.16721e-08	5.64737	up	5.97084e-07	4.80469	up	2.25996e-10	6.94527	up	0.0686946	0.740328	normal	0.00430193	1.30061	up	0.469072	0.591995
184	novel_miR_227	UAAACGGACUAUAUAUAUAUAUAU	MIR860	24	182.659	311.732	240.567	223.079	234.41	176.331	177.887	312.24	200.493	145.608	0.0112314	-0.440786	normal	0.567006	-0.102944	normal	0.367313	-0.181603	normal	0.0328103	-0.380757	normal	0.00880645	-0.425395	normal	0.955366	-0.0115334	normal	0.0128834	-0.781698	down	0.598885	-0.147401	normal	0.459368	0.212235	normal	0.58153	-0.0995112	normal	0.050741	-0.499068	normal	0.532391	0.136971
185	novel_miR_228	UUCCACAGCUUUCUUGAACUU	MIR396	21	900.143	806.591	978.951	957.236	1025.69	428.856	479.607	523.713	956.143	916.111	0.627363	0.0549901	normal	0.111731	0.177173	normal	0.605686	-0.0809561	normal	0.308725	-0.136363	normal	1.15409e-06	-0.4664	normal	0.0434899	-0.279352	normal	0.0187611	-0.380235	normal	0.0454885	0.46721	normal	0.596699	0.179672	normal	0.0652992	0.200633	normal	0.0867452	0.221584	normal	6.60324e-12	0.889502
186	novel_miR_229	UUGGCAUUCUGUCCACCUCC	MIR394	20	35.1788	38.8049	66.6879	100.305	91.9973	42.8866	43.5515	32.8277	67.5407	77.3451	0.0173255	-0.594215	down	0.00143843	-0.902694	down	0.13936	-0.370797	normal	0.383412	-0.181111	normal	1.162e-07	1.01023	up	1.16533e-06	1.53305	up	8.5771e-08	1.96953	up	0.00373722	0.923672	up	0.000374036	0.841685	up	0.245321	-0.231296	normal	0.98242	-0.00581037	normal	0.0690296	-0.411385
187	novel_miR_23	UAGACGGACUAUAUAUAUAUAUAU	MIR7982	24	478.439	745.485	648.381	644.628	658.468	400.377	409.649	643.736	527.217	355.889	0.57524	0.104652	normal	0.0456567	-0.203484	normal	0.0709188	-0.243468	normal	0.692133	-0.0524906	normal	2.87999e-05	-0.478963	normal	0.0726853	-0.393522	normal	0.981559	-0.00728113	normal	0.0488884	-0.503509	normal	2.25184e-06	-0.951823	down	0.188608	0.154108	normal	0.455678	0.214877	normal	0.225444	-0.248653
188	novel_miR_230	CUGAAGUGUUUGGGGGAACUC	MIR395	21	8.02176	9.03881	16.2831	36.3637	27.7444	256.482	95.8006	114.379	32.2797	42.6895	0.0425864	-0.419513	normal	3.29111e-14	-1.70707	down	6.01826e-23	-2.40793	down	5.97027e-18	-2.19011	down	0.000139515	-0.757574	down	0.321735	-0.250341	normal	0.91605	0.0475637	normal	0.45904	-0.295206	normal	0.962822	0.0249586	normal	0.91004	-0.0210675	normal	0.017095	-0.85171	down	2.62742e-11	-1.94358
189	novel_miR_231	AGAUUUUAUUGGAUGACACUGAUA	MIR1520	24	317.676	406.793	433.386	476.486	527.449	234.31	194.614	330.572	286.122	224.71	0.165197	0.20163	normal	0.501961	-0.102211	normal	0.251417	-0.234183	normal	0.0837036	-0.220431	normal	0.712177	0.043979	normal	0.141	-0.259449	normal	0.668344	0.0893984	normal	0.656111	0.122187	normal	0.671618	-0.0915178	normal	0.328915	-0.128945	normal	0.539771	-0.0934863	normal	0.465729	-0.127011
190	novel_miR_232	UCUUAAUCGAACUGCUCGUGC	/	21	4.92449	3.21016	4.80603	/	2.13025	23.9927	72.6076	67.2625	53.1752	103.706	0.278322	0.16736	normal	0.352294	-0.113155	normal	0.102595	-0.3245	normal	0.00197602	-0.348091	normal	0.00304154	-0.327698	normal	0.00467757	-0.574058	normal	0.688576	-0.102314	normal	0.546048	-0.163105	normal	0.068693	-0.389966	normal	0.455844	-0.109724	normal	0.818722	0.0524739	normal	0.484379	-0.136708
191	novel_miR_233	AUCCGUUUUGGAUUUGAAAAAUUC	MIR4998	24	9.60794	13.8974	13.2894	9.06146	16.1181	7.17221	5.28571	8.34706	3.73519	1.5201	0.568417	0.132072	normal	0.0369038	-0.400556	normal	0.487803	0.148979	normal	0.340016	-0.149864	normal	1.23627e-09	-0.666768	down	0.00701833	-0.847513	down	0.176501	-0.419936	normal	6.64642e-06	-1.26532	down	2.37407e-09	-1.41901	down	0.656386	-0.0720504	normal	0.456344	-0.180745	normal	0.0340591	-0.435348
192	novel_miR_234	AUGGAAGAUGAUCAUAACUCA	MIR172	21	5.45773	6.8339	7.79211	6.45668	6.14638	8.01356	6.57571	7.20349	6.08945	5.48668	0.156045	0.340615	normal	0.709988	0.126827	normal	0.0160692	0.64967	up	0.35697	0.214119	normal	0.822206	0.0573327	normal	0.715694	0.106768	normal	0.522406	0.24903	normal	0.0629947	-0.658652	normal	0.779746	-0.0955977	normal	0.105018	0.390313	normal	0.304303	0.262635	normal	0.89507	-0.0365297
193	novel_miR_235	UGGAUCUUGUUCGACAGCACU	/	21	42.7979	43.986	53.7986	118.238	131.574	2931.21	2672.48	3452.5	7540.24	8789.07	0.979112	0.00796078	normal	0.382581	0.397105	normal	0.0812761	0.830283	normal	0.00674978	1.01377	up	3.18291e-05	1.77528	up	1.81113e-05	1.71353	up	0.057021	0.990193	normal	0.272092	0.496138	normal	0.00140559	1.01658	up	0.819621	-0.0704272	normal	0.433817	-0.305186	normal	0.297637	-0.369518
194	novel_miR_236	UAAACGGACUAUAUAUAUAUAUAU	MIR860	24	172.662	294.176	225.922	208.004	221.025	167.715	169.287	294.387	186.629	137.821	0.282602	-0.254161	normal	0.00105822	0.681288	up	0.0437676	0.303288	normal	0.0981055	0.295904	normal	0.000403123	0.448645	normal	0.00503369	1.12289	up	0.0975065	0.53616	normal	0.00378158	0.642493	up	0.00149534	0.921643	up	0.275823	0.316934	normal	0.0075506	0.696942	up	0.000788556	0.54109
195	novel_miR_237	UUAGUGAUCCUCCGGAAGAUC	MIR7729	21	16.4282	2.2018	0.999467	/	/	12.2957	37.4295	50.8876	27.5404	109.183	0.858885	-0.0452728	normal	0.00553552	0.438866	normal	0.00283815	0.602536	up	2.18896e-05	0.641717	up	0.000556902	0.487495	normal	0.0257723	0.731419	up	0.153691	0.254112	normal	0.249738	0.292647	normal	0.386267	0.189381	normal	0.199784	0.161438	normal	0.231391	0.167215	normal	0.00377795	0.454094
196	novel_miR_238	UUCCGAGUCCGCCCAUGCCAAU	MIR482	22	166.299	166.486	207.787	255.344	223.063	133.559	125.971	112.743	207.938	177.467	0.0745391	-0.526865	normal	0.462204	0.280359	normal	0.839908	0.0739669	normal	0.0360779	0.746017	up	1.09846e-05	-1.38363	down	0.413526	-0.522321	normal	0.00234043	-1.58344	down	0.0319726	-0.805072	down	0.342173	-0.439466	normal	0.968235	-0.0156265	normal	0.941263	0.0286144	normal	0.0340695	0.684637
197	novel_miR_239	AUGGAAAUUCUAUGGUGAGGACGG	MIR5380	24	633.959	919.161	972.177	1060.3	1002.88	492.877	582.751	800.798	1328.58	782.425	0.164308	0.255798	normal	0.0317855	-0.32729	normal	0.00947104	-0.524591	normal	0.00398001	-0.447422	normal	0.230294	-0.16325	normal	0.0745263	-0.422545	normal	0.151826	0.453302	normal	0.93275	-0.0258072	normal	0.633635	-0.143833	normal	0.89937	-0.0213044	normal	0.413358	0.224549	normal	0.126969	-0.364081
198	novel_miR_24	AUUUAAUACUGUAGCAUUUAC	/	21	71.7284	59.0305	55.2809	96.9438	111.401	156.762	133.598	190.615	171.401	136.832	0.850779	0.0402652	normal	0.246913	-0.300235	normal	0.0870452	-0.446772	normal	0.0483618	-0.570786	normal	0.502087	-0.152764	normal	0.15687	-0.406275	normal	0.808691	-0.0873445	normal	0.245431	-0.422854	normal	0.622678	0.177547	normal	0.380533	-0.220317	normal	0.385793	-0.241249	normal	0.00813851	-0.681602
199	novel_miR_240	AGGAUUUUUAGAGAUCUGAGAGUG	/	24	745.437	1125.15	971.354	1100.37	1259.97	577.892	659.437	1023.75	720.631	443.613	0.917439	-0.0309288	normal	0.0178024	-0.993514	down	0.0432144	0.978171	up	0.293765	0.530436	normal	7.61931e-37	4.89214	up	1.62189e-17	3.81638	up	1.262e-19	5.08037	up	0.169447	0.534861	normal	0.163251	0.666968	normal	0.00294511	-0.930334	down	0.122655	-0.655416	normal	5.96798e-35	-3.28641
200	novel_miR_241	GGUAGUUCGAUUGUGAAAUU	/	20	244.782	246.761	151.82	77.3249	90.6947	156.037	159.337	88.2335	58.3722	64.6442	0.0747995	-0.449158	normal	0.746464	-0.0870341	normal	0.000579864	-0.998503	down	8.12827e-05	-0.889328	down	0.0637042	0.352169	normal	0.00240066	0.991811	up	0.0126734	0.899905	up	0.0374989	0.76871	up	0.00276167	0.860817	up	0.793928	0.04992	normal	0.152927	0.374173	normal	0.075501	-0.531681
201	novel_miR_242	AUAGACGGACUGUAUAUAUAUAUA	MIR5291	24	217.358	352.4	303.14	327.376	326.363	241.478	226.281	316.873	322.801	210.351	0.0121992	0.325167	normal	0.00571443	0.463938	normal	9.97128e-06	0.605206	up	6.3212e-08	0.672856	up	3.40808e-17	-1.10379	down	2.17656e-21	-1.55591	down	6.6749e-15	-1.47148	down	1.41657e-10	-1.41377	down	2.86559e-18	-1.63755	down	0.268554	-0.151649	normal	0.656786	0.0588247	normal	0.0213691	0.315053
202	novel_miR_243	UAGACGGACUAUAUAUAUAUAUAU	MIR7982	24	507.63	804.536	719.255	717.692	697.46	436.747	415.554	661.215	582.24	364.515	0.464592	-0.221831	normal	0.990666	-0.0054962	normal	0.14517	0.64123	normal	0.373749	0.364883	normal	0.559318	0.270177	normal	0.688251	0.161287	normal	0.96614	0.0244448	normal	0.959906	-0.0194674	normal	0.338492	0.312142	normal	0.124751	-0.475727	normal	0.578842	-0.228387	normal	0.21815	0.406243
203	novel_miR_244	ACGGUUUCGUCGGUAAUUACCGAG	MIR2629	24	441.819	685.55	521.704	835.368	700.243	299.295	293.243	385.196	326.079	176.212	0.492593	0.112008	normal	0.0217239	0.415967	normal	0.0758932	0.330853	normal	0.0652671	0.342081	normal	0.457615	-0.110239	normal	0.668017	-0.0680475	normal	0.245684	-0.29301	normal	0.597053	0.135665	normal	0.905167	0.0297624	normal	0.32731	0.121253	normal	0.32739	0.201711	normal	0.00102866	0.609812
204	novel_miR_245	AUUCUGAUAGAUCUGAUCCAGUUC	/	24	35.0707	65.1892	63.1941	96.205	70.9491	38.4665	54.2164	61.1143	55.5654	46.0309	0.181562	-0.255687	normal	0.00404625	0.561131	normal	0.0866302	0.364685	normal	0.618399	0.0647872	normal	0.145277	0.188585	normal	0.0213704	0.534262	normal	0.429453	-0.230763	normal	0.194102	-0.34253	normal	0.858276	0.0525971	normal	0.864294	0.028306	normal	0.672483	0.100176	normal	0.555432	-0.128532
205	novel_miR_246	ACUUGUAAAGAACUCAAACGUG	/	22	10.9905	15.1002	19.112	36.2097	39.641	42.7237	39.9063	37.1068	46.429	56.1734	0.278322	0.16736	normal	0.352294	-0.113155	normal	0.102595	-0.3245	normal	0.00197602	-0.348091	normal	0.00304154	-0.327698	normal	0.00467757	-0.574058	normal	0.688576	-0.102314	normal	0.546048	-0.163105	normal	0.068693	-0.389966	normal	0.455844	-0.109724	normal	0.818722	0.0524739	normal	0.484379	-0.136708
206	novel_miR_247	UUGCCGACUCCACCCAUUCCCA	MIR482	22	1876.2	2071.19	3611.83	4058.69	3991.26	2749.03	3492.66	5665.11	5700.57	5279.59	0.470002	0.121666	normal	0.0228846	0.43028	normal	0.0955172	0.321547	normal	0.0640096	0.347715	normal	0.552603	-0.0925657	normal	0.588697	-0.0882375	normal	0.224616	-0.30115	normal	0.544408	0.156248	normal	0.817497	0.0578759	normal	0.460758	0.0949567	normal	0.338093	0.190858	normal	0.00129112	0.604568
207	novel_miR_248	GUCUAUGGUGCGGACAGUUCUCAU	MIR5770	24	142.497	190.734	242.632	385.65	387.923	215.789	245.683	320.218	422.446	303.391	0.313018	-0.222192	normal	0.242417	0.464416	normal	5.09722e-05	1.01311	up	0.00819545	0.622016	up	0.128554	0.314522	normal	0.12763	0.55075	normal	0.582744	-0.302698	normal	0.26571	-0.371825	normal	0.851093	-0.0623924	normal	0.911759	-0.0329056	normal	0.672129	-0.150509	normal	0.275851	0.364451
208	novel_miR_249	CGUGAUAUUGAUUCGGCUCAUC	MIR171_2	22	117.097	89.0301	170.14	227.278	339.496	45.8337	44.3039	58.3722	108.402	174.217	0.171748	0.198111	normal	0.515306	-0.0981007	normal	0.241393	-0.237322	normal	0.0867445	-0.215016	normal	0.599435	0.0619628	normal	0.165505	-0.239647	normal	0.618206	0.102361	normal	0.624055	0.133859	normal	0.762212	-0.0651666	normal	0.307141	-0.130933	normal	0.525731	-0.0948373	normal	0.429818	-0.13632
209	novel_miR_25	UAAACGGACUAUAUAUAUAUAUAU	MIR860	24	182.659	311.732	240.567	223.079	234.41	176.331	177.887	312.24	200.493	145.608	0.421409	-0.238496	normal	0.317555	0.424972	normal	0.649348	-0.235374	normal	0.970088	-0.0135465	normal	0.0318632	-0.944699	down	0.875906	0.089185	normal	0.0395025	-0.958616	down	0.172548	-0.811926	normal	0.244782	-0.406479	normal	0.287203	0.419799	normal	0.337494	0.353218	normal	0.873854	-0.085133
210	novel_miR_250	AUCCGUAUCUGAAUUGUGAAUAUU	/	24	62.6416	91.1514	74.9606	80.9187	73.5167	60.3262	52.6601	69.9514	53.5813	57.506	0.672612	-0.0961302	normal	0.726711	0.101748	normal	0.0186836	0.511938	normal	0.0278939	0.443378	normal	1.54641e-26	-3.12845	down	2.10644e-14	-3.04193	down	1.60492e-13	-3.3513	down	3.19426e-32	-4.1752	down	4.33158e-34	-4.54606	down	0.789099	-0.09362	normal	0.660655	-0.1696	normal	0.220499	-0.537781
211	novel_miR_251	UGAAGUGUUUGGGGGAACUCC	MIR395	21	161.954	220.426	153.156	645.969	410.762	5700.58	2783.16	3401.59	796.383	471.041	0.508929	0.146469	normal	0.952219	0.0112498	normal	0.0243679	0.586529	up	0.0281634	0.589236	up	2.41496e-66	-5.12815	down	1.5747e-35	-4.82552	down	6.00447e-40	-4.68589	down	7.07726e-58	-5.5601	down	7.41319e-34	-5.81324	down	0.562658	0.223234	normal	0.477755	0.288615	normal	0.88459	0.0760298
212	novel_miR_252	UGGAGAAGCAGGGCACGUGCA	MIR164	21	99.2096	93.4244	128.502	85.0793	93.5069	137.755	146.016	222.077	130.973	118.63	0.47009	0.207666	normal	0.843855	0.105636	normal	0.883122	-0.0829913	normal	0.0628393	0.778206	normal	0.764132	0.168833	normal	0.750275	-0.250498	normal	0.885336	0.108684	normal	0.302169	0.654446	normal	0.391253	-0.51095	normal	0.846662	0.0781397	normal	0.971347	0.0169433	normal	0.399918	0.46121
213	novel_miR_253	AUGUGUCAUUUUGAGAAUCUCAGA	MIR8007	24	901.459	1583.26	1681.89	2402.29	2514.61	451.456	413.705	646.113	811.811	548.568	0.362245	-0.214312	normal	4.40511e-05	-0.951864	down	0.00106762	-0.939828	down	0.0239365	-0.585494	down	3.7463e-47	2.21715	up	4.96378e-12	2.16702	up	1.41082e-25	2.98364	up	8.76053e-08	1.57578	up	0.000398834	1.82309	up	0.141194	-0.294706	normal	0.269631	-0.213547	normal	1.76321e-17	-1.54481
214	novel_miR_254	UCGGACCAGGCUUCAUUCCCC	MIR166	21	22.495	24.1246	27.3503	64.3641	52.6109	29.6464	20.9416	26.8234	57.2676	45.6459	0.0289432	-0.422043	normal	0.015749	-0.459853	normal	0.007547	-0.644669	down	1.46476e-07	-0.747841	down	2.07063e-05	0.525072	normal	7.43258e-06	1.07556	up	0.00887408	0.974682	up	0.109544	0.434114	normal	3.22053e-06	1.31374	up	0.728013	0.0517822	normal	0.896414	-0.0411242	normal	0.000600556	-0.698407
215	novel_miR_255	GUGUCAUUUUCGGGUUGACCUGUU	/	24	265.885	400.399	446.847	587.239	582.94	262.924	292.609	439.652	593.09	409.03	0.330666	-0.171536	normal	0.38139	0.201385	normal	0.038959	0.41822	normal	0.0890476	0.271293	normal	0.447342	-0.148879	normal	0.0191108	-0.400144	normal	0.00379393	-0.870299	down	0.150871	-0.34343	normal	0.0122963	-0.696259	down	0.00443554	-0.459316	normal	0.0277458	-0.539916	normal	0.18888	0.256939
216	novel_miR_256	UGAAGCUGCCAGCAUGAUCUGA	MIR167_1	22	20928	23964.4	40804	46440.6	38472.6	25812.9	26506.9	34348.3	33751.1	27349.5	0.207273	0.27455	normal	0.478562	-0.194278	normal	0.997768	0.000882577	normal	0.846428	-0.04177	normal	0.808186	-0.0565546	normal	0.141803	-0.405938	normal	0.203043	0.488119	normal	0.933933	0.0297781	normal	0.688032	0.120876	normal	0.765967	-0.0691296	normal	0.40768	0.249802	normal	0.660597	0.108278
217	novel_miR_257	UAGACGGACUAUAUAUAUAUAUAU	MIR7982	24	507.63	804.536	719.255	717.692	697.46	436.747	415.554	661.215	582.24	364.515	0.810716	0.0501027	normal	0.639624	0.125835	normal	0.161291	0.34	normal	0.25187	0.230514	normal	0.00414174	-0.715124	down	0.000697251	-0.910095	down	0.0657583	-0.562137	normal	0.0329363	-0.723812	down	0.00231686	-0.996596	down	0.519267	-0.165864	normal	0.367071	0.226329	normal	0.266608	0.338722
218	novel_miR_258	GUGUCAUUUUCGGGUUGACCUGUU	/	24	266.544	404.11	450.604	585.049	586.458	266.547	291.271	440.327	598.757	419.62	0.256352	-0.3282	normal	0.875386	-0.0885997	normal	0.586776	-0.357012	normal	0.370752	-0.537304	normal	0.564341	-0.367449	normal	0.873024	0.123012	normal	0.593939	-0.455309	normal	0.347213	0.61914	normal	0.540699	0.428173	normal	0.527736	-0.256878	normal	0.755746	-0.152422	normal	0.208727	0.672526
219	novel_miR_259	UGAAGCUGCCAGCAUGAUC	MIR167_1	19	105.262	123.398	222.416	376.938	288.62	143.177	136.821	144.671	265.017	189.407	0.226024	0.175338	normal	0.872808	0.0212906	normal	0.483365	0.106895	normal	0.173938	0.179473	normal	0.913473	0.0126719	normal	0.397423	-0.126481	normal	0.325593	0.189944	normal	0.750398	0.0818687	normal	0.799688	-0.0528096	normal	0.945828	0.00682724	normal	0.367525	0.148573	normal	0.304032	0.207019
220	novel_miR_26	AUAGACGGACUGUAUAUAUAUAUA	MIR5291	24	221.3	357.86	309.073	332.449	333.542	248.968	232.857	325.825	330.515	218.986	0.52143	0.188044	normal	0.459629	0.338591	normal	1.65601e-05	1.98437	up	1.09075e-10	2.39374	up	0.188755	0.470712	normal	0.00538614	1.20671	up	0.0215135	0.945136	up	5.32337e-05	1.56642	up	0.0797012	1.0736	normal	0.0066904	0.836192	up	6.70606e-05	0.814527	up	1.64581e-23	3.22069
221	novel_miR_260	AUCUGCAUGCGGAACGUCUGCACC	/	24	25.7752	26.619	40.9274	39.3317	43.4618	13.4481	21.1479	25.6683	16.6444	22.599	0.638825	-0.140955	normal	0.752168	0.123959	normal	0.0803801	0.738387	normal	0.0411809	0.847182	up	1.13673e-90	5.97089	up	1.69304e-23	5.856	up	2.1029e-41	5.79802	up	1.67628e-74	5.98974	up	4.67687e-36	6.32789	up	0.651593	-0.11026	normal	0.974138	0.0109688	normal	0.000917697	0.880425
222	novel_miR_261	ACGGUUUCGUCGGUAUUUACCGAG	/	24	111.167	140.381	150.623	276.248	261.945	13.0152	12.479	17.6108	12.9543	6.89428	0.705906	-0.0613547	normal	0.653379	0.0795022	normal	0.170689	0.194624	normal	0.0304225	0.247068	normal	6.51922e-05	0.43587	normal	2.81261e-05	0.75401	up	0.00604719	0.623551	up	0.0524096	0.444437	normal	0.0802149	0.435607	normal	0.0298916	0.214139	normal	0.175297	0.216217	normal	0.11235	0.243326
223	novel_miR_262	GAAGAUCGUCCGCAUUAUAGACGG	/	24	310.812	495.397	471.38	799.2	845.486	9.4675	11.8103	16.3	14.4498	8.91739	0.0734553	-0.453568	normal	0.746464	-0.0870341	normal	0.000579864	-0.998503	down	8.12827e-05	-0.889328	down	0.0637042	0.352169	normal	0.00257377	0.982753	up	0.0128459	0.896869	up	0.0394625	0.762807	up	0.00263943	0.863366	up	0.854596	0.0337067	normal	0.154902	0.371523	normal	0.0739343	-0.537492
224	novel_miR_263	AUAAGAUUCUAGACUGUUUAGUUU	/	24	6.96612	15.1127	13.0895	11.6562	21.747	8.28001	9.86622	9.48669	17.7052	10.6223	0.381589	0.252972	normal	0.74154	0.152761	normal	0.0141005	1.1695	up	9.02859e-06	1.97249	up	0.558582	-0.225528	normal	0.482435	-0.531652	normal	0.80233	-0.138097	normal	0.333271	0.406418	normal	0.095614	1.33791	normal	0.236526	0.291088	normal	0.576548	0.201651	normal	2.89624e-07	1.89116
225	novel_miR_264	UAUAUGACUGUUUUUGUUGAC	/	21	669.219	768.46	546.049	569.724	780.977	3339.55	2706.72	3667.88	1644.6	1966.43	0.47614	0.184322	normal	0.79158	0.140829	normal	0.0001966	2.82767	up	1.9875e-10	3.03892	up	0.442402	0.37279	normal	0.98397	-0.0182158	normal	0.935216	-0.0456216	normal	0.434868	-0.600209	normal	0.614197	-0.396812	normal	0.522765	0.232467	normal	0.446735	-0.25089	normal	3.09716e-15	2.60203
226	novel_miR_265	UUUGGAUUGAAGGGAGCUCUA	MIR159	21	118252	118345	129386	127163	122709	183946	193015	211036	158794	212924	0.217586	-0.315663	normal	0.521759	-0.186698	normal	0.00258768	-1.17743	down	0.000398634	-1.0708	down	0.141189	0.403894	normal	0.000467554	1.46702	up	0.0510194	0.997453	normal	0.271749	-0.515325	normal	0.318801	-0.446603	normal	0.084851	0.540469	normal	0.427021	0.323414	normal	6.53467e-08	-2.07683
227	novel_miR_266	UUGGCCCAUUGGACUGGAGGACC	MIR2670	23	395.201	487.655	644.596	923.397	844.275	390.123	285.645	323.462	663.689	353.398	0.367207	0.139174	normal	0.31439	-0.146135	normal	0.116253	-0.324596	normal	0.0843904	-0.226442	normal	0.937093	-0.0098566	normal	0.202974	-0.24416	normal	0.695447	0.0766703	normal	0.76895	-0.0824817	normal	0.426134	-0.211663	normal	0.376442	-0.123896	normal	0.5079	-0.0989001	normal	0.0318774	-0.372643
228	novel_miR_267	AAGGAUUUGAUGUAGAUAUUUUGA	/	24	51.0927	89.2	73.5439	86.7169	87.3449	53.9279	52.1129	97.7188	83.8283	65.4876	0.800357	0.0330446	normal	0.00810516	0.288519	normal	0.0230527	0.433454	normal	5.36728e-05	0.623235	up	0.00762886	0.28483	normal	0.00119125	0.474066	normal	0.00473659	0.447209	normal	0.54246	0.141397	normal	0.520893	0.139033	normal	0.0903869	0.181938	normal	0.00215886	0.404043	normal	0.0101136	0.329371
229	novel_miR_268	AUCGAACAUCUUGAAUAUUUACA	MIR172	23	62.1183	89.4202	90.2337	135.652	126.979	40.7859	36.0642	65.6515	76.6067	42.1993	0.750883	0.0661794	normal	0.249437	-0.163073	normal	0.327953	0.199978	normal	0.0806621	0.240991	normal	2.64717e-12	0.789391	up	0.00293721	0.723606	up	8.53808e-09	0.911021	up	0.0271116	0.528762	normal	0.00521524	0.521373	normal	0.812248	-0.0237685	normal	0.397402	-0.0832427	normal	0.869756	-0.0202741
230	novel_miR_269	UUUUUGUGACUAAGGACCAUG	/	21	9.20227	6.322	9.80123	11.8372	10.0369	6.93782	5.09675	7.00304	16.7696	9.16214	0.159885	0.392475	normal	1.01895e-06	2.41799	up	0.630309	0.216077	normal	0.263498	-0.34488	normal	0.00133959	1.09033	up	0.000103819	2.45208	up	0.0667169	-1.28238	normal	0.0852074	-0.843361	normal	0.291578	0.442397	normal	0.00286322	1.20393	up	0.453953	0.329793	normal	1.01638e-06	-1.69453
231	novel_miR_27	AAAGAAUUUGAUGGAUUGUUAUGA	/	24	387.068	611.138	576.855	724.61	766.542	418.584	431.349	658.493	716.46	505.788	0.0958969	0.432775	normal	0.853739	0.115372	normal	0.768433	-0.224468	normal	0.547776	0.360127	normal	0.996776	-0.00260359	normal	0.494673	0.61611	normal	9.51754e-12	3.77531	up	1.9523e-05	2.73132	up	0.00307262	2.00654	up	0.0011993	1.32344	up	6.38652e-27	3.60708	up	2.43223e-06	2.62818
232	novel_miR_270	AUGUGACUGGUGGUAAACUCUACC	/	24	30.1513	51.2132	57.7072	216.842	304.803	45.501	97.9868	110.299	657.916	453.469	0.733723	-0.06432	normal	0.157057	0.318659	normal	0.42211	0.15297	normal	0.0281969	0.290307	normal	0.596782	-0.0724204	normal	0.221582	0.281273	normal	0.749101	0.0811713	normal	0.00188534	0.739063	up	0.932152	0.031337	normal	0.0775301	0.239095	normal	0.00831148	0.427501	normal	7.14622e-10	1.00596
233	novel_miR_271	UGGAUCUUGUUCGACAGCACU	/	21	41.4234	43.986	53.2491	117.605	130.29	2935.04	2674.25	3455.16	7543.44	8795.03	0.431933	0.181305	normal	0.358827	0.191697	normal	0.0972723	0.463971	normal	0.28431	0.17933	normal	1.83175e-05	-0.819331	down	0.00482105	-0.89899	down	0.00307115	-0.990881	down	0.000398693	-1.14092	down	0.000497687	-0.802877	down	0.732843	0.075615	normal	0.982067	-0.00629282	normal	0.468373	0.171942
234	novel_miR_272	GUCUAUGGUGCGGACGGUCUUCAU	/	24	370.526	494.831	553.631	745.581	769.123	543.139	643.451	811.664	914.066	715.593	0.150747	-0.298856	normal	0.0132618	0.606168	up	0.000251747	0.740017	up	0.0058295	0.522586	normal	2.65452e-23	-2.62048	down	6.48238e-13	-2.56779	down	7.3557e-22	-3.52731	down	1.59855e-21	-3.18139	down	2.31285e-29	-3.52535	down	0.351758	-0.30184	normal	0.358733	-0.313135	normal	0.701339	0.156392
235	novel_miR_273	UGGAGAAGCAGGGCACGUGCA	MIR164	21	99.2096	92.8763	128.319	85.0793	93.5069	137.755	144.381	221.702	130.479	118.829	0.699559	-0.116705	normal	0.113985	-0.73218	normal	0.568975	-0.248799	normal	0.700217	-0.136469	normal	0.709643	-0.166988	normal	0.694273	0.224733	normal	0.262524	0.749774	normal	0.228999	-0.768488	normal	0.0875636	-1.02769	normal	0.778725	0.1091	normal	0.86148	0.0780568	normal	0.130563	-0.845884
236	novel_miR_274	UUGGACUGAAGGGAGCUCCC	MIR319	20	91.3891	208.488	139.691	353.813	664.62	83.7567	108.298	118.994	435.573	1331.51	0.521643	0.191325	normal	0.535035	-0.237876	normal	0.582389	0.212252	normal	0.353314	0.287581	normal	0.516478	-0.207304	normal	0.073463	-0.90075	normal	0.675833	-0.262898	normal	0.0150394	-1.19281	down	0.0531449	-0.847167	normal	0.219881	-0.379262	normal	0.405276	-0.345099	normal	0.056166	-0.761487
237	novel_miR_275	AUCUCUGUAACAUUAAAAUGAACG	/	24	37.5567	90.069	76.4877	789.918	659.011	54.1197	70.6479	56.8111	503.101	324.081	0.165197	0.20163	normal	0.501961	-0.102211	normal	0.251417	-0.234183	normal	0.0837036	-0.220431	normal	0.712177	0.043979	normal	0.141	-0.259449	normal	0.668344	0.0893984	normal	0.656111	0.122187	normal	0.671618	-0.0915178	normal	0.328915	-0.128945	normal	0.539771	-0.0934863	normal	0.465729	-0.127011
238	novel_miR_276	GGGAUUGUAGUUCAAUUGGU	/	20	118.493	123.069	130.776	82.725	98.2332	171.812	285.913	255.52	52.9801	48.4869	0.281451	0.147565	normal	0.388608	-0.112772	normal	0.0704291	-0.358474	normal	0.0471566	-0.238429	normal	0.00629574	-0.31092	normal	0.0222702	-0.417406	normal	0.688373	-0.0834979	normal	0.501385	-0.183582	normal	0.195006	-0.304674	normal	0.970846	0.00513395	normal	0.652397	0.077348	normal	0.266395	-0.206012
239	novel_miR_277	AUAGACGGACUGUAUAUAUAUAUA	MIR5291	24	195.564	303.455	264.323	276.345	292.621	209.36	197.457	271.88	236.303	173.379	0.540423	0.0982084	normal	0.0227924	0.405274	normal	0.0884627	0.313772	normal	0.0647946	0.333409	normal	0.472524	-0.104381	normal	0.616548	-0.078682	normal	0.240838	-0.29346	normal	0.630044	0.123521	normal	0.975378	0.00747615	normal	0.466428	0.0900832	normal	0.361328	0.185875	normal	0.00204842	0.575303
240	novel_miR_278	UUCAUGCGGACUACAGUAUUGGU	MIR2863	23	1542.54	2219.78	2541.89	3589.21	4219.77	2031.66	2380.09	3512.21	3667.27	3159.13	0.281451	0.147565	normal	0.388608	-0.112772	normal	0.0704291	-0.358474	normal	0.0471566	-0.238429	normal	0.00629574	-0.31092	normal	0.0222702	-0.417406	normal	0.688373	-0.0834979	normal	0.501385	-0.183582	normal	0.195006	-0.304674	normal	0.970846	0.00513395	normal	0.652397	0.077348	normal	0.266395	-0.206012
241	novel_miR_279	AUGGUGCGGACGGUCUUUAUACGG	/	24	985.164	1459.93	1320.81	1948.06	2059.59	1850.23	1869.74	2293.74	2633.88	2016.49	0.692754	0.101043	normal	0.83136	-0.0703589	normal	0.586964	0.168761	normal	0.399782	0.266232	normal	0.949333	0.0209155	normal	0.212597	-0.333286	normal	0.283918	0.533793	normal	0.747581	-0.101001	normal	0.60649	-0.182437	normal	0.364974	-0.235381	normal	0.411327	0.334012	normal	0.795487	0.0717301
242	novel_miR_28	GGUGUGGCCUGAGAACAUAGG	MIR398	21	25.7426	52.8545	168.173	50.3951	35.3772	59.2197	246.869	90.1766	26.2836	33.1593	0.106427	0.478604	normal	0.313248	0.457507	normal	0.0451229	0.92942	up	0.00317873	1.05757	up	0.292119	-0.491627	normal	0.211045	-0.609705	normal	0.195173	-0.747163	normal	0.21075	-0.667424	normal	0.00184014	-1.43883	down	0.261114	0.42116	normal	0.717131	0.15159	normal	0.128885	0.761432
243	novel_miR_280	UUGUCUGAAUUUACAAUCUCG	/	21	4.15833	21.0864	12.4135	6.18506	9.33378	4.20957	28.3509	115.425	41.476	29.1815	0.122124	0.222418	normal	0.942351	-0.0112746	normal	0.335599	-0.21072	normal	0.117169	-0.19959	normal	0.92776	-0.0111334	normal	0.0258331	-0.382115	normal	0.591748	-0.117506	normal	0.938185	0.0218017	normal	0.357695	-0.206321	normal	0.194654	-0.173414	normal	0.355131	-0.148787	normal	0.395637	-0.149835
244	novel_miR_281	GAGGAUGGUCCGCAUGAGAACUGC	/	24	1233.21	1632.65	2161.49	2437.02	2623.12	1263.89	1541.64	2209.57	3627.75	1840.99	0.806613	-0.05503	normal	0.00995194	0.474468	normal	0.0110646	0.502154	normal	0.016149	0.397126	normal	0.161682	-0.291169	normal	0.625572	-0.14051	normal	0.0462882	-0.414864	normal	0.395291	-0.239277	normal	0.634119	-0.148346	normal	0.862152	0.0371174	normal	0.161465	0.298927	normal	0.0184929	0.583815
245	novel_miR_282	AGGCUUCCGCUGUAUAUAUGAUUC	/	24	101.038	164.087	160.224	235.621	199.613	60.4914	66.9196	73.2466	96.7568	77.4861	0.322612	-0.24787	normal	0.182765	0.281049	normal	0.564402	0.148021	normal	0.0903911	0.283227	normal	0.0293036	-0.458343	normal	0.843124	-0.0672037	normal	0.00245177	-0.626634	down	0.172775	0.372702	normal	0.12256	-0.605126	normal	0.866741	0.0346762	normal	0.69539	0.077034	normal	5.77457e-07	1.01968
246	novel_miR_283	UACAUGACUAUUAUUGCUGAU	/	21	108.771	118.433	199.776	315.831	273.039	18.641	14.7203	18.7226	29.5638	15.2971	0.672612	-0.0961302	normal	0.726711	0.101748	normal	0.0186836	0.511938	normal	0.0278939	0.443378	normal	1.54641e-26	-3.12845	down	2.10644e-14	-3.04193	down	1.60492e-13	-3.3513	down	3.19426e-32	-4.1752	down	4.33158e-34	-4.54606	down	0.789099	-0.09362	normal	0.660655	-0.1696	normal	0.220499	-0.537781
247	novel_miR_284	AUCGGAAUCUGCUCUGACCAAAGC	MIR947	24	13.4098	16.4901	11.752	19.5284	21.3088	12.4841	14.9755	22.1269	10.3714	6.4444	0.165197	0.20163	normal	0.501961	-0.102211	normal	0.251417	-0.234183	normal	0.0837036	-0.220431	normal	0.712177	0.043979	normal	0.141	-0.259449	normal	0.668344	0.0893984	normal	0.656111	0.122187	normal	0.671618	-0.0915178	normal	0.328915	-0.128945	normal	0.539771	-0.0934863	normal	0.465729	-0.127011
248	novel_miR_285	AACCUGGACGAUUUGAACUUGUUC	MIR5208	24	24.3131	43.0979	35.3604	48.8754	52.8948	23.3206	16.9252	26.472	18.3604	19.9406	0.554038	0.100211	normal	0.00175902	-0.337728	normal	0.0111814	-0.376836	normal	0.00105629	-0.357527	normal	0.29138	-0.108116	normal	0.139393	-0.287235	normal	0.480235	-0.104496	normal	0.915469	0.0240994	normal	0.602542	-0.116115	normal	0.352569	-0.110307	normal	0.00103222	-0.366537	normal	0.10931	-0.213201
249	novel_miR_286	AUAGACGGACUGUAUAUAUAUAUA	MIR5291	24	217.358	352.4	303.14	327.376	326.363	241.478	226.281	316.873	322.801	210.351	0.372972	0.257286	normal	0.723398	0.165917	normal	0.0126494	1.19709	up	8.97063e-06	1.99287	up	0.549995	-0.234619	normal	0.474903	-0.541699	normal	0.780168	-0.156693	normal	0.327414	0.412112	normal	0.0955263	1.33862	normal	0.225985	0.302175	normal	0.57526	0.205765	normal	1.58389e-07	1.93663
250	novel_miR_287	CAUAGACGGACUAUAUAUAUAUAU	MIR860	24	323.19	501.5	441.486	445.575	477.214	279.902	288.449	419.167	352.928	265.932	0.63314	-0.144973	normal	0.419848	-0.451246	normal	0.479008	-0.419317	normal	0.510162	-0.324055	normal	0.320848	-0.548451	normal	0.160671	-1.12222	normal	0.239322	-1.30162	normal	0.137237	-1.32065	normal	0.0190155	-2.1999	down	0.207819	-0.514229	normal	0.0631455	-0.915216	normal	0.0768863	-1.34623
251	novel_miR_288	GUGUCAUUUUCGGGUUGACCUGUU	/	24	280.034	417.456	466.612	611.581	610.813	277.952	302.958	458.894	612.412	421.729	0.882962	-0.0425263	normal	0.283029	-0.447057	normal	0.191716	-0.600923	normal	0.175587	-0.490706	normal	0.538142	-0.237625	normal	0.816913	0.110503	normal	0.208966	0.64908	normal	0.638621	0.278404	normal	0.532516	0.329824	normal	0.594758	0.191192	normal	0.393336	0.317682	normal	0.892003	-0.0595064
252	novel_miR_289	CAUAGACGGACUAUAUAUAUAUAU	MIR860	24	323.19	501.5	441.486	445.575	477.214	279.902	288.449	419.167	352.928	265.932	9.22396e-05	-1.19196	down	7.73649e-08	-2.96654	down	1.32935e-10	-3.63068	down	1.05313e-10	-3.63256	down	9.54667e-05	-2.08362	down	0.0234842	-1.52116	down	0.501772	-0.719093	normal	0.0985487	-1.60394	normal	0.0020594	-3.71481	down	0.00029279	-1.3823	down	2.27716e-05	-1.91015	down	4.69081e-08	-3.63042
253	novel_miR_29	AAUAUCUAUUGAAAUUUCUGAAAU	/	24	98.8134	146.823	133.913	189.437	203.544	105.525	87.8438	232.205	167.595	123.243	0.145109	0.215205	normal	0.743453	-0.0502438	normal	0.320595	-0.204533	normal	0.219121	-0.159654	normal	0.577537	0.0665527	normal	0.119604	-0.27125	normal	0.845721	0.0412583	normal	0.684728	0.111326	normal	0.49546	-0.148574	normal	0.250432	-0.147553	normal	0.48151	-0.107708	normal	0.45172	-0.129738
254	novel_miR_290	AUAUUACACUGUAUACAUUUGAGG	/	24	10.0018	23.6684	22.7832	35.6304	37.336	7.58191	11.8045	12.5457	20.3938	9.42662	0.288655	-0.25098	normal	0.172385	0.266338	normal	0.604888	0.126162	normal	0.0909965	0.272525	normal	0.0208617	-0.470411	normal	0.690371	-0.122062	normal	0.000847783	-0.64684	down	0.17939	0.359653	normal	0.107842	-0.63363	normal	0.991612	0.00205382	normal	0.786054	0.052912	normal	8.70134e-07	0.99538
255	novel_miR_291	AUAGACGGACUGUAUAUAUAUAUA	MIR5291	24	211.681	348.606	307.334	325.324	322.775	226.47	205.379	287.11	298.129	192.022	0.625976	0.141457	normal	0.0186794	0.662703	up	2.4852e-07	1.71221	up	2.20199e-08	1.82609	up	3.53133e-10	-2.1775	down	0.496559	0.428681	normal	0.0921157	0.665001	normal	0.000426173	-1.24231	down	0.751595	-0.179189	normal	3.20976e-05	1.67091	up	1.66417e-16	2.99048	up	8.503e-12	2.66968
256	novel_miR_292	AGAUUGUGCGUCGUCUGUUCACUC	/	24	93.4487	124.042	163.277	231.661	214.761	83.0813	86.1363	136.612	174.147	131.288	0.39465	-0.153268	normal	0.146441	0.264377	normal	0.00314178	0.585617	up	0.000184379	0.547528	normal	0.677025	0.0604233	normal	0.522825	0.131182	normal	0.210668	-0.310574	normal	0.351389	0.238823	normal	0.642884	-0.184668	normal	0.360202	-0.131451	normal	0.403582	-0.157886	normal	2.66329e-05	0.8055
257	novel_miR_293	GUCUAUGGUGCGGACGGUACUCAU	MIR5770	24	298.94	332.077	473.241	594.481	630.538	233.823	244.579	327.927	677.526	281.363	0.150747	-0.298856	normal	0.0132618	0.606168	up	0.000251747	0.740017	up	0.0058295	0.522586	normal	2.65452e-23	-2.62048	down	6.48238e-13	-2.56779	down	7.3557e-22	-3.52731	down	1.59855e-21	-3.18139	down	2.31285e-29	-3.52535	down	0.351758	-0.30184	normal	0.358733	-0.313135	normal	0.701339	0.156392
258	novel_miR_294	ACGGUUUCGUCGGUAUUUACCGAG	/	24	111.167	140.381	150.623	276.248	261.945	13.0152	12.479	17.6108	12.9543	6.89428	0.749783	0.085973	normal	0.5363	-0.148141	normal	0.121686	-0.433155	normal	0.00326265	-0.669147	down	0.319183	0.214913	normal	0.397577	-0.312635	normal	0.933505	0.0325744	normal	0.66961	-0.153102	normal	0.831734	0.0596904	normal	0.0371273	-0.434846	normal	0.333156	-0.307748	normal	0.000915856	-0.785073
259	novel_miR_295	AUAGACGGACUGUAUAUAUAUAUA	MIR5291	24	217.358	352.4	303.14	327.376	326.363	241.478	226.281	316.873	322.801	210.351	0.216018	-0.333777	normal	0.220403	0.351263	normal	0.148427	-0.307548	normal	0.590027	-0.167679	normal	1.02942e-06	0.92148	up	0.000157246	1.80137	up	0.0292106	0.863911	up	0.00127928	1.12909	up	1.40794e-06	1.9876	up	0.241017	0.382691	normal	0.401005	0.256198	normal	0.913106	-0.0397533
260	novel_miR_296	AUAGACGGACUGUAUGUAUAUAUA	MIR5291	24	933.057	1411.33	1141.31	1262.2	1277.85	934.26	879.753	962.948	1169.63	803.962	0.232109	0.176695	normal	0.374173	-0.139002	normal	0.203782	-0.263143	normal	0.0536981	-0.24499	normal	0.970103	-0.00446708	normal	0.18311	-0.246792	normal	0.684274	0.0867881	normal	0.748199	0.0887803	normal	0.545244	-0.136449	normal	0.488993	-0.0946774	normal	0.577225	-0.0863143	normal	0.422145	-0.141325
261	novel_miR_297	UUGGACUGAAGGGAGCUCCC	MIR159	20	89.9491	207.292	138.477	355.592	664.896	81.8438	106.852	116.087	439.501	1332.87	0.0565427	0.392111	normal	0.305118	0.226548	normal	0.0371207	0.456239	normal	0.013027	0.431229	normal	6.31602e-07	0.813872	up	0.0139027	0.529215	normal	0.00329717	0.865197	up	0.0491786	0.552503	normal	0.0486134	0.422911	normal	0.402965	0.123045	normal	0.282474	0.241605	normal	0.192802	0.238653
262	novel_miR_298	UUUUGUGGACUGGAAAUUUCC	MIR482	21	6.51337	7.20417	7.04494	8.01143	8.85387	4.72072	2.23784	1.19388	2.10495	1.11178	0.145109	0.215205	normal	0.743453	-0.0502438	normal	0.320595	-0.204533	normal	0.219121	-0.159654	normal	0.577537	0.0665527	normal	0.119604	-0.27125	normal	0.845721	0.0412583	normal	0.684728	0.111326	normal	0.49546	-0.148574	normal	0.250432	-0.147553	normal	0.48151	-0.107708	normal	0.45172	-0.129738
263	novel_miR_299	CUUUUAGUGACUGGGAAUUAAUCC	/	24	14.5405	19.3073	15.2288	16.214	17.7251	12.9137	16.2767	23.1706	18.0418	15.8246	0.429975	-0.164667	normal	0.0504765	0.317593	normal	0.00540892	0.457087	normal	0.0079814	0.428119	normal	0.648542	-0.0655457	normal	0.867214	0.0431971	normal	0.0377207	-0.464808	normal	0.231153	0.292167	normal	0.48719	-0.307239	normal	0.433526	-0.113443	normal	0.469729	-0.130777	normal	5.37711e-06	0.852627
264	novel_miR_3	UAAGGUGUAUAAACAGAAC	/	19	62.6951	15.456	9.51153	6.73388	6.73516	15.4248	3.74074	1.94333	0.980559	/	0.165197	0.20163	normal	0.501961	-0.102211	normal	0.251417	-0.234183	normal	0.0837036	-0.220431	normal	0.712177	0.043979	normal	0.141	-0.259449	normal	0.668344	0.0893984	normal	0.656111	0.122187	normal	0.671618	-0.0915178	normal	0.328915	-0.128945	normal	0.539771	-0.0934863	normal	0.465729	-0.127011
265	novel_miR_30	AUAGACGGACUGUAUAUAUAUAUA	MIR5291	24	221.669	363.274	315.805	341.293	347.279	249.7	231.306	324.77	334.331	215.157	0.270513	0.294043	normal	0.000576671	1.54785	up	0.0231024	1.17457	up	3.05794e-05	0.974683	up	5.36831e-72	4.01246	up	0.0200772	0.987703	up	0.107707	0.882568	normal	0.871595	0.0741257	normal	0.0445131	0.961725	up	5.45494e-15	-2.27613	down	0.000244585	-1.19922	down	1.53506e-25	-2.60427
266	novel_miR_300	GUCUAUGGUGCGGACGGUACUCAU	MIR5770	24	307.892	344.231	481.398	601.831	644.865	239.083	243.587	329.017	680.733	282.025	0.39465	-0.153268	normal	0.146441	0.264377	normal	0.00314178	0.585617	up	0.000184379	0.547528	normal	0.677025	0.0604233	normal	0.522825	0.131182	normal	0.210668	-0.310574	normal	0.351389	0.238823	normal	0.642884	-0.184668	normal	0.360202	-0.131451	normal	0.403582	-0.157886	normal	2.66329e-05	0.8055
267	novel_miR_301	UGGGAACGUUGGAAGCCUGCGAGG	MIR477	24	52.2353	85.6653	102.45	308.117	342.393	11.8524	86.9691	176.572	119.421	207.83	0.164308	0.255798	normal	0.0317855	-0.32729	normal	0.00947104	-0.524591	normal	0.00398001	-0.447422	normal	0.230294	-0.16325	normal	0.0745263	-0.422545	normal	0.151826	0.453302	normal	0.93275	-0.0258072	normal	0.633635	-0.143833	normal	0.89937	-0.0213044	normal	0.413358	0.224549	normal	0.126969	-0.364081
268	novel_miR_302	GUCUAUGGUGCGGACGGUCCUCAU	MIR5770	24	170.02	210.728	274.49	442.653	434.721	192.265	177.731	217.869	474.922	261.616	0.256352	-0.3282	normal	0.875386	-0.0885997	normal	0.586776	-0.357012	normal	0.370752	-0.537304	normal	0.564341	-0.367449	normal	0.873024	0.123012	normal	0.593939	-0.455309	normal	0.347213	0.61914	normal	0.540699	0.428173	normal	0.527736	-0.256878	normal	0.755746	-0.152422	normal	0.208727	0.672526
269	novel_miR_303	UACAUGACUAUUAUUGCUGAU	/	21	108.771	118.433	199.776	315.831	273.039	18.641	14.7203	18.7226	29.5638	15.2971	0.273466	0.239856	normal	0.178982	-0.325493	normal	0.174505	-0.238954	normal	0.931539	-0.0143096	normal	0.00134752	0.454297	normal	0.444652	-0.250263	normal	0.0609534	0.589014	normal	0.0553583	-0.5418	normal	0.300286	-0.368696	normal	0.0501534	-0.438226	normal	0.309196	-0.223387	normal	9.86096e-09	-1.2103
270	novel_miR_304	AAUUCGUGAUGGUUUGAGAGAAUC	/	24	72.168	109.079	94.9161	90.9988	79.103	89.4576	66.6387	105.468	77.3329	55.8918	7.75034e-05	-1.20518	down	6.71606e-08	-2.94873	down	2.61476e-10	-3.53901	down	5.91206e-11	-3.65066	down	9.81887e-05	-2.04491	down	0.0217724	-1.55939	down	0.459118	-0.785461	normal	0.0746577	-1.7131	normal	0.0020594	-3.71481	down	0.000220785	-1.41265	down	1.26965e-05	-1.95798	down	2.20537e-08	-3.68633
271	novel_miR_305	CUCUGGAUCUUGUUUGACA	/	19	232.419	230.818	365.669	326.523	349.729	470.009	637.632	682.691	628.476	1004.64	0.143574	0.216751	normal	0.706845	-0.0582617	normal	0.301307	-0.214639	normal	0.189482	-0.172457	normal	0.570154	0.0680896	normal	0.120197	-0.272579	normal	0.836588	0.0445937	normal	0.666579	0.118758	normal	0.506736	-0.145726	normal	0.251488	-0.148669	normal	0.471027	-0.11324	normal	0.441011	-0.13406
272	novel_miR_306	AUAGACGGACUGUAUAUAUAUAUA	MIR5291	24	222.442	354.383	303.974	328.608	328.518	238.834	229.761	315.644	316.196	205.106	0.165197	0.20163	normal	0.501961	-0.102211	normal	0.251417	-0.234183	normal	0.0837036	-0.220431	normal	0.712177	0.043979	normal	0.141	-0.259449	normal	0.668344	0.0893984	normal	0.656111	0.122187	normal	0.671618	-0.0915178	normal	0.328915	-0.128945	normal	0.539771	-0.0934863	normal	0.465729	-0.127011
273	novel_miR_307	AUAUGGAAAUUCUAUGGUGAGAAC	/	24	72.4723	138.155	125.182	172.777	171.1	136.494	152.749	237.345	237.071	157.438	0.699559	-0.116705	normal	0.113985	-0.73218	normal	0.568975	-0.248799	normal	0.700217	-0.136469	normal	0.709643	-0.166988	normal	0.694273	0.224733	normal	0.262524	0.749774	normal	0.228999	-0.768488	normal	0.0875636	-1.02769	normal	0.778725	0.1091	normal	0.86148	0.0780568	normal	0.130563	-0.845884
274	novel_miR_308	AUAGACGGACUGUAUAUAUAUAUA	MIR5291	24	221.669	363.274	315.805	341.293	347.279	249.7	231.306	324.77	334.331	215.157	0.76703	0.0518256	normal	0.000111241	0.674666	up	3.29125e-08	0.812104	up	2.87698e-06	0.796555	up	0.553898	0.0706637	normal	0.86725	0.0371781	normal	0.915709	-0.0326831	normal	0.552434	0.138808	normal	0.383959	0.301577	normal	0.933672	-0.0125313	normal	0.0632571	0.491996	normal	5.80922e-07	0.914929
275	novel_miR_309	GUCUAUGGUGCGGACGGUCCUCAU	MIR5770	24	185.242	226.045	301.01	446.485	435.328	192.274	180.746	222.214	490.89	240.302	0.235386	-0.298528	normal	0.619681	0.310369	normal	0.37852	0.617952	normal	0.230085	0.700964	normal	0.270926	0.7487	normal	0.0727135	1.57012	normal	0.579202	0.472487	normal	0.0417652	1.31437	up	0.944342	0.0521048	normal	0.639364	-0.190663	normal	0.769919	0.135102	normal	0.0256935	1.33539
276	novel_miR_31	AUAGACGGACUGUAUAUAUAUAUA	MIR5291	24	217.358	352.4	303.14	327.376	326.363	241.478	226.281	316.873	322.801	210.351	0.0742012	-0.435291	normal	0.0932104	-0.417938	normal	0.000622662	-0.967509	down	9.71292e-10	-1.41354	down	0.32398	0.263123	normal	0.0414667	0.784288	up	0.0169272	0.810663	up	0.00164307	1.00443	up	1.15084e-20	2.22811	up	0.93681	-0.0244543	normal	0.811273	0.075263	normal	0.562544	-0.188457
277	novel_miR_310	CUGAAGUGUUUGGGGGGACUC	MIR395	21	40.6579	75.9757	199.768	192.673	143.453	737.729	122.709	333.278	169.283	195.952	0.643484	-0.13736	normal	0.951213	0.0277471	normal	0.948404	-0.031382	normal	0.562272	0.2583	normal	4.2866e-05	-2.46113	down	0.010672	-2.56203	down	0.00947262	-1.87992	down	9.37429e-05	-2.84272	down	0.00017059	-3.24131	down	0.372395	-0.307197	normal	0.601492	0.257184	normal	0.489351	-0.598694
278	novel_miR_311	GUCUAUGGUGCGGACGGUCCUCAU	MIR5770	24	170.02	210.728	274.49	442.653	434.721	192.265	177.731	217.869	474.922	261.616	0.660363	-0.068751	normal	0.275353	-0.196722	normal	0.974225	0.00610601	normal	0.250239	0.152824	normal	0.485947	-0.0958557	normal	0.0322977	0.365525	normal	0.0577028	0.4034	normal	0.428697	0.203102	normal	0.69414	0.0773855	normal	0.00837486	0.338324	normal	0.097113	0.249926	normal	0.0338463	0.336475
279	novel_miR_312	UAAACGGACUAUAUAUAUAUAUAU	MIR860	24	182.659	311.732	240.567	223.079	234.41	176.331	177.887	312.24	200.493	145.608	0.165197	0.20163	normal	0.501961	-0.102211	normal	0.251417	-0.234183	normal	0.0837036	-0.220431	normal	0.712177	0.043979	normal	0.141	-0.259449	normal	0.668344	0.0893984	normal	0.656111	0.122187	normal	0.671618	-0.0915178	normal	0.328915	-0.128945	normal	0.539771	-0.0934863	normal	0.465729	-0.127011
280	novel_miR_313	UUUUUGUGACUAAGGACCAUG	/	21	9.20227	6.322	9.80123	11.8372	10.0369	6.93782	5.09675	7.00304	16.7696	9.16214	0.245818	0.186836	normal	0.556136	-0.104601	normal	0.140057	-0.243506	normal	0.0256055	-0.323925	normal	6.14888e-08	-0.735703	down	1.81188e-05	-0.809625	down	0.0464922	-0.506392	normal	0.0554538	-0.505671	normal	0.0197919	-0.686389	down	0.560237	0.0802314	normal	0.63533	0.088774	normal	0.98374	0.00381961
281	novel_miR_314	AUUGACGACUGUUUCAUAAAAAAC	MIR2619	24	203.877	344.467	263.215	297.524	353.488	299.631	225.621	369.035	187.967	186.524	0.540423	0.0982084	normal	0.0227924	0.405274	normal	0.0884627	0.313772	normal	0.0647946	0.333409	normal	0.472524	-0.104381	normal	0.616548	-0.078682	normal	0.240838	-0.29346	normal	0.630044	0.123521	normal	0.975378	0.00747615	normal	0.466428	0.0900832	normal	0.361328	0.185875	normal	0.00204842	0.575303
282	novel_miR_316	UAAGGUGUAUAAACAGAAC	/	19	63.2243	15.9607	9.96378	7.31323	6.73516	16.0764	3.79769	1.97818	0.980559	/	0.461591	-0.113774	normal	0.157896	-0.24016	normal	0.337575	-0.200686	normal	0.884299	0.0175518	normal	0.879486	-0.0184535	normal	0.737718	0.0693731	normal	0.394334	0.19502	normal	0.975696	0.00815917	normal	0.010147	-0.450956	normal	0.597241	-0.0752702	normal	0.605161	-0.0871455	normal	0.373224	-0.147035
283	novel_miR_317	UAGACGGACUGUAUAUAUAUAUAU	/	24	219.241	359.692	311.313	335.202	340.376	247.199	228.765	320.981	330.109	211.291	0.52143	0.188044	normal	0.459629	0.338591	normal	1.65601e-05	1.98437	up	1.09075e-10	2.39374	up	0.188755	0.470712	normal	0.00538614	1.20671	up	0.0215135	0.945136	up	5.32337e-05	1.56642	up	0.0797012	1.0736	normal	0.0066904	0.836192	up	6.70606e-05	0.814527	up	1.64581e-23	3.22069
284	novel_miR_318	AUAGACGGACUGUAUAUAUAUAUA	MIR5291	24	217.358	352.4	303.14	327.376	326.363	241.478	226.281	316.873	322.801	210.351	0.226118	-0.357468	normal	0.640503	-0.261766	normal	0.81932	0.128884	normal	0.885428	-0.0731368	normal	0.579884	-0.325891	normal	0.339568	0.73144	normal	0.69149	-0.33886	normal	0.181159	-0.956768	normal	0.599835	-0.326273	normal	0.817413	0.0941679	normal	0.568407	-0.275567	normal	0.420977	-0.514947
285	novel_miR_319	AUCGGAAUCUGCUCUGACCAAAGC	MIR947	24	13.4098	16.4901	11.752	19.5284	21.3088	12.4841	14.9755	22.1269	10.3714	6.4444	0.431086	-0.157535	normal	0.407662	0.174071	normal	0.543486	0.147672	normal	0.23546	0.223334	normal	0.314109	-0.192911	normal	0.639614	0.111571	normal	0.375702	-0.228675	normal	0.403315	-0.274453	normal	0.207306	-0.312629	normal	0.67526	0.0818764	normal	0.644942	0.0950595	normal	0.665603	0.106777
286	novel_miR_32	UAUGGGGGGUUAGGACAGAGA	/	21	803.901	1152.37	1702.22	2445.49	2425.86	907.659	907.305	1598.51	2447.18	2075.59	0.131968	-0.359059	normal	0.21405	-0.784148	normal	0.424217	-0.579898	normal	0.168708	-1.00469	normal	0.342076	-0.716759	normal	0.415031	0.861719	normal	0.340442	1.12836	normal	0.64177	0.400376	normal	0.650975	0.430584	normal	0.919964	-0.0396808	normal	0.641504	0.229434	normal	0.4887	0.5117
287	novel_miR_320	GCAUAAGGGGAGUCACGCAGG	MIR160	21	3.33832	1.79121	4.61707	10.0607	10.5704	6.93313	5.34846	9.15383	25.6497	7.18264	0.672612	-0.0961302	normal	0.726711	0.101748	normal	0.0186836	0.511938	normal	0.0278939	0.443378	normal	1.54641e-26	-3.12845	down	2.10644e-14	-3.04193	down	1.60492e-13	-3.3513	down	3.19426e-32	-4.1752	down	4.33158e-34	-4.54606	down	0.789099	-0.09362	normal	0.660655	-0.1696	normal	0.220499	-0.537781
288	novel_miR_321	UGGAUCUUGUUUGACAGCACU	/	21	6152.29	5722.19	6415.67	5132.91	3900.13	7762.25	7553.32	10021	9486.05	12741.2	0.825087	-0.057532	normal	0.683038	0.240432	normal	0.273079	0.745931	normal	0.902292	-0.0753231	normal	0.0515035	1.16826	normal	0.420971	0.708168	normal	0.860446	-0.145914	normal	0.998642	0.00125612	normal	0.0310313	1.42786	up	0.338949	-0.384245	normal	0.12397	-0.713509	normal	0.673509	-0.253229
289	novel_miR_323	AUAGAUGAUCCUGAUUAUAGAAUC	/	24	15.7317	16.3743	22.0005	26.7533	32.1475	2.87151	0.981097	5.46764	2.09844	1.38855	0.387774	-0.200889	normal	0.803338	-0.0586177	normal	0.469938	-0.16533	normal	0.842779	0.0464911	normal	6.94471e-06	-0.991449	down	0.431869	-0.24625	normal	0.0935702	-0.501402	normal	0.0745175	-0.589947	normal	0.0264476	-0.737961	down	0.0765538	0.417976	normal	0.154322	0.353886	normal	0.305062	0.264885
290	novel_miR_324	CAUGCGGACCGUCUUCAUCAUAGA	/	24	180.994	239.671	230.31	312.439	351.532	182.519	237.841	284.489	332.718	253.408	0.0585611	-0.505609	normal	0.0122644	-0.850978	down	1.35666e-07	-1.44874	down	2.08691e-19	-2.34991	down	0.033743	0.766658	up	0.139387	0.545618	normal	0.0140405	0.913945	up	0.0207965	-0.76113	down	0.0335284	1.23729	up	0.0143302	-0.769939	down	0.0386535	-0.700537	down	1.00518e-13	-2.90408
291	novel_miR_327	AUAGACGGACUGUAUAUAUAUAUA	MIR5291	24	217.358	352.4	303.14	327.376	326.363	241.478	226.281	316.873	322.801	210.351	0.965131	-0.0058431	normal	0.0474331	0.415356	normal	3.13761e-07	0.671421	up	4.75374e-12	0.665224	up	0.0268378	-0.403935	normal	0.0342466	-0.334174	normal	0.00440498	-0.690213	down	0.606829	-0.11205	normal	0.0213482	-0.979185	down	0.89754	0.0229137	normal	0.675285	0.086402	normal	8.02718e-07	0.992184
292	novel_miR_328	UAGACGAACUGUAUAUAUAUAUA	/	23	243.848	391.817	328.901	359.538	341.275	158.203	171.414	239.411	229.936	144.929	0.0741193	-0.435735	normal	0.0934105	-0.418384	normal	0.000611681	-0.969089	down	9.84008e-10	-1.415	down	0.327399	0.261668	normal	0.0416845	0.783697	up	0.0171098	0.809796	up	0.00166148	1.00358	up	1.17809e-20	2.22782	up	0.936938	-0.0244095	normal	0.811234	0.0753185	normal	0.560849	-0.18944
293	novel_miR_329	GUGUCAUUUUCGGGUUGACCUGUU	/	24	280.034	417.456	466.612	611.581	610.813	277.952	302.958	458.894	612.412	421.729	0.839098	-0.0598322	normal	0.718494	-0.149504	normal	0.310524	-0.505473	normal	0.432299	-0.340795	normal	0.0124403	-1.05607	down	0.0535543	-0.945673	normal	0.361933	-0.654924	normal	0.0493508	-1.27485	down	0.143427	-0.893119	normal	0.942122	-0.0265504	normal	0.873177	0.0755286	normal	0.150991	-0.801277
294	novel_miR_33	AUGGACUGUAUAUAUAUAUAUAUA	/	24	321.911	412.73	410.809	498.519	571.913	343.015	336.213	457.065	448.585	286.68	0.0179549	-0.533349	normal	0.137105	-0.300155	normal	0.00155088	-0.6937	down	0.0604951	-0.578338	normal	5.99465e-09	-1.17729	down	0.125076	-0.379797	normal	0.00637324	-0.814288	down	0.57101	0.148838	normal	0.496159	0.337875	normal	0.27389	0.123102	normal	0.980599	0.00650486	normal	0.00403952	0.66018
295	novel_miR_330	AUGUGACUGGUGGUAAACUCUACC	/	24	30.1513	51.2132	57.7072	216.842	304.803	45.501	97.9868	110.299	657.916	453.469	0.655474	0.133577	normal	5.98043e-06	2.08688	up	2.83539e-24	4.14167	up	6.94321e-40	5.07999	up	0.000452987	-3.99666	down	0.101613	-1.64892	normal	1.02513e-06	-3.90442	down	0.00056662	-1.46996	down	0.00446384	-2.4544	down	0.446079	0.122057	normal	0.136162	0.524192	normal	8.62339e-11	5.78497
296	novel_miR_331	AGAGACUUGUAGAAUUUAAAAGCA	MIR4998	24	7.20852	5.31886	7.60812	14.1886	12.2757	6.48705	7.34015	5.05269	6.09596	6.50707	0.0179549	-0.533349	normal	0.137105	-0.300155	normal	0.00155088	-0.6937	down	0.0604951	-0.578338	normal	5.99465e-09	-1.17729	down	0.125076	-0.379797	normal	0.00637324	-0.814288	down	0.57101	0.148838	normal	0.496159	0.337875	normal	0.27389	0.123102	normal	0.980599	0.00650486	normal	0.00403952	0.66018
297	novel_miR_332	CAUGAGGACCGCAGUAUUAGUGAC	/	24	62.7275	77.3202	92.1782	120.159	128.785	59.263	64.3016	82.4043	90.0492	70.2352	0.350024	-0.201253	normal	1.76334e-08	0.757132	up	2.32491e-06	0.98084	up	5.3936e-06	0.950715	up	3.03611e-11	0.593663	up	0.00971115	0.814316	up	0.869445	-0.0611224	normal	0.630257	0.135203	normal	0.0369564	0.820809	up	0.897071	-0.0273141	normal	0.855786	0.0592585	normal	0.0235652	0.567555
298	novel_miR_333	AAUUCCGGCGAUGGCGACUGC	/	21	4.25599	1.46338	1.81546	4.53642	3.1874	2.87151	2.50793	4.26839	5.97421	3.09334	0.829572	-0.0272553	normal	0.917775	-0.0432384	normal	0.684298	-0.331352	normal	0.437717	-0.640301	normal	6.83877e-10	4.5423	up	4.04495e-08	4.44232	up	6.22408e-09	4.58417	up	3.8846e-08	4.4354	up	5.54582e-10	5.72804	up	0.657182	-0.158309	normal	0.7537	0.095914	normal	0.2582	-0.420811
299	novel_miR_334	ACGGUUUCGUCGGUAUUUACCGAG	/	24	111.167	140.381	150.623	276.248	261.945	13.0152	12.479	17.6108	12.9543	6.89428	0.447071	-0.231861	normal	0.248066	-0.655922	normal	0.875502	0.100574	normal	0.718359	-0.182348	normal	0.757257	-0.164258	normal	0.676377	-0.319922	normal	0.949059	-0.0541263	normal	0.869597	0.107259	normal	0.244333	0.779289	normal	0.443514	-0.312721	normal	0.205849	-0.581695	normal	0.434646	0.401589
300	novel_miR_335	AUGCCUGGCUCCUCGUAUGCC	MIR160	21	3.48712	3.95269	4.91747	10.7272	5.70247	8.82753	5.84983	4.57341	9.49933	10.991	0.243608	0.331294	normal	0.840686	-0.0862883	normal	0.976035	0.0104176	normal	0.206797	0.328328	normal	0.0826206	0.492298	normal	0.778393	-0.118493	normal	0.219035	0.630466	normal	0.277877	-0.488519	normal	0.208368	-0.40383	normal	0.580316	-0.151209	normal	0.981237	-0.00725247	normal	0.006793	-0.961958
301	novel_miR_336	GACGGUCCAUUGGUAAUUACUGAU	/	24	75.1263	88.4055	99.6582	115.86	135.443	39.7046	57.1104	70.9727	69.4236	55.4043	0.0652772	-0.558884	normal	0.205564	0.702641	normal	0.74099	0.158701	normal	0.669461	0.226081	normal	0.957808	0.0237788	normal	0.0687663	1.14022	normal	0.349002	-0.715507	normal	0.204483	0.618394	normal	0.0283094	1.42202	up	0.877843	-0.0554037	normal	0.871513	0.0714911	normal	0.0761719	0.819624
302	novel_miR_337	UUAGAUGGCCAUCAACGAACA	MIR827_4	21	2840.77	2380.68	2448.59	1759.42	923.299	5101.8	2701.43	3701.14	908.372	1579.79	0.245818	0.186836	normal	0.556136	-0.104601	normal	0.140057	-0.243506	normal	0.0256055	-0.323925	normal	6.14888e-08	-0.735703	down	1.81188e-05	-0.809625	down	0.0464922	-0.506392	normal	0.0554538	-0.505671	normal	0.0197919	-0.686389	down	0.560237	0.0802314	normal	0.63533	0.088774	normal	0.98374	0.00381961
303	novel_miR_339	GUCUAUGAUGCGGACGGUCCUCAU	MIR902	24	1358.82	1883.27	2563.72	3804.24	3760.14	1110.46	1152.32	1529.01	3160.94	1282.71	0.575402	-0.108691	normal	0.207174	0.236578	normal	0.0108046	0.563899	normal	0.00110275	0.471842	normal	0.0364813	0.325662	normal	0.00304042	0.61987	up	0.588344	0.123906	normal	0.0275069	0.573921	normal	0.69061	0.149541	normal	0.310349	0.136225	normal	0.928979	-0.0151898	normal	3.93497e-06	0.858646
304	novel_miR_34	UGGAUCUUGUUUGACAGCACU	/	21	6156.81	5722.89	6418.03	5130.95	3898.64	7759.62	7551.22	10017.7	9475.69	12734	0.201911	-0.149764	normal	0.0698592	0.155602	normal	0.0257539	0.413726	normal	9.55974e-07	0.455933	normal	2.88521e-05	0.387489	normal	0.00466318	0.401281	normal	0.650299	0.0800204	normal	0.305845	0.23971	normal	0.78871	-0.0973439	normal	0.0610917	-0.177341	normal	0.227927	-0.192124	normal	0.0333166	0.304838
305	novel_miR_340	UUCGGAUCUUUGUGAGGACCACAG	MIR3932	24	22.6899	28.6388	29.8432	27.9268	30.4046	10.9953	11.0514	16.6137	9.2354	11.0838	0.540423	0.0982084	normal	0.0227924	0.405274	normal	0.0884627	0.313772	normal	0.0647946	0.333409	normal	0.472524	-0.104381	normal	0.616548	-0.078682	normal	0.240838	-0.29346	normal	0.630044	0.123521	normal	0.975378	0.00747615	normal	0.466428	0.0900832	normal	0.361328	0.185875	normal	0.00204842	0.575303
306	novel_miR_341	UUCCACAGCUUUCUUGAACUU	MIR396	21	900.143	806.591	978.951	957.236	1025.69	428.856	479.607	523.713	956.143	916.111	0.575402	-0.108691	normal	0.207174	0.236578	normal	0.0108046	0.563899	normal	0.00110275	0.471842	normal	0.0364813	0.325662	normal	0.00304042	0.61987	up	0.588344	0.123906	normal	0.0275069	0.573921	normal	0.69061	0.149541	normal	0.310349	0.136225	normal	0.928979	-0.0151898	normal	3.93497e-06	0.858646
307	novel_miR_342	GUUGGUUGCCUUUUUGGGGGA	/	21	4.6848	8.02634	23.4849	166.178	319.716	/	1.22374	1.19388	54.2276	31.1158	0.825087	-0.057532	normal	0.683038	0.240432	normal	0.273079	0.745931	normal	0.902292	-0.0753231	normal	0.0515035	1.16826	normal	0.420971	0.708168	normal	0.860446	-0.145914	normal	0.998642	0.00125612	normal	0.0310313	1.42786	up	0.338949	-0.384245	normal	0.12397	-0.713509	normal	0.673509	-0.253229
308	novel_miR_343	UUCCACAGCUUUCUUGAACUU	MIR396	21	900.143	806.591	978.951	957.236	1025.69	428.856	479.607	523.713	956.143	916.111	0.43055	-0.239009	normal	0.0540019	0.842298	normal	0.641392	0.25447	normal	0.19629	0.46284	normal	0.502427	0.256009	normal	0.344649	0.514249	normal	0.0973741	-0.901904	normal	0.322191	-0.563026	normal	0.707338	-0.168419	normal	0.682395	-0.138267	normal	0.590071	-0.199971	normal	0.154576	-0.536089
309	novel_miR_344	UGGAUCUUGUUCGAUGGCACU	/	21	8788.71	10319.9	17828	29648.2	29481.1	14238.8	13926.6	17537.9	29445.6	36671.5	0.574828	0.14162	normal	0.299023	-0.305016	normal	0.700975	0.10576	normal	0.459855	-0.180606	normal	2.16368e-05	0.747845	up	0.47675	0.232692	normal	0.00496853	0.962035	up	0.351156	0.302593	normal	0.0439407	0.675466	up	0.0412765	-0.364102	normal	0.525861	-0.128254	normal	0.170111	-0.309642
310	novel_miR_345	AACGGUCGAGAUCUGAUUGGAUUU	/	24	0.900289	0.778737	1.05618	0.675544	0.276245	27.8625	24.2437	42.2106	31.4834	29.8626	0.51647	0.100309	normal	0.00487266	0.277556	normal	0.0034814	0.460209	normal	0.000611066	0.39026	normal	0.000274628	0.341583	normal	0.0173223	0.408285	normal	0.0478593	0.252146	normal	0.0551616	0.434724	normal	0.318609	0.337802	normal	0.170288	0.13424	normal	0.124896	0.147117	normal	1.09329e-05	0.594455
311	novel_miR_346	AUAUAUUGUUUGGCUGGCUUUGCC	/	24	9.40821	9.72345	9.07631	16.8331	14.6418	8.76097	5.5286	6.04447	18.7382	17.8429	0.0477256	-0.58846	down	1.34781e-15	-2.38689	down	3.60427e-21	-3.10135	down	4.43567e-18	-3.22805	down	0.180441	0.233363	normal	0.233786	0.590577	normal	4.39175e-06	1.86783	up	0.610578	0.315219	normal	0.455124	0.53262	normal	0.00139104	-0.591884	down	0.000199104	-0.866139	down	3.49052e-17	-2.99051
312	novel_miR_347	CUUUUAGCGACUGUUUUUUAAAGC	/	24	30.6148	60.1756	50.957	53.0904	68.414	47.8965	43.3028	68.1947	36.2473	35.4128	0.210257	0.308309	normal	0.144364	0.400678	normal	0.00694135	0.758608	up	0.0819857	0.43606	normal	0.448527	0.190212	normal	0.900557	0.0363256	normal	0.475714	-0.25637	normal	0.116075	-0.53012	normal	0.796584	0.0731487	normal	0.450702	0.176233	normal	0.752298	-0.0893582	normal	0.748797	0.083151
313	novel_miR_348	ACCGAUCCGUGAGCUCAGCUUG	/	22	18.4402	10.6087	35.6963	36.7813	37.7035	20.4231	19.0844	23.7227	49.1877	75.7693	0.852932	-0.0559124	normal	0.0140721	-0.703859	down	2.76727e-16	-2.0666	down	4.86279e-10	-1.80849	down	5.9632e-86	-5.10464	down	1.86965e-13	-4.19369	down	1.33386e-31	-4.76553	down	2.02799e-20	-3.03361	down	1.77206e-15	-3.60133	down	0.230606	0.409052	normal	0.204214	-0.440208	normal	0.964051	-0.0157145
314	novel_miR_349	UAGACGAACUGUAUAUAUAUAUA	/	23	243.848	391.817	328.901	359.538	341.275	158.203	171.414	239.411	229.936	144.929	0.164308	0.255798	normal	0.0317855	-0.32729	normal	0.00947104	-0.524591	normal	0.00398001	-0.447422	normal	0.230294	-0.16325	normal	0.0745263	-0.422545	normal	0.151826	0.453302	normal	0.93275	-0.0258072	normal	0.633635	-0.143833	normal	0.89937	-0.0213044	normal	0.413358	0.224549	normal	0.126969	-0.364081
315	novel_miR_35	GUCUAUGGUGCGGACGGUCCUCAU	MIR5770	24	152.214	195.435	245.187	390.735	371.869	207.948	232.805	263.567	533.723	282.774	0.413931	-0.196076	normal	0.0209407	0.450927	normal	0.446118	0.217502	normal	0.0558655	0.385382	normal	1.14088e-33	-2.50979	down	5.65538e-10	-2.23665	down	3.90512e-59	-2.82943	down	1.91813e-17	-2.44121	down	2.25277e-17	-2.97055	down	0.866568	-0.0436132	normal	0.527106	0.104392	normal	0.0900096	0.30124
316	novel_miR_350	GUCUAUGGUGCGGACGGUCCUCAU	MIR5770	24	1429.2	1791.37	2114.6	3271.45	3440.68	2024.93	1830.66	2264.07	3573.33	2195.24	0.350024	-0.201253	normal	1.76334e-08	0.757132	up	2.32491e-06	0.98084	up	5.3936e-06	0.950715	up	3.03611e-11	0.593663	up	0.00971115	0.814316	up	0.869445	-0.0611224	normal	0.630257	0.135203	normal	0.0369564	0.820809	up	0.897071	-0.0273141	normal	0.855786	0.0592585	normal	0.0235652	0.567555
317	novel_miR_352	GUGUCAUUUUCGGGUUGACCUGUU	/	24	280.034	417.456	466.612	611.581	610.813	277.952	302.958	458.894	612.412	421.729	0.319331	0.303665	normal	0.649154	0.233944	normal	0.287678	0.585212	normal	0.268233	0.538145	normal	0.544377	-0.373423	normal	0.450734	-0.358406	normal	0.75627	0.162354	normal	0.75007	-0.180798	normal	0.127623	-0.688449	normal	0.346977	0.368472	normal	0.167548	0.609104	normal	0.186948	0.801372
318	novel_miR_353	GUCUAUGGUGCGGACGGUCCUCAU	MIR5770	24	152.214	195.435	245.187	390.735	371.869	207.948	232.805	263.567	533.723	282.774	0.0632891	0.267748	normal	0.763905	-0.0481934	normal	0.189138	-0.276553	normal	0.0375711	-0.256014	normal	0.603353	0.0597451	normal	0.310204	-0.181848	normal	0.485284	0.16569	normal	0.404191	0.233132	normal	0.987619	-0.00363161	normal	0.999994	-9.72532e-07	normal	0.864343	0.0300274	normal	0.696924	-0.0739772
319	novel_miR_354	AUGCCUGGCUCCUCGUAUGCC	MIR160	21	3.48712	3.95269	4.91747	10.7272	5.70247	8.82753	5.84983	4.57341	9.49933	10.991	0.585367	-0.114975	normal	0.0623932	0.37359	normal	0.108047	0.337565	normal	0.1871	0.284982	normal	5.10808e-07	0.771221	up	4.32514e-05	1.03278	up	0.546233	0.23552	normal	0.0290022	0.598643	up	0.00325418	0.979106	up	0.519971	0.100998	normal	0.602822	-0.171857	normal	0.385217	0.212632
320	novel_miR_355	AAUGUGGCUGUCCAUCUAUAAAGC	/	24	15.8201	15.7921	28.4633	34.6402	37.8736	19.9078	18.2275	20.563	19.5315	23.209	9.57552e-07	-1.10933	down	1.54041e-07	-1.85741	down	2.88293e-53	-4.59406	down	9.30444e-61	-4.21412	down	2.94242e-07	-1.2453	down	0.289923	0.406211	normal	0.257192	0.588594	normal	0.00203889	1.14874	up	0.148295	1.16081	normal	0.408283	0.257046	normal	0.65761	-0.166184	normal	5.01022e-16	-2.21874
321	novel_miR_356	UGGAUUUUAUUGGAUAACACUGAU	/	24	84.9655	135.519	103.889	156.161	132.565	154.84	122.269	200.477	186.923	145.349	0.118804	0.228094	normal	0.727651	-0.0530981	normal	0.318471	-0.206335	normal	0.374798	-0.116528	normal	0.594668	0.0651604	normal	0.233418	-0.210428	normal	0.467956	0.139957	normal	0.993922	0.00212202	normal	0.784853	-0.0734469	normal	0.579071	-0.0739228	normal	0.880408	-0.0206852	normal	0.175009	-0.240308
322	novel_miR_357	AUCUAUGGUGCGGACGGUCUUCAU	/	24	561.135	848.049	919.214	1336.13	1287.42	765.498	864.99	1149.19	1660.04	1117.42	0.690229	-0.0896841	normal	0.92466	0.0272525	normal	0.0156081	0.521625	normal	0.0298167	0.41356	normal	2.22192e-24	-2.87688	down	1.20048e-12	-2.64486	down	6.42353e-13	-3.28926	down	5.68196e-29	-4.06614	down	2.10684e-30	-4.15509	down	0.914364	0.0354506	normal	0.291284	-0.40079	normal	0.122519	-0.680465
323	novel_miR_358	UAUUUCUUGCUCAAAUGAGUA	MIR828	21	85.0224	59.6504	33.8881	15.8927	14.0476	106.95	71.032	82.9331	18.1553	14.7374	0.150747	-0.298856	normal	0.0132618	0.606168	up	0.000251747	0.740017	up	0.0058295	0.522586	normal	2.65452e-23	-2.62048	down	6.48238e-13	-2.56779	down	7.3557e-22	-3.52731	down	1.59855e-21	-3.18139	down	2.31285e-29	-3.52535	down	0.351758	-0.30184	normal	0.358733	-0.313135	normal	0.701339	0.156392
324	novel_miR_359	UGACACGUGUCUGUCUCUAGUAGU	/	24	36.5829	67.516	71.6451	108.866	87.9051	45.1667	53.0884	57.1982	68.5148	62.9517	0.35507	0.276088	normal	0.942482	-0.0234838	normal	0.701836	-0.151804	normal	0.736823	-0.0862993	normal	0.168862	-0.412317	normal	0.112182	-0.823118	normal	0.00688118	-1.20374	down	0.0233633	-1.13357	down	0.000275033	-1.3437	down	0.92806	-0.0283442	normal	0.0224221	-0.777473	down	0.0245924	-0.874461
325	novel_miR_36	CCAAAGAGGACAAUAUCGGACGUG	/	24	780.199	1026.66	803.608	309.396	382.91	23.1273	33.487	23.6901	34.0196	18.9439	0.396289	-0.24465	normal	0.155522	0.458011	normal	0.0280619	0.624343	up	0.0834781	0.497216	normal	0.704016	0.105242	normal	0.262178	0.482755	normal	0.244059	-0.665771	normal	0.271527	-0.406207	normal	0.316136	0.397969	normal	0.968953	-0.0102595	normal	0.439166	-0.32168	normal	0.665368	0.14903
326	novel_miR_360	UAAACGGACUAUAUAUAUAUAUAU	MIR860	24	182.659	311.732	240.567	223.079	234.41	176.331	177.887	312.24	200.493	145.608	9.22396e-05	-1.19196	down	7.73649e-08	-2.96654	down	1.32935e-10	-3.63068	down	1.05313e-10	-3.63256	down	9.54667e-05	-2.08362	down	0.0234842	-1.52116	down	0.501772	-0.719093	normal	0.0985487	-1.60394	normal	0.0020594	-3.71481	down	0.00029279	-1.3823	down	2.27716e-05	-1.91015	down	4.69081e-08	-3.63042
327	novel_miR_361	GAGGACUGUCCGCAUGAAAACUGC	/	24	691.574	811.91	1121.45	1451.55	1561.55	127.314	127.736	186.65	227.248	130.734	0.464458	-0.152219	normal	0.275892	-0.360616	normal	4.61045e-07	-1.35132	down	3.98271e-06	-0.946466	down	0.00124502	-0.795389	down	0.611166	-0.18045	normal	0.446627	0.308593	normal	0.0131302	0.789102	up	0.370921	0.269549	normal	0.286305	0.335281	normal	0.0295378	0.624305	up	0.325697	0.262641
328	novel_miR_362	UGGAUCUUGUUCGAUGGCACU	/	21	8788.71	10319.9	17828	29648.2	29481.1	14238.8	13926.6	17537.9	29445.6	36671.5	0.601418	-0.159117	normal	0.038852	0.554097	normal	0.500482	0.266968	normal	0.0838735	0.468713	normal	3.7682e-06	0.872919	up	0.0198662	1.27788	up	0.00396571	0.868502	up	0.030354	0.821167	up	0.00120886	0.992397	up	0.418147	0.145268	normal	0.00708066	0.527595	normal	0.117042	0.299439
329	novel_miR_363	AGAGGAAAACGAGACAAAUGAAGU	/	24	13.7825	27.9294	26.0438	37.8472	34.8479	11.3291	16.8055	30.6412	31.4387	14.4198	0.888576	0.0425903	normal	0.911605	-0.0562084	normal	0.98032	0.0128313	normal	0.946053	-0.0295859	normal	0.923314	-0.0444602	normal	0.765319	-0.161479	normal	0.972185	-0.0217074	normal	0.741491	-0.211053	normal	0.342735	-0.533486	normal	0.863107	-0.0642428	normal	0.848573	-0.0767466	normal	0.75658	-0.160728
330	novel_miR_365	AUAGACGGACUGUAUAUAUAUAUA	MIR5291	24	255.444	435.125	365.418	374.66	374.298	287.41	295.821	417.047	399.672	256.505	0.566344	0.171371	normal	0.282844	0.536896	normal	0.636443	0.21823	normal	0.165147	0.510059	normal	0.134665	0.717202	normal	0.690288	0.188833	normal	0.562305	-0.341858	normal	0.330964	0.489708	normal	0.160875	0.527295	normal	0.557936	-0.219006	normal	0.35404	-0.376596	normal	0.933531	0.03816
331	novel_miR_366	GUGCCAUGAACUUGAUCCAGA	MIR1428	21	580.709	737.233	986.879	1271.93	1236.24	1078.54	1170.22	1100.66	1756.92	1708.96	0.937596	-0.0234389	normal	0.3344	0.38784	normal	0.824412	0.0883528	normal	0.179396	0.547342	normal	9.09535e-12	-6.65684	down	9.54732e-08	-5.3388	down	5.76362e-10	-6.40947	down	6.01029e-16	-6.75855	down	1.2151e-12	-7.09788	down	--	--	--	--	--	--	--	--
332	novel_miR_368	CAGGGAAGCGGCAGAGCAUGG	MIR408	21	1046.47	591.914	429.634	68.0643	94.2516	481.602	620.782	474.852	144.449	158.537	0.663	0.115863	normal	0.771164	0.182346	normal	0.552773	0.508165	normal	0.324903	0.658391	normal	0.303098	0.838488	normal	0.431841	0.654171	normal	0.477078	0.572911	normal	0.194716	1.00629	normal	0.00357223	1.9636	up	0.813287	0.0948401	normal	0.901313	-0.0601045	normal	0.0972176	1.009
333	novel_miR_369	AUAGACGGACUGUAUAUAUAUAUA	MIR5291	24	193.965	320.553	279.958	297.791	313.286	218.49	213.148	298.118	268.569	204.4	0.165197	0.20163	normal	0.501961	-0.102211	normal	0.251417	-0.234183	normal	0.0837036	-0.220431	normal	0.712177	0.043979	normal	0.141	-0.259449	normal	0.668344	0.0893984	normal	0.656111	0.122187	normal	0.671618	-0.0915178	normal	0.328915	-0.128945	normal	0.539771	-0.0934863	normal	0.465729	-0.127011
334	novel_miR_37	ACGGUUUCGUCGGUAUUUACCGAG	/	24	98.6922	125.743	129.961	246.996	228.41	14.0114	14.8581	15.0783	12.4517	7.94131	0.680239	0.0647118	normal	0.896934	-0.0259981	normal	0.437598	0.153392	normal	0.270081	0.171158	normal	0.506422	0.096696	normal	0.630017	0.0721701	normal	0.126166	0.381651	normal	0.5147	0.181286	normal	0.695672	0.0718084	normal	0.967012	0.00497573	normal	0.275617	0.200386	normal	0.220785	0.272011
335	novel_miR_370	UACAUGACUAUUAUUGCUGAU	/	21	108.771	118.433	199.776	315.831	273.039	18.641	14.7203	18.7226	29.5638	15.2971	0.776339	-0.0627751	normal	0.0570534	0.45652	normal	0.00114453	0.73827	up	0.000291279	0.638713	up	0.591465	-0.106801	normal	0.647153	-0.125739	normal	0.0924535	-0.524185	normal	0.0847144	0.472986	normal	0.62573	-0.222796	normal	0.538528	-0.123895	normal	0.937987	-0.0181964	normal	1.95923e-09	1.35885
336	novel_miR_371	AUAGUCCGUCUAUGGUAUGUACCU	/	24	31.3703	61.1331	50.4862	47.582	52.1958	25.9564	25.3912	18.5205	18.7159	13.8322	0.917439	-0.0309288	normal	0.0178024	-0.993514	down	0.0432144	0.978171	up	0.293765	0.530436	normal	7.61931e-37	4.89214	up	1.62189e-17	3.81638	up	1.262e-19	5.08037	up	0.169447	0.534861	normal	0.163251	0.666968	normal	0.00294511	-0.930334	down	0.122655	-0.655416	normal	5.96798e-35	-3.28641
337	novel_miR_372	UUGGCAUUCUGUCCACCUCC	MIR394	20	37.5246	40.5526	68.4066	104.531	94.1636	44.9702	44.2056	36.1375	67.9836	86.4139	0.106427	0.478604	normal	0.313248	0.457507	normal	0.0451229	0.92942	up	0.00317873	1.05757	up	0.292119	-0.491627	normal	0.211045	-0.609705	normal	0.195173	-0.747163	normal	0.21075	-0.667424	normal	0.00184014	-1.43883	down	0.261114	0.42116	normal	0.717131	0.15159	normal	0.128885	0.761432
338	novel_miR_373	UAAGGUGUAUAAACAGAAC	/	19	62.6951	15.456	9.51153	6.73388	6.73516	15.4248	3.74074	1.94333	0.980559	/	0.144225	0.194706	normal	0.336881	-0.14456	normal	0.0603599	-0.364716	normal	0.141445	-0.256419	normal	0.000337851	0.370737	normal	0.138764	0.22496	normal	0.013183	0.442187	normal	0.0795644	0.446574	normal	0.614564	0.141283	normal	0.861109	0.018304	normal	0.29881	-0.111566	normal	0.0758179	-0.254375
339	novel_miR_374	UUUUGGGGAGAAGCUGUUCGUGCC	/	24	212.934	265.553	241.837	147.51	192.859	131.653	178.369	273.353	233.864	160.108	0.71888	-0.086495	normal	0.0257674	0.431988	normal	0.010889	0.534891	normal	0.19486	0.278625	normal	0.0287737	0.384673	normal	0.734982	0.108331	normal	0.217387	-0.318437	normal	0.107529	0.463664	normal	0.0821575	0.84159	normal	0.0388578	-0.396447	normal	0.155091	-0.295238	normal	0.00395648	0.656532
340	novel_miR_375	AGUGAUCGGUCCGAUCUUCAUCUG	/	24	46.2044	51.6824	79.1499	104.055	111.58	91.2651	103.186	171.086	160.372	155.487	0.226024	0.175338	normal	0.872808	0.0212906	normal	0.483365	0.106895	normal	0.173938	0.179473	normal	0.913473	0.0126719	normal	0.397423	-0.126481	normal	0.325593	0.189944	normal	0.750398	0.0818687	normal	0.799688	-0.0528096	normal	0.945828	0.00682724	normal	0.367525	0.148573	normal	0.304032	0.207019
341	novel_miR_376	AAAAUUGAGGACUAAUUGAAAAUU	MIR8001	24	9.7031	14.1684	14.4049	16.7198	16.4595	9.74557	9.52456	12.6781	14.029	7.84385	0.965352	-0.0118557	normal	0.972889	-0.0111946	normal	0.0683034	0.441455	normal	0.0214925	0.476183	normal	0.000200938	-1.11023	down	0.247186	-0.524547	normal	0.0889629	-0.775978	normal	1.30357e-05	-1.49791	down	6.48446e-05	-1.29467	down	0.230515	0.401902	normal	0.478469	0.250724	normal	0.867076	0.0594085
342	novel_miR_377	AGUGACUAUUACUACAUUUGAAAU	/	24	12.361	20.9031	19.0396	24.7641	31.1893	22.7163	18.7458	22.4544	31.7583	30.7352	0.0212782	-0.565313	normal	5.72049e-05	-0.899316	down	2.08508e-15	-1.46112	down	3.13315e-20	-1.6367	down	0.220338	0.204496	normal	0.0110223	0.880113	up	0.00016083	1.21145	up	0.00493055	0.732159	up	0.000282896	1.22495	up	0.853832	-0.0412817	normal	0.851302	0.0483005	normal	0.000122125	-0.892019
343	novel_miR_378	AGAUGAUGAUCUUCGUACCAACUA	MIR8001	24	42.404	58.321	81.6282	79.71	109.482	/	/	/	/	/	0.400456	-0.244433	normal	0.0537785	0.409238	normal	0.759719	0.114107	normal	0.282522	0.257358	normal	7.62344e-68	2.7516	up	1.09322e-13	3.12424	up	1.24013e-51	2.40306	up	4.51554e-20	2.99043	up	6.00933e-18	2.79771	up	0.622546	0.0694037	normal	0.73349	0.0274523	normal	0.000134453	0.465699
344	novel_miR_379	UUUGUUGGGAAGAAGAUAGCAG	/	22	2.86819	5.54737	4.34991	7.887	8.56443	6.28566	7.66138	7.07109	18.694	25.188	0.0112314	-0.440786	normal	0.567006	-0.102944	normal	0.367313	-0.181603	normal	0.0328103	-0.380757	normal	0.00880645	-0.425395	normal	0.955366	-0.0115334	normal	0.0128834	-0.781698	down	0.598885	-0.147401	normal	0.459368	0.212235	normal	0.58153	-0.0995112	normal	0.050741	-0.499068	normal	0.532391	0.136971
345	novel_miR_38	AUAGACGGACUGUAUAUAUAUAUA	MIR5291	24	217.358	352.4	303.14	327.376	326.363	241.478	226.281	316.873	322.801	210.351	0.0735086	0.511741	normal	0.939397	-0.0371974	normal	0.363461	0.370244	normal	0.548722	0.209017	normal	0.299315	-0.438432	normal	0.00866227	-1.10971	down	0.859273	0.118616	normal	0.000218555	-1.97927	down	0.0180835	-1.17755	down	0.968504	0.0141672	normal	0.44535	0.334399	normal	0.0334319	-1.15734
346	novel_miR_380	AAAAGAUUUGAUGGAUUGUUAUAG	/	24	219.293	318.494	323.144	418.58	430.76	250.095	258.145	412.779	451.256	310.02	0.672612	-0.0961302	normal	0.726711	0.101748	normal	0.0186836	0.511938	normal	0.0278939	0.443378	normal	1.54641e-26	-3.12845	down	2.10644e-14	-3.04193	down	1.60492e-13	-3.3513	down	3.19426e-32	-4.1752	down	4.33158e-34	-4.54606	down	0.789099	-0.09362	normal	0.660655	-0.1696	normal	0.220499	-0.537781
347	novel_miR_381	GUCUAUGGUGCGGACGGUCCUCAU	MIR5770	24	79.2869	104.815	149.31	230.267	216.587	80.5085	74.1827	99.131	291.322	126.259	0.141464	0.329807	normal	0.0475179	0.423433	normal	0.0132652	0.545371	normal	0.00168928	0.565442	normal	0.0466581	0.379414	normal	0.937593	0.0206291	normal	0.484709	0.166059	normal	0.962159	0.0139078	normal	0.60573	0.132804	normal	0.947494	-0.0122332	normal	0.383815	0.168815	normal	0.305515	0.213166
348	novel_miR_382	UGAAGUGUUUGGGGGAACUCC	MIR395	21	161.954	220.426	153.156	645.969	410.762	5700.58	2783.16	3401.59	796.383	471.041	0.0745391	-0.526865	normal	0.462204	0.280359	normal	0.839908	0.0739669	normal	0.0360779	0.746017	up	1.09846e-05	-1.38363	down	0.413526	-0.522321	normal	0.00234043	-1.58344	down	0.0319726	-0.805072	down	0.342173	-0.439466	normal	0.968235	-0.0156265	normal	0.941263	0.0286144	normal	0.0340695	0.684637
349	novel_miR_383	AUAUUACACUGUAUACAUUUGAGG	/	24	10.0018	23.6684	22.7832	35.6304	37.336	7.58191	11.8045	12.5457	20.3938	9.42662	0.312303	0.222112	normal	0.313126	-0.273476	normal	0.994399	0.00223447	normal	0.697293	-0.0819403	normal	0.814731	-0.0547867	normal	0.117122	-0.465612	normal	0.310921	0.346612	normal	0.779465	-0.104358	normal	0.468538	0.211185	normal	0.468873	-0.18116	normal	0.834092	0.0557676	normal	0.916357	-0.0279927
350	novel_miR_385	CAUAGACGGACUGUAUAUAUAUAU	MIR5291	24	359.631	577.684	487.877	491.887	528.844	499.206	520.826	633.253	607.583	396.986	0.114246	0.250286	normal	0.5838	-0.0780065	normal	0.286059	-0.198748	normal	0.238727	-0.155158	normal	0.289963	0.125322	normal	0.447857	-0.156594	normal	0.292464	0.21093	normal	0.633518	0.125808	normal	0.842861	-0.0501079	normal	0.712915	-0.0548909	normal	0.839669	-0.030765	normal	0.307622	-0.168756
351	novel_miR_386	UCUUUCCUAUUCCUCCCAUUCC	MIR482	22	70.7441	90.6178	120.279	179.869	149.488	99.9955	75.4432	101.317	226.751	189.277	0.751356	0.0966021	normal	0.46172	-0.350168	normal	0.254572	-0.554348	normal	0.037132	-0.859701	down	3.19353e-05	1.28894	up	0.0271719	1.11168	up	0.000763655	1.75586	up	0.00135784	1.6083	up	1.07651e-05	1.99662	up	0.996132	0.00117716	normal	0.915255	0.0303719	normal	0.54968	-0.19394
352	novel_miR_387	AAAGAAUUUGAUGGAUUGUUAUGA	/	24	387.068	611.138	576.855	724.61	766.542	418.584	431.349	658.493	716.46	505.788	0.83448	0.0490943	normal	0.430231	-0.411426	normal	0.434914	-0.522767	normal	0.340894	0.526834	normal	0.348582	-0.474246	normal	0.833243	-0.20342	normal	0.511162	0.402256	normal	0.466431	0.518198	normal	0.18693	1.14472	normal	0.248018	0.368865	normal	0.453957	0.299661	normal	0.331217	0.461887
353	novel_miR_388	AUGGAUCUACAUACGGACAGACUG	MIR5272	24	57.6488	79.6231	71.9382	137.058	142.142	29.4981	42.4759	42.6511	43.6997	38.4878	0.383696	-0.255851	normal	0.487969	0.256789	normal	0.0246809	0.868619	up	0.0460354	0.729522	up	0.25084	0.348698	normal	0.326358	0.534973	normal	0.0213814	-1.21748	down	0.0374775	-1.05448	down	0.232188	-0.742489	normal	0.615206	-0.175814	normal	0.00126348	-1.13323	down	0.300287	-0.494819
354	novel_miR_389	UUAGAUUCACGCACAAACUCG	MIR403	21	1915.73	1619.27	1528.45	1193.82	1064.3	2384.88	2321.16	3053.76	1803.37	1744.28	0.165197	0.20163	normal	0.501961	-0.102211	normal	0.251417	-0.234183	normal	0.0837036	-0.220431	normal	0.712177	0.043979	normal	0.141	-0.259449	normal	0.668344	0.0893984	normal	0.656111	0.122187	normal	0.671618	-0.0915178	normal	0.328915	-0.128945	normal	0.539771	-0.0934863	normal	0.465729	-0.127011
355	novel_miR_39	AUCUAUGAUGUGGACGGUUCUCAU	/	24	130.322	138.423	207.954	258.682	268.56	941.613	1015.96	1289.88	1867.63	1331.93	0.114246	0.250286	normal	0.5838	-0.0780065	normal	0.286059	-0.198748	normal	0.238727	-0.155158	normal	0.289963	0.125322	normal	0.447857	-0.156594	normal	0.292464	0.21093	normal	0.633518	0.125808	normal	0.842861	-0.0501079	normal	0.712915	-0.0548909	normal	0.839669	-0.030765	normal	0.307622	-0.168756
356	novel_miR_390	UUCCGAGUCCGCCCAUGCCAAU	MIR482	22	166.299	166.486	207.787	255.344	223.063	133.559	125.971	112.743	207.938	177.467	0.338634	-0.290761	normal	0.894268	0.0603287	normal	0.0746678	0.913644	normal	0.0111809	0.935395	up	0.166407	0.645957	normal	0.13275	0.972623	normal	0.662507	0.219503	normal	0.659654	0.218574	normal	0.468173	-0.345762	normal	0.644352	-0.178805	normal	0.40333	-0.329216	normal	0.21047	0.571664
357	novel_miR_391	UUAGGAAAAGUGAUUUUAAAGAAC	/	24	25.4054	58.8029	46.0475	55.2675	50.4388	19.6893	20.0802	44.6426	10.4643	14.8389	0.845613	-0.0499883	normal	0.00674994	0.432976	normal	0.0035052	0.593996	up	3.28154e-05	0.634645	up	0.000810952	0.476593	normal	0.0297566	0.723962	up	0.165054	0.247347	normal	0.247192	0.294699	normal	0.380904	0.189611	normal	0.20508	0.159175	normal	0.237318	0.165321	normal	0.00352495	0.458734
358	novel_miR_392	ACGGUUUCGUCGGUAUUUACCGAG	/	24	111.167	140.381	150.623	276.248	261.945	13.0152	12.479	17.6108	12.9543	6.89428	0.270513	0.294043	normal	0.000576671	1.54785	up	0.0231024	1.17457	up	3.05794e-05	0.974683	up	5.36831e-72	4.01246	up	0.0200772	0.987703	up	0.107707	0.882568	normal	0.871595	0.0741257	normal	0.0445131	0.961725	up	5.45494e-15	-2.27613	down	0.000244585	-1.19922	down	1.53506e-25	-2.60427
359	novel_miR_393	AUAUGGAAAUUCUAUGAUGAGGAC	MIR5298	24	62.4103	114.332	116.853	158.811	161.564	87.4462	87.9995	137.081	147.496	121.493	0.639035	0.141631	normal	0.94255	-0.0351251	normal	0.957848	0.0260272	normal	0.760677	0.125325	normal	0.530958	-0.274056	normal	0.53722	-0.33073	normal	0.681099	0.241955	normal	0.673565	-0.251441	normal	0.378644	-0.450343	normal	0.796112	0.0960933	normal	0.352729	0.359282	normal	0.916202	0.0504041
360	novel_miR_394	CGUGAUAUUGAUUCGGCUCAUC	MIR171_2	22	117.097	89.0301	170.14	227.278	339.496	45.8337	44.3039	58.3722	108.402	174.217	--	--	--	--	--	--	--	--	--	--	--	--	9.05625e-18	7.8515	up	1.84336e-08	5.55269	up	2.71769e-12	6.99125	up	2.17841e-15	6.73054	up	8.24342e-05	4.76836	up	2.41609e-05	-1.54898	down	0.00143101	-0.858839	down	0.148984	-0.742736
361	novel_miR_395	AAGGAUUUGAUGUAGAUAUUUUGA	/	24	48.3451	81.1571	65.3858	82.1805	80.2857	51.3127	45.3059	75.0583	72.6408	64.1318	0.167982	0.202094	normal	0.488751	-0.106233	normal	0.263284	-0.228699	normal	0.0922503	-0.214948	normal	0.694686	0.0470614	normal	0.141189	-0.260297	normal	0.678815	0.085958	normal	0.694983	0.107597	normal	0.665987	-0.0940098	normal	0.316874	-0.131986	normal	0.487688	-0.10408	normal	0.421334	-0.139108
362	novel_miR_396	AUAGACGGACUGUAUAUAUAUAUA	MIR5291	24	220.95	373.662	318.069	340.101	348.188	260.221	257.905	357.445	337.438	230.632	0.114246	0.250286	normal	0.5838	-0.0780065	normal	0.286059	-0.198748	normal	0.238727	-0.155158	normal	0.289963	0.125322	normal	0.447857	-0.156594	normal	0.292464	0.21093	normal	0.633518	0.125808	normal	0.842861	-0.0501079	normal	0.712915	-0.0548909	normal	0.839669	-0.030765	normal	0.307622	-0.168756
363	novel_miR_397	UCUCAUGUAGAAGCCAAUUCCAUU	/	24	14.5579	22.8713	16.2437	16.1428	13.5946	39.6054	39.805	59.4521	50.1108	39.2894	0.130367	0.425665	normal	0.966003	-0.0162172	normal	0.000493779	1.13028	up	0.0026994	0.719826	up	0.00226662	0.673932	up	0.591002	-0.207017	normal	0.114397	0.619698	normal	0.0499217	-0.638179	down	0.6846	-0.0956022	normal	0.071158	-0.309885	normal	0.548883	-0.103985	normal	0.49244	-0.14525
364	novel_miR_398	UUGGACUGAAGGGAGCUCCUC	MIR319	21	1196.93	1944.33	1106.57	1225.72	2970.42	888.96	1272.29	1420.7	1675	5276.95	0.76703	0.0518256	normal	0.000111241	0.674666	up	3.29125e-08	0.812104	up	2.87698e-06	0.796555	up	0.553898	0.0706637	normal	0.86725	0.0371781	normal	0.915709	-0.0326831	normal	0.552434	0.138808	normal	0.383959	0.301577	normal	0.933672	-0.0125313	normal	0.0632571	0.491996	normal	5.80922e-07	0.914929
365	novel_miR_399	UUGAGCCGUGCCAAUAUCACG	MIR171_1	21	18.928	19.9309	25.0633	59.9014	56.1411	26.0331	21.7816	13.323	25.1594	21.3475	0.76703	0.0518256	normal	0.000111241	0.674666	up	3.29125e-08	0.812104	up	2.87698e-06	0.796555	up	0.553898	0.0706637	normal	0.86725	0.0371781	normal	0.915709	-0.0326831	normal	0.552434	0.138808	normal	0.383959	0.301577	normal	0.933672	-0.0125313	normal	0.0632571	0.491996	normal	5.80922e-07	0.914929
366	novel_miR_4	AUAGACGGACUGUAUAUAUAUAUA	MIR5291	24	217.358	352.4	303.14	327.376	326.363	241.478	226.281	316.873	322.801	210.351	0.0179549	-0.533349	normal	0.137105	-0.300155	normal	0.00155088	-0.6937	down	0.0604951	-0.578338	normal	5.99465e-09	-1.17729	down	0.125076	-0.379797	normal	0.00637324	-0.814288	down	0.57101	0.148838	normal	0.496159	0.337875	normal	0.27389	0.123102	normal	0.980599	0.00650486	normal	0.00403952	0.66018
367	novel_miR_40	AUAGACGGACUGUAUAUAUAUAUA	MIR5291	24	220.95	373.662	318.069	340.101	348.188	260.221	257.905	357.445	337.438	230.632	0.76703	0.0518256	normal	0.000111241	0.674666	up	3.29125e-08	0.812104	up	2.87698e-06	0.796555	up	0.553898	0.0706637	normal	0.86725	0.0371781	normal	0.915709	-0.0326831	normal	0.552434	0.138808	normal	0.383959	0.301577	normal	0.933672	-0.0125313	normal	0.0632571	0.491996	normal	5.80922e-07	0.914929
368	novel_miR_400	AUGGAUCUGUGAGGCAACAUAUC	/	23	13.6351	12.0887	17.7687	44.0878	46.3446	22.1255	18.8009	20.8332	50.815	24.2705	0.34001	0.149381	normal	0.457621	-0.105516	normal	0.185018	-0.277604	normal	0.151132	-0.190113	normal	0.396461	-0.108123	normal	0.0324533	-0.403067	normal	0.646713	-0.0870535	normal	0.345707	-0.263327	normal	0.195767	-0.349953	normal	0.214758	-0.171852	normal	0.401627	-0.124515	normal	0.0162028	-0.409007
369	novel_miR_401	GUCUAUGGUGCGGACAGUUCUCAU	MIR5770	24	143.856	191.61	244.004	386.968	389.477	216.096	245.659	320.218	424.301	304.691	0.165197	0.20163	normal	0.501961	-0.102211	normal	0.251417	-0.234183	normal	0.0837036	-0.220431	normal	0.712177	0.043979	normal	0.141	-0.259449	normal	0.668344	0.0893984	normal	0.656111	0.122187	normal	0.671618	-0.0915178	normal	0.328915	-0.128945	normal	0.539771	-0.0934863	normal	0.465729	-0.127011
370	novel_miR_402	CUGAAGUGUUUGGGGGGACUC	MIR395	21	40.6579	75.9757	199.768	192.673	143.453	737.729	122.709	333.278	169.283	195.952	0.575778	-0.147438	normal	0.0687595	0.73905	normal	0.993031	-0.00639201	normal	0.118729	0.628357	normal	2.88051e-09	-6.02594	down	0.000553266	-3.7926	down	1.21941e-09	-6.26734	down	0.000757301	-3.51441	down	3.01747e-11	-6.69082	down	--	--	--	--	--	--	--	--
371	novel_miR_403	AAAAUUGAGGACUAAUUGAAAAUU	MIR8001	24	11.517	19.0166	18.2377	19.8418	21.8324	9.8367	11.1562	19.1376	15.8651	11.1144	0.604763	-0.144289	normal	0.209479	0.625898	normal	0.231757	0.637103	normal	0.424579	0.43671	normal	0.159711	0.654512	normal	0.775858	-0.24096	normal	0.00299194	-2.32861	down	0.855071	0.0992522	normal	0.338725	-1.07499	normal	0.00653882	-1.02119	down	0.000302438	-1.64465	down	0.70748	0.177726
372	novel_miR_404	AAUGAUCUCGUACGGUUAACAGUG	MIR7993	24	/	/	/	/	/	118.979	28.4993	79.0038	109.448	22.2064	0.0179549	-0.533349	normal	0.137105	-0.300155	normal	0.00155088	-0.6937	down	0.0604951	-0.578338	normal	5.99465e-09	-1.17729	down	0.125076	-0.379797	normal	0.00637324	-0.814288	down	0.57101	0.148838	normal	0.496159	0.337875	normal	0.27389	0.123102	normal	0.980599	0.00650486	normal	0.00403952	0.66018
373	novel_miR_405	AUAGACGGACUGUAUAUAUAUAUA	MIR5291	24	213.344	346.118	296.934	322.583	321.567	237.495	222.133	308.803	314.677	206.937	0.546452	-0.183909	normal	0.415997	-0.420675	normal	0.838724	-0.105002	normal	0.862977	-0.0918125	normal	0.349451	-0.483016	normal	0.73615	-0.194447	normal	0.827246	-0.164547	normal	0.277621	-0.736551	normal	0.152344	-1.07084	normal	0.843692	-0.0765032	normal	0.781355	-0.129361	normal	0.554678	-0.370422
374	novel_miR_406	AUAGACGGACUGUAUAUAUAUAUA	MIR5291	24	220.95	373.662	318.069	340.101	348.188	260.221	257.905	357.445	337.438	230.632	0.281451	0.147565	normal	0.388608	-0.112772	normal	0.0704291	-0.358474	normal	0.0471566	-0.238429	normal	0.00629574	-0.31092	normal	0.0222702	-0.417406	normal	0.688373	-0.0834979	normal	0.501385	-0.183582	normal	0.195006	-0.304674	normal	0.970846	0.00513395	normal	0.652397	0.077348	normal	0.266395	-0.206012
375	novel_miR_407	AAAUGACUGGGACUCAAUUGACCC	/	24	67.0556	144.519	119.294	255.564	198.086	117.185	96.4447	144.425	157.328	126.203	0.235617	0.226657	normal	0.116923	0.292752	normal	0.793118	-0.0622301	normal	0.251782	0.182901	normal	0.461682	0.132026	normal	0.362997	0.208611	normal	0.10614	0.331301	normal	0.542742	0.179462	normal	0.37493	0.270104	normal	0.110599	0.273142	normal	0.0181035	0.439285	normal	0.950505	0.0141196
376	novel_miR_408	UAUGGGGGGUUAGGACAGAGA	/	21	803.901	1152.37	1702.22	2445.49	2425.86	907.659	907.305	1598.51	2447.18	2075.59	0.158459	-0.310513	normal	0.844095	0.0490155	normal	0.293859	0.226781	normal	0.12473	0.273569	normal	0.264063	-0.223058	normal	0.555824	0.142104	normal	0.363665	-0.239651	normal	0.425283	0.198222	normal	0.0309232	-0.84079	down	0.852119	-0.0294002	normal	0.951947	-0.0110727	normal	0.0004628	0.68963
377	novel_miR_409	UAUGGGGGGUUAGGACAGAGA	/	21	803.901	1152.37	1702.22	2445.49	2425.86	907.659	907.305	1598.51	2447.18	2075.59	0.0616128	-0.335053	normal	0.551068	0.106514	normal	0.739293	0.0673489	normal	0.413831	0.143634	normal	0.0719157	-0.300971	normal	0.622419	0.0967374	normal	0.355795	-0.173772	normal	0.893092	-0.0351665	normal	0.106969	-0.362454	normal	0.973015	-0.00547482	normal	0.217944	0.187938	normal	0.0425806	0.371539
378	novel_miR_41	UUCCACAGCUUUCUUGAACUU	MIR396	21	900.143	806.591	978.951	957.236	1025.69	428.856	479.607	523.713	956.143	916.111	0.0223916	-0.659659	down	1.22613e-11	-2.43598	down	1.08648e-21	-4.22473	down	1.28279e-20	-4.50475	down	0.000169157	1.66123	up	0.192997	0.57459	normal	7.0901e-19	2.87616	up	2.02202e-08	2.6924	up	4.24893e-09	3.56358	up	5.41661e-06	-1.60994	down	0.00116094	-1.22296	down	7.48377e-16	-3.24639
379	novel_miR_410	UAUGGGGGGUUAGGACAGAGA	/	21	803.901	1152.37	1702.22	2445.49	2425.86	907.659	907.305	1598.51	2447.18	2075.59	0.435239	0.210716	normal	0.341325	-0.316789	normal	0.109869	-0.454602	normal	0.808475	-0.0560855	normal	0.30499	-0.293808	normal	0.916038	0.0376757	normal	0.106661	0.621789	normal	0.112299	-0.633666	normal	0.330735	-0.446852	normal	0.0473351	0.516556	normal	0.105238	0.4813	normal	0.0395273	-0.768725
380	novel_miR_411	AUAGACGGACUGUAUAUAUAUAUA	MIR5291	24	205.013	320.834	283.608	299.529	314.587	204.866	186.634	260.459	225.568	169.315	0.0742012	-0.435291	normal	0.0932104	-0.417938	normal	0.000622662	-0.967509	down	9.71292e-10	-1.41354	down	0.32398	0.263123	normal	0.0414667	0.784288	up	0.0169272	0.810663	up	0.00164307	1.00443	up	1.15084e-20	2.22811	up	0.93681	-0.0244543	normal	0.811273	0.075263	normal	0.562544	-0.188457
381	novel_miR_412	AUAGACGGACUGUAUAUAUAUAUA	MIR5291	24	217.358	352.4	303.14	327.376	326.363	241.478	226.281	316.873	322.801	210.351	2.0964e-06	-1.4457	down	3.23822e-08	-3.26782	down	9.67602e-10	-4.78922	down	3.5097e-11	-5.12094	down	0.256698	-0.440828	normal	1.62285e-05	3.72406	up	1.16721e-08	5.64737	up	5.97084e-07	4.80469	up	2.25996e-10	6.94527	up	0.0686946	0.740328	normal	0.00430193	1.30061	up	0.469072	0.591995
382	novel_miR_413	ACAGAUGGACUGUACUAUAGAUAC	MIR9666	24	27.0493	24.1647	49.9143	50.1254	71.9925	/	/	/	/	/	0.0742294	-0.43526	normal	0.0934412	-0.417773	normal	0.000619957	-0.967744	down	9.89052e-10	-1.41386	down	0.324398	0.263039	normal	0.0415034	0.784095	up	0.0170043	0.810407	up	0.00164472	1.00423	up	1.22999e-20	2.22829	up	0.936621	-0.0245301	normal	0.811389	0.0752488	normal	0.561872	-0.188805
383	novel_miR_414	GGAAGCCUUUUGGGGAGAGUUG	MIR477	22	11.0281	10.4196	16.4527	29.2621	25.7567	18.1051	6.65659	3.17206	30.3631	6.546	0.533486	0.15583	normal	0.0566834	0.6174	normal	8.32773e-09	2.18677	up	2.37294e-07	1.70561	up	0.0324678	-0.69139	down	0.0550736	-0.467404	normal	0.00133757	-1.34505	down	0.0568897	-0.749919	normal	0.665234	-0.262832	normal	0.10522	0.357808	normal	0.874229	-0.0562797	normal	1.05004e-07	2.17067
384	novel_miR_415	UUCCACAGCUUUCUUGAACUU	MIR396	21	900.143	806.591	978.951	957.236	1025.69	428.856	479.607	523.713	956.143	916.111	1.32479e-06	-1.05425	down	0.0110405	-0.991361	down	1.35148e-10	-2.32774	down	4.52788e-20	-2.24258	down	2.54051e-13	-2.49878	down	0.401602	-0.525617	normal	0.167598	-0.819548	normal	0.00356866	-2.21623	down	0.277466	-0.951472	normal	0.339966	0.389638	normal	0.27687	0.467757	normal	0.00401252	-2.10724
385	novel_miR_416	AUCGGACGAUGCUUUUGUGAUGAA	/	24	11.6068	12.3793	10.1531	18.1038	18.6885	8.4842	8.10254	12.6208	9.06369	5.53638	0.0464942	-0.555156	normal	3.92051e-07	-1.91713	down	4.30742e-06	-1.4762	down	1.76651e-11	-1.94767	down	0.00445968	-0.676028	down	0.027428	-1.31782	down	0.282888	0.662265	normal	0.0181672	-1.3687	down	0.966325	-0.0237809	normal	0.000768261	-1.17366	down	0.122077	-0.534457	normal	7.89613e-09	-2.26653
386	novel_miR_417	CAUAGACGGACUAUAUAUAUAUAU	MIR860	24	323.19	501.5	441.486	445.575	477.214	279.902	288.449	419.167	352.928	265.932	0.816345	-0.053635	normal	0.0127889	-0.634274	down	0.353207	-0.267262	normal	0.00717196	-0.545325	normal	2.26123e-05	-0.836832	down	0.0156284	-0.777955	down	0.731635	-0.131834	normal	0.00200934	-1.09669	down	1.9918e-05	-1.25167	down	0.813543	-0.0518147	normal	0.904642	0.0340969	normal	0.0271809	-0.527339
387	novel_miR_418	UCCGUAUUGUAGAAUUAUCCUAUA	/	24	182.99	305.513	314.915	312.352	363.838	217.804	272.689	412.747	313.922	302.542	0.0314473	0.324747	normal	0.218746	-0.19116	normal	0.214155	-0.226125	normal	0.401179	-0.127954	normal	0.000913711	0.393888	normal	0.571127	0.100805	normal	0.00117312	0.675513	up	0.108467	0.403141	normal	0.466154	0.187312	normal	0.920059	0.0130989	normal	0.698084	0.0576473	normal	0.22447	-0.181999
388	novel_miR_419	GUCUAUGGUGCGGACGGUGCUCAU	/	24	276.374	300.382	403.97	579.015	586.565	257.309	256.356	328.648	590.571	221.05	0.85891	0.0474382	normal	0.0883552	-0.407703	normal	0.722763	-0.0971623	normal	0.898575	-0.026905	normal	0.201056	0.1824	normal	0.508417	0.251593	normal	0.000117255	1.05115	up	0.793235	-0.084435	normal	0.256476	0.491552	normal	0.637174	0.0937021	normal	0.0148521	0.394797	normal	0.154621	-0.336307
389	novel_miR_420	CAUGAGGACCGCAGUAUUAGUGAC	/	24	158.488	170.824	219.959	288.693	306.094	138.709	140.832	208.048	258.431	162.89	0.127514	0.407466	normal	7.02306e-18	2.2146	up	6.92297e-42	3.34704	up	7.65722e-25	3.32664	up	0.507244	0.170686	normal	0.527056	-0.234734	normal	0.024896	-1.04257	down	3.53112e-05	-1.24136	down	0.0538152	-0.982617	normal	0.689903	0.0994171	normal	0.0360924	0.816883	up	3.2659e-10	1.97831
390	novel_miR_421	UGCCAAAGGAGAGUUGCCCUG	MIR399	21	224.27	150.336	85.7107	15.7377	12.8392	782.127	175.791	377.326	106.849	124.141	0.882962	-0.0425263	normal	0.283029	-0.447057	normal	0.191716	-0.600923	normal	0.175587	-0.490706	normal	0.538142	-0.237625	normal	0.816913	0.110503	normal	0.208966	0.64908	normal	0.638621	0.278404	normal	0.532516	0.329824	normal	0.594758	0.191192	normal	0.393336	0.317682	normal	0.892003	-0.0595064
391	novel_miR_422	UACGAUCGUUUGUACUGUAGUAUU	/	24	75.0133	129.686	105.261	94.227	127.242	66.734	102.02	140.027	55.8741	63.6681	0.927647	-0.0170332	normal	0.0845362	0.278947	normal	0.008493	0.453925	normal	0.00295018	0.424231	normal	0.00129105	0.448878	normal	0.000767212	0.692028	up	0.190542	0.260291	normal	0.00695849	0.625627	up	0.0506141	0.58864	normal	0.193941	0.187355	normal	0.742959	0.0516531	normal	5.28294e-06	0.676375
392	novel_miR_423	UGGAUCUUGUUUGACAGCACU	/	21	6152.29	5722.19	6415.67	5132.91	3900.13	7762.25	7553.32	10021	9486.05	12741.2	0.844922	0.0444202	normal	0.00819705	0.485432	normal	0.000405834	0.691676	up	0.000118818	0.738165	up	0.0743311	0.2952	normal	0.103343	0.434173	normal	0.63088	0.0745417	normal	0.00550392	0.622761	up	0.62057	0.203542	normal	0.189666	0.159726	normal	0.0508717	0.232401	normal	1.46378e-14	1.0658
393	novel_miR_424	UUAGUGAUCCUCCGGAAGAUC	MIR7729	21	16.4282	2.2018	0.999467	/	/	12.2957	37.4295	50.8876	27.5404	109.183	0.721155	0.0816191	normal	0.203239	-0.585563	normal	0.258217	0.63382	normal	0.44164	0.368065	normal	0.983719	0.00767119	normal	0.811949	0.205332	normal	0.00127413	1.34137	up	0.507892	-0.307001	normal	0.236835	0.566439	normal	0.00645581	0.626461	up	0.000948381	0.621568	up	0.0750987	0.411001
394	novel_miR_425	UGGAUCUUGUUUGACAGCACU	/	21	6151.38	5721.46	6415.15	5131.37	3898.45	7760.5	7551.22	10018.1	9481.72	12737.9	0.114492	-0.406428	normal	1.15313e-07	-1.25759	down	1.93724e-17	-2.28068	down	1.60753e-29	-2.7106	down	0.559049	-0.1359	normal	0.521345	-0.195941	normal	0.733462	-0.111548	normal	0.851707	0.0524629	normal	0.102453	0.57969	normal	0.00019325	-0.603427	down	1.66021e-05	-1.2132	down	3.63205e-36	-2.0971
395	novel_miR_426	CUUGGAUUGAAGGGAGCUCC	MIR159	20	8690.4	14222.7	19641.2	72356.9	53129.1	5952.22	8079.94	6541.67	40051	30034.2	0.440511	0.218805	normal	0.584805	-0.346609	normal	0.803473	-0.196087	normal	0.422587	0.563313	normal	1.03703e-05	2.43752	up	0.000790984	1.96205	up	1.94728e-07	3.44621	up	0.00532752	2.02414	up	0.00089069	2.06083	up	0.644533	0.161642	normal	0.146661	0.465064	normal	0.276986	-0.444731
396	novel_miR_427	UUUGGCUCUGUAUGCUCUCAUGC	/	23	76.49	44.7266	40.671	25.1227	27.2037	13.1069	21.8478	26.5797	3.34205	9.07903	0.164308	0.255798	normal	0.0317855	-0.32729	normal	0.00947104	-0.524591	normal	0.00398001	-0.447422	normal	0.230294	-0.16325	normal	0.0745263	-0.422545	normal	0.151826	0.453302	normal	0.93275	-0.0258072	normal	0.633635	-0.143833	normal	0.89937	-0.0213044	normal	0.413358	0.224549	normal	0.126969	-0.364081
397	novel_miR_428	UAUUACUAAUUUCUACCAAG	/	20	50.5488	40.4029	21.9951	30.4569	22.0999	33.8877	11.8319	25.295	10.5029	15.1935	0.787931	-0.0808144	normal	0.104901	-0.802453	normal	0.422397	0.356452	normal	0.565611	-0.187496	normal	0.311419	0.344708	normal	0.876418	0.0731153	normal	0.810132	0.162669	normal	0.132673	-0.710854	normal	0.638277	0.331668	normal	0.153463	-0.389132	normal	0.00467238	-1.02118	down	0.0920686	-0.66128
398	novel_miR_429	AUGGUUUCGUCGGUAAUUACCGAG	MIR2629	24	97.8589	129.47	95.7604	136.7	116.153	58.6259	57.8853	89.607	58.9158	32.6002	0.47614	0.184322	normal	0.79158	0.140829	normal	0.0001966	2.82767	up	1.9875e-10	3.03892	up	0.442402	0.37279	normal	0.98397	-0.0182158	normal	0.935216	-0.0456216	normal	0.434868	-0.600209	normal	0.614197	-0.396812	normal	0.522765	0.232467	normal	0.446735	-0.25089	normal	3.09716e-15	2.60203
399	novel_miR_43	UAAACGGACUGUAUAUAUAUAUA	/	23	270.642	482.297	374.374	406.566	435.314	382.853	398.419	559.512	493.906	338.997	0.689365	0.0734089	normal	0.00230007	0.68926	up	6.81562e-16	2.09616	up	3.48654e-20	1.79524	up	0.00107396	0.447971	normal	0.848515	-0.0617142	normal	0.0896467	-0.605312	normal	0.0126858	-0.849346	down	0.145639	-0.62378	normal	0.0832775	-0.427787	normal	0.211436	-0.361887	normal	0.0129431	0.831928
400	novel_miR_430	AUAUGCGGAUUCGUACAAAAGACG	MIR6158	24	173.644	255.726	214.388	273.574	300.798	211.594	232.932	390.791	244.498	290.421	0.680239	0.0647118	normal	0.896934	-0.0259981	normal	0.437598	0.153392	normal	0.270081	0.171158	normal	0.506422	0.096696	normal	0.630017	0.0721701	normal	0.126166	0.381651	normal	0.5147	0.181286	normal	0.695672	0.0718084	normal	0.967012	0.00497573	normal	0.275617	0.200386	normal	0.220785	0.272011
401	novel_miR_431	CGAAGCCCGGAGGAAGAGUGG	MIR477	21	556.83	1144.37	3332.07	10666.2	10650.6	682.641	739.924	1569.39	3907.99	3649	0.909091	-0.0340938	normal	0.0567747	-0.736698	normal	0.305881	-0.51679	normal	0.364079	0.421008	normal	0.114554	-0.457453	normal	0.949401	0.0448968	normal	0.0803452	0.893606	normal	0.261271	0.543396	normal	0.0577793	1.40721	normal	0.19104	0.340011	normal	0.180422	0.474943	normal	0.196333	0.487266
402	novel_miR_432	CUUUUAGUGACUGGGAAUUAAUCC	/	24	14.5405	19.3073	15.2288	16.214	17.7251	12.9137	16.2767	23.1706	18.0418	15.8246	0.361145	0.174781	normal	0.500478	0.113376	normal	0.403657	-0.14767	normal	0.952919	-0.0101974	normal	0.000537957	-0.574208	normal	0.0206664	-0.69205	down	0.00959995	-0.560719	normal	0.178191	-0.396848	normal	0.00470056	-0.729903	down	0.937183	0.0187893	normal	0.697183	0.0753312	normal	0.861031	0.0431837
403	novel_miR_433	GUUUAUGGUGCGGACGGUUCUCAU	/	24	244.413	336.595	392.156	586.051	572.383	357.514	415.603	480.831	826.667	592.23	0.260746	-0.311818	normal	0.162277	-0.498098	normal	0.00629603	-0.973491	down	0.0192674	-0.816556	down	1.10894e-05	1.08387	up	1.33517e-05	1.31344	up	2.29517e-08	1.77653	up	0.0106451	1.0395	up	0.0030664	1.29317	up	0.165987	-0.235062	normal	0.59783	0.0910177	normal	6.66294e-05	-1.00519
404	novel_miR_434	GUCUAUGGUGCGGACGGUUCUCAU	MIR5770	24	984.48	1416.43	1823.95	2818.48	2847.56	1297.01	1473.8	2012.12	3907.34	2268.7	0.429975	-0.164667	normal	0.0504765	0.317593	normal	0.00540892	0.457087	normal	0.0079814	0.428119	normal	0.648542	-0.0655457	normal	0.867214	0.0431971	normal	0.0377207	-0.464808	normal	0.231153	0.292167	normal	0.48719	-0.307239	normal	0.433526	-0.113443	normal	0.469729	-0.130777	normal	5.37711e-06	0.852627
405	novel_miR_435	GUGGAUCCGCAUGUAGACGAAUGC	MIR4380	24	71.8894	146.273	98.5634	194.084	176.055	81.1483	135.308	173.749	152.507	176.527	0.164308	0.255798	normal	0.0317855	-0.32729	normal	0.00947104	-0.524591	normal	0.00398001	-0.447422	normal	0.230294	-0.16325	normal	0.0745263	-0.422545	normal	0.151826	0.453302	normal	0.93275	-0.0258072	normal	0.633635	-0.143833	normal	0.89937	-0.0213044	normal	0.413358	0.224549	normal	0.126969	-0.364081
406	novel_miR_436	AGAAUCUUGAUGAUGCUGCAU	MIR172	21	659.078	645.391	479.878	227.66	173.49	660.296	428.274	317.892	218.942	179.15	0.164308	0.255798	normal	0.0317855	-0.32729	normal	0.00947104	-0.524591	normal	0.00398001	-0.447422	normal	0.230294	-0.16325	normal	0.0745263	-0.422545	normal	0.151826	0.453302	normal	0.93275	-0.0258072	normal	0.633635	-0.143833	normal	0.89937	-0.0213044	normal	0.413358	0.224549	normal	0.126969	-0.364081
407	novel_miR_437	AGGACUCUUUGAUCUUGAUCUAAA	MIR3434	24	2.65379	6.23824	4.01214	3.79751	7.65899	17.9483	20.9816	35.2371	18.4136	23.9671	0.614696	0.0848041	normal	0.711606	-0.0478005	normal	0.0876322	-0.388095	normal	0.0825215	-0.198276	normal	0.301665	0.1132	normal	0.436231	0.177541	normal	0.0739538	0.271529	normal	0.423489	0.213079	normal	0.694977	0.112818	normal	0.451522	0.112122	normal	0.582495	0.0645625	normal	0.0906439	-0.256996
408	novel_miR_438	UAAACGGACUAUAUAUAUAUAUAU	MIR860	24	182.659	311.732	240.567	223.079	234.41	176.331	177.887	312.24	200.493	145.608	0.94294	-0.0119385	normal	0.129129	0.179609	normal	0.0510171	0.264367	normal	0.0513994	0.244928	normal	1.10219e-48	-1.90236	down	9.89455e-22	-1.81206	down	2.59952e-32	-1.87872	down	1.94948e-14	-1.70291	down	1.86893e-15	-1.87987	down	0.838279	0.0290697	normal	0.281006	0.158679	normal	0.00293028	0.47943
409	novel_miR_439	UUGAGCCGUGCCAAUAUCACA	MIR171_1	21	31.5724	40.2868	31.0084	69.4642	49.1123	44.8166	32.9206	21.3333	39.2472	43.2616	0.30458	-0.270724	normal	0.94325	-0.0442657	normal	0.000284822	-3.14365	down	0.0282502	-1.61837	down	2.74169e-06	2.086	up	3.83302e-06	4.02623	up	5.1069e-05	3.22288	up	0.000136333	3.9375	up	2.29428e-07	5.03613	up	0.0477911	0.80838	up	0.014212	1.02537	up	0.404134	0.632494
410	novel_miR_44	AUCUCUGUAACAUUAAAAUGAACG	/	24	37.5567	90.069	76.4877	789.918	659.011	54.1197	70.6479	56.8111	503.101	324.081	0.811942	0.0717013	normal	0.507785	0.199977	normal	0.0562888	0.739531	normal	0.232828	0.349318	normal	0.0359039	-0.637814	down	0.633927	-0.243239	normal	0.186627	-0.495684	normal	0.0204364	-0.943584	down	0.462866	-0.26804	normal	0.160887	0.401638	normal	0.370851	0.281121	normal	0.157933	0.46964
411	novel_miR_440	UAUUGGCCUGGUUCACUCAGA	MIR171_1	21	2831.24	4172.34	6294.08	21085.7	17619.7	4184.24	3184.39	3797.54	10841.8	7714.3	0.0745391	-0.526865	normal	0.462204	0.280359	normal	0.839908	0.0739669	normal	0.0360779	0.746017	up	1.09846e-05	-1.38363	down	0.413526	-0.522321	normal	0.00234043	-1.58344	down	0.0319726	-0.805072	down	0.342173	-0.439466	normal	0.968235	-0.0156265	normal	0.941263	0.0286144	normal	0.0340695	0.684637
412	novel_miR_441	AAAAGAUUUGAUGGAUUGUUAUAG	/	24	219.293	318.494	323.144	418.58	430.76	250.095	258.145	412.779	451.256	310.02	0.0112314	-0.440786	normal	0.567006	-0.102944	normal	0.367313	-0.181603	normal	0.0328103	-0.380757	normal	0.00880645	-0.425395	normal	0.955366	-0.0115334	normal	0.0128834	-0.781698	down	0.598885	-0.147401	normal	0.459368	0.212235	normal	0.58153	-0.0995112	normal	0.050741	-0.499068	normal	0.532391	0.136971
413	novel_miR_442	UUGGACUGAAGGGAGCUCC	MIR159	19	102.227	132.308	87.2833	110.78	235.259	79.9404	106.026	141.112	152.867	490.284	0.976074	0.00605068	normal	0.73592	-0.0527354	normal	0.0168115	0.481938	normal	0.00584761	0.563942	normal	0.0358847	0.285863	normal	0.0144603	0.556206	normal	9.68928e-06	0.813489	up	0.803921	-0.059014	normal	0.475862	0.234299	normal	0.0566993	0.236117	normal	0.00390748	0.420441	normal	0.248207	0.172847
414	novel_miR_443	GACGAACUGUAUUUAUGAAUAUGC	MIR2108	24	164.81	264.652	257.89	261.146	287.485	120.299	126.351	166.093	183.975	118.043	0.314427	0.127468	normal	0.469356	0.0929012	normal	0.218909	0.183005	normal	0.0236895	0.268215	normal	0.779772	0.0316267	normal	0.570783	-0.0818651	normal	0.658096	0.0813002	normal	0.906758	0.0303062	normal	0.38667	-0.143029	normal	0.848979	-0.0202977	normal	0.489498	0.106131	normal	0.309293	0.213007
415	novel_miR_444	UUAGGACUUUUCUUAUGCAAGAGA	MIR5267	24	44.7464	46.8872	43.2922	39.5275	44.6078	104.799	90.3343	156.497	78.1934	76.6101	0.14788	-0.379338	normal	0.0887962	1.07967	normal	0.0132185	-0.835665	down	0.000584596	-1.02362	down	0.340795	0.272391	normal	3.30944e-05	1.67964	up	0.48316	-0.70776	normal	0.00155979	1.02583	up	2.23907e-09	2.19651	up	0.0133846	0.770892	up	0.0746113	0.699896	normal	0.867684	-0.0499173
416	novel_miR_445	GUCUAUGGUGCGGACGGUCCUCAU	MIR5770	24	185.242	226.045	301.01	446.485	435.328	192.274	180.746	222.214	490.89	240.302	9.22396e-05	-1.19196	down	7.73649e-08	-2.96654	down	1.32935e-10	-3.63068	down	1.05313e-10	-3.63256	down	9.54667e-05	-2.08362	down	0.0234842	-1.52116	down	0.501772	-0.719093	normal	0.0985487	-1.60394	normal	0.0020594	-3.71481	down	0.00029279	-1.3823	down	2.27716e-05	-1.91015	down	4.69081e-08	-3.63042
417	novel_miR_446	UAAACGGACUAUAUAUAUAUAUAU	MIR860	24	182.659	311.732	240.567	223.079	234.41	176.331	177.887	312.24	200.493	145.608	0.164308	0.255798	normal	0.0317855	-0.32729	normal	0.00947104	-0.524591	normal	0.00398001	-0.447422	normal	0.230294	-0.16325	normal	0.0745263	-0.422545	normal	0.151826	0.453302	normal	0.93275	-0.0258072	normal	0.633635	-0.143833	normal	0.89937	-0.0213044	normal	0.413358	0.224549	normal	0.126969	-0.364081
418	novel_miR_447	UAAACGGACUAUAUAUAUAUAUAU	MIR860	24	182.659	311.732	240.567	223.079	234.41	176.331	177.887	312.24	200.493	145.608	0.31263	0.245699	normal	0.597562	0.145149	normal	0.14135	0.421698	normal	0.170334	0.359086	normal	0.288591	0.273353	normal	0.713461	-0.0968604	normal	0.971644	-0.00997306	normal	0.698681	-0.12682	normal	0.393752	0.231568	normal	0.62931	-0.103882	normal	0.457565	-0.172279	normal	0.799973	0.062618
419	novel_miR_448	ACCAUAGACGGACUGUAUAUAUAC	MIR5291	24	555.776	828.523	788.112	758.36	847.324	651.359	728.891	911.804	779.122	629.813	0.977013	0.00775965	normal	0.0762121	0.471298	normal	0.911557	0.0330984	normal	0.125008	0.321127	normal	0.260465	0.283307	normal	0.0739938	0.629578	normal	0.285159	0.315346	normal	0.0116236	0.796255	up	0.368215	0.322808	normal	0.191643	0.301107	normal	0.0670743	0.453547	normal	0.0207545	0.586125
420	novel_miR_449	AUCUAUGGUGCGGACAGUCCUCAU	MIR5770	24	929.075	1294	1403.95	1958.07	1937.51	269.101	277.377	407.516	542.155	354.056	0.553979	0.16332	normal	0.831649	-0.0807391	normal	0.407683	0.352356	normal	0.156387	-0.45727	normal	0.0825232	-0.758451	normal	0.0294045	-0.864149	down	0.990784	-0.00540166	normal	0.509306	-0.284362	normal	0.507969	0.2255	normal	0.896503	0.0477363	normal	0.23397	0.489144	normal	0.035816	0.851434
421	novel_miR_45	UCUUAAUCGAACUGCUCGUGC	/	21	4.92449	3.21016	4.80603	/	2.13025	23.9927	72.6076	67.2625	53.1752	103.706	1.32479e-06	-1.05425	down	0.0110405	-0.991361	down	1.35148e-10	-2.32774	down	4.52788e-20	-2.24258	down	2.54051e-13	-2.49878	down	0.401602	-0.525617	normal	0.167598	-0.819548	normal	0.00356866	-2.21623	down	0.277466	-0.951472	normal	0.339966	0.389638	normal	0.27687	0.467757	normal	0.00401252	-2.10724
422	novel_miR_450	AAACGAUCUGGGGACAAAGCUCUU	/	24	32.9538	51.1407	50.9468	95.3452	75.161	23.4118	32.2061	38.1303	45.6199	42.2954	0.991201	-0.00152707	normal	0.0521121	0.410816	normal	4.15784e-07	0.672457	up	1.06192e-11	0.672089	up	0.0330249	-0.384312	normal	0.0477433	-0.325305	normal	0.00579347	-0.670825	down	0.637393	-0.102355	normal	0.0220046	-0.970439	down	0.923446	0.0169216	normal	0.686794	0.082009	normal	6.95122e-07	0.983776
423	novel_miR_451	CGUGAUAUUGAUUCGGCUCAUC	MIR171_2	22	117.097	89.0301	170.14	227.278	339.496	45.8337	44.3039	58.3722	108.402	174.217	0.164308	0.255798	normal	0.0317855	-0.32729	normal	0.00947104	-0.524591	normal	0.00398001	-0.447422	normal	0.230294	-0.16325	normal	0.0745263	-0.422545	normal	0.151826	0.453302	normal	0.93275	-0.0258072	normal	0.633635	-0.143833	normal	0.89937	-0.0213044	normal	0.413358	0.224549	normal	0.126969	-0.364081
424	novel_miR_452	UUCCGAGUCCGCCCAUGCCAAU	MIR482	22	166.299	166.486	207.787	255.344	223.063	133.559	125.971	112.743	207.938	177.467	0.977835	0.00623103	normal	0.00429332	0.464789	normal	0.00125482	0.591574	up	1.7833e-05	0.623007	up	0.942837	-0.0122127	normal	0.918247	0.0297973	normal	0.128522	-0.292831	normal	0.614344	0.129872	normal	0.180571	-0.519808	normal	0.959268	0.00897556	normal	0.457792	0.136299	normal	0.000180476	0.768738
425	novel_miR_453	GUGUGUGUCUUGACUGUUGAGAGC	/	24	716.985	1015.52	1020.11	1728.8	1895.46	952.129	1150.05	1667.79	1539.93	1514.09	0.837572	0.0613458	normal	0.000902191	1.32168	up	7.71403e-10	2.77098	up	3.26901e-09	2.05921	up	0.89708	0.0537041	normal	0.515599	0.283388	normal	0.00101229	-1.82479	down	0.983008	0.00816151	normal	0.479029	0.479866	normal	0.467933	0.237042	normal	0.359726	-0.386751	normal	3.24058e-16	2.87347
426	novel_miR_454	AAAAGAUUUGAUGGAUUGUUAUGA	/	24	497.674	756.409	740.242	976.968	1047.5	544.186	552.688	824.696	935.231	649.156	0.392023	0.241442	normal	0.0127367	0.848457	up	8.08105e-05	1.20268	up	1.58591e-07	1.32489	up	0.0165927	0.827783	up	0.735432	0.164334	normal	0.617209	-0.176049	normal	0.165054	-0.478328	normal	0.0584249	-0.609914	normal	0.429004	-0.277273	normal	0.661886	-0.135149	normal	0.849636	-0.0595798
427	novel_miR_455	GGGGAUGUAGCUCAAACG	MIR171_1	18	3921.03	3914.07	4553.69	3692.97	3346.85	5236.64	9777.88	10798.8	6945.99	10960.8	0.118804	0.228094	normal	0.727651	-0.0530981	normal	0.318471	-0.206335	normal	0.374798	-0.116528	normal	0.594668	0.0651604	normal	0.233418	-0.210428	normal	0.467956	0.139957	normal	0.993922	0.00212202	normal	0.784853	-0.0734469	normal	0.579071	-0.0739228	normal	0.880408	-0.0206852	normal	0.175009	-0.240308
428	novel_miR_456	UAAGGUGUAUAAACAGAAC	/	19	62.6951	15.456	9.51153	6.73388	6.73516	15.4248	3.74074	1.94333	0.980559	/	0.436528	-0.217544	normal	0.364734	0.251098	normal	0.372732	-0.319001	normal	0.615192	-0.122259	normal	0.662219	0.105596	normal	0.176032	0.664215	normal	0.776306	-0.148281	normal	0.909679	-0.0500945	normal	0.000242984	1.27718	up	0.535784	0.205048	normal	0.965131	0.0173721	normal	0.214184	-0.427933
429	novel_miR_457	UAAACGGACUAUAUAUAUAUAUAU	MIR860	24	182.659	311.732	240.567	223.079	234.41	176.331	177.887	312.24	200.493	145.608	0.30458	-0.270724	normal	0.94325	-0.0442657	normal	0.000284822	-3.14365	down	0.0282502	-1.61837	down	2.74169e-06	2.086	up	3.83302e-06	4.02623	up	5.1069e-05	3.22288	up	0.000136333	3.9375	up	2.29428e-07	5.03613	up	0.0477911	0.80838	up	0.014212	1.02537	up	0.404134	0.632494
430	novel_miR_458	AGCACAACUUGAGGAUCUUACUGA	/	24	48.1492	84.6338	80.0619	114.629	110.825	63.7966	60.6712	77.9881	94.9967	88.2384	0.86914	0.0469854	normal	0.728334	-0.14046	normal	0.971218	-0.0154717	normal	0.555321	0.195421	normal	0.863534	-0.0590898	normal	0.48786	-0.319285	normal	0.97473	0.0161102	normal	0.850836	-0.104692	normal	0.0299795	-0.948805	down	0.587501	-0.182327	normal	0.720274	-0.124084	normal	0.91977	-0.0492119
431	novel_miR_459	GCAGAUGGUCUGCAUGUGGAUUGC	/	24	68.8829	98.8992	118.619	125.232	152.818	92.9004	118.341	163.867	195.928	130.999	0.63314	-0.144973	normal	0.419848	-0.451246	normal	0.479008	-0.419317	normal	0.510162	-0.324055	normal	0.320848	-0.548451	normal	0.160671	-1.12222	normal	0.239322	-1.30162	normal	0.137237	-1.32065	normal	0.0190155	-2.1999	down	0.207819	-0.514229	normal	0.0631455	-0.915216	normal	0.0768863	-1.34623
432	novel_miR_46	GUUUCCGACUGGGUUCUCGGUCCC	bantam	24	28.5668	46.1548	41.9001	60.7851	35.5469	18.3753	19.0103	42.4027	47.4609	28.5894	0.131968	-0.359059	normal	0.21405	-0.784148	normal	0.424217	-0.579898	normal	0.168708	-1.00469	normal	0.342076	-0.716759	normal	0.415031	0.861719	normal	0.340442	1.12836	normal	0.64177	0.400376	normal	0.650975	0.430584	normal	0.919964	-0.0396808	normal	0.641504	0.229434	normal	0.4887	0.5117
433	novel_miR_460	UUUGGCUCUGUAUGCUCUCAUGC	/	23	76.49	44.7266	40.671	25.1227	27.2037	13.1069	21.8478	26.5797	3.34205	9.07903	0.590173	-0.1641	normal	0.673083	0.219668	normal	0.616509	0.278794	normal	0.346213	0.481613	normal	0.336543	-0.513469	normal	0.830438	-0.133483	normal	0.838429	-0.122077	normal	0.826548	-0.123543	normal	0.562818	-0.324912	normal	0.983418	0.00824538	normal	0.217129	0.505218	normal	0.132272	0.726254
434	novel_miR_461	GUCUAUGAUGCGGACGGUCCUCAU	MIR902	24	1365.67	1899.17	2575.9	3827.57	3796.67	1132.21	1169.72	1553.79	3202.59	1303.75	0.454749	-0.206129	normal	0.730076	-0.0865603	normal	0.652398	-0.164231	normal	0.223359	-0.214881	normal	4.34237e-22	-3.09328	down	2.27484e-07	-2.85369	down	8.38531e-12	-3.0508	down	1.13063e-12	-3.5255	down	9.12605e-18	-3.84752	down	0.771649	-0.115538	normal	0.849433	-0.0824867	normal	0.310681	-0.622438
435	novel_miR_462	UAAACGGACUAUAUAUAUAUAUAU	MIR860	24	182.659	311.732	240.567	223.079	234.41	176.331	177.887	312.24	200.493	145.608	0.118804	0.228094	normal	0.727651	-0.0530981	normal	0.318471	-0.206335	normal	0.374798	-0.116528	normal	0.594668	0.0651604	normal	0.233418	-0.210428	normal	0.467956	0.139957	normal	0.993922	0.00212202	normal	0.784853	-0.0734469	normal	0.579071	-0.0739228	normal	0.880408	-0.0206852	normal	0.175009	-0.240308
436	novel_miR_463	GUCUAUGGUGCGGACAGUCCUCAU	MIR5770	24	138.828	193.539	248.055	369.146	372.872	149.341	153.408	215.935	358.713	176.19	0.105776	-0.397077	normal	0.967429	0.0131537	normal	0.886022	0.0354136	normal	0.101472	-0.356744	normal	0.315946	-0.183271	normal	0.0495633	0.59064	up	0.993845	-0.00308127	normal	0.248788	-0.347949	normal	0.904726	-0.0494328	normal	0.17751	0.238005	normal	0.594197	0.129813	normal	0.714765	-0.0923163
437	novel_miR_465	CGCUAUCCAUCCUGAGUUUCA	MIR390	21	15.0321	22.5133	43.0227	194.916	117.516	17.3605	21.0773	12.7633	186.601	114.86	0.72078	-0.0806895	normal	0.0159482	0.608856	up	0.615086	0.113714	normal	0.055203	0.4057	normal	3.69081e-08	1.01316	up	0.000661123	1.45937	up	0.00593641	0.960005	up	1.52714e-06	1.31885	up	7.84091e-09	2.07774	up	0.37388	0.293502	normal	0.0689282	0.506869	normal	0.0402876	0.467719
438	novel_miR_466	AUAGAAAAUUUUUACGAUGUGAAC	/	24	23.0458	41.1773	55.7701	97.0049	104.679	45.856	37.4049	55.8736	62.7319	46.3773	0.761054	0.0692805	normal	0.0358703	-1.03696	down	0.316357	-0.520671	normal	0.465253	0.371371	normal	0.563356	0.268331	normal	0.720166	0.351413	normal	0.00432676	1.74803	up	0.174266	0.983285	normal	0.00475341	2.34269	up	0.0622521	0.492479	normal	0.614881	0.211811	normal	0.527104	0.296052
439	novel_miR_467	AUAGACGGACUGUAUAUAUAUAUA	MIR5291	24	193.965	320.553	279.958	297.791	313.286	218.49	213.148	298.118	268.569	204.4	0.000216197	-0.55565	normal	2.20826e-09	-1.04301	down	8.48483e-18	-1.64705	down	2.5868e-19	-1.49535	down	0.00300943	-0.467669	normal	0.440101	0.128666	normal	0.950096	0.0225995	normal	0.82537	0.0559549	normal	0.978594	-0.00786892	normal	0.863172	-0.0291001	normal	0.0874784	-0.54282	normal	1.03604e-06	-1.09108
440	novel_miR_468	CUCAUGUGGUUGUGGCUACUG	/	21	43.6282	48.5294	61.7784	58.8185	70.2007	49.9949	59.4651	57.0944	51.3402	119.664	0.906101	0.0333317	normal	0.457305	-0.289196	normal	0.884	-0.0764475	normal	0.252568	-0.397272	normal	0.139492	0.431626	normal	0.560754	0.288697	normal	0.114641	0.658454	normal	0.299206	0.525556	normal	0.00264354	1.06238	up	0.760794	-0.101698	normal	0.631314	-0.127959	normal	0.813155	0.0671926
441	novel_miR_469	UCUUAAUCGAACUGCUCGUGC	/	21	4.92449	3.21016	4.80603	/	2.13025	23.9927	72.6076	67.2625	53.1752	103.706	0.492593	0.112008	normal	0.0217239	0.415967	normal	0.0758932	0.330853	normal	0.0652671	0.342081	normal	0.457615	-0.110239	normal	0.668017	-0.0680475	normal	0.245684	-0.29301	normal	0.597053	0.135665	normal	0.905167	0.0297624	normal	0.32731	0.121253	normal	0.32739	0.201711	normal	0.00102866	0.609812
442	novel_miR_470	AAAAUUGAGGACUAAUUGAAAAUU	MIR8001	24	18.3144	26.2477	25.5387	31.3135	36.2381	18.4265	15.9146	24.0997	28.7576	12.9624	0.845891	0.0571569	normal	0.612314	0.178622	normal	0.355392	-0.374938	normal	0.497573	0.20319	normal	0.0909201	-0.632492	normal	0.984423	0.0111757	normal	0.38586	-0.345484	normal	0.96287	-0.0232514	normal	0.74452	-0.109423	normal	0.22154	0.470987	normal	0.272852	0.379107	normal	0.564591	0.240246
443	novel_miR_471	UUUUGUGGACUGGAAAUUUCC	MIR482	21	6.51337	7.20417	7.04494	8.01143	8.85387	4.72072	2.23784	1.19388	2.10495	1.11178	0.487346	0.201454	normal	0.0375622	-1.03817	down	0.754822	0.190198	normal	0.852921	0.0873101	normal	4.72333e-05	1.21252	up	0.590451	0.398334	normal	2.20708e-07	2.67109	up	0.333381	0.501377	normal	0.0881662	0.814708	normal	0.33446	-0.21865	normal	0.315548	0.235423	normal	0.0347907	-0.440463
444	novel_miR_472	AAUUCCGGCGAUGGCGACUGC	/	21	4.25599	1.46338	1.81546	4.53642	3.1874	2.87151	2.50793	4.26839	5.97421	3.09334	0.429975	-0.164667	normal	0.0504765	0.317593	normal	0.00540892	0.457087	normal	0.0079814	0.428119	normal	0.648542	-0.0655457	normal	0.867214	0.0431971	normal	0.0377207	-0.464808	normal	0.231153	0.292167	normal	0.48719	-0.307239	normal	0.433526	-0.113443	normal	0.469729	-0.130777	normal	5.37711e-06	0.852627
445	novel_miR_473	CAUGAUUUGUCUUUCUUUAUGAGC	/	24	11.3334	12.4775	14.7119	25.6682	28.8672	8.6419	8.96951	15.5033	20.5406	15.6017	0.356264	-0.281305	normal	0.67043	-0.23349	normal	0.89614	-0.0660093	normal	0.561681	-0.260874	normal	0.887148	-0.0874121	normal	0.792346	-0.146323	normal	0.307384	-0.756918	normal	0.000138767	-2.53244	down	0.0690227	-0.842207	normal	0.38462	-0.353116	normal	0.152814	-0.678995	normal	0.000181015	-2.48032
446	novel_miR_474	CAUGAAGACCGCAGUAUUAGUAAC	MIR7492	24	84.951	96.3934	109.367	137.356	127.845	9.68182	9.10177	11.3743	8.15748	5.80707	0.278322	0.16736	normal	0.352294	-0.113155	normal	0.102595	-0.3245	normal	0.00197602	-0.348091	normal	0.00304154	-0.327698	normal	0.00467757	-0.574058	normal	0.688576	-0.102314	normal	0.546048	-0.163105	normal	0.068693	-0.389966	normal	0.455844	-0.109724	normal	0.818722	0.0524739	normal	0.484379	-0.136708
447	novel_miR_475	AUAGACGGACUGUAUAUAUAUAUA	MIR5291	24	193.965	320.553	279.958	297.791	313.286	218.49	213.148	298.118	268.569	204.4	0.0216711	-0.693845	down	3.26662e-11	-2.3206	down	2.284e-32	-4.90373	down	6.53496e-40	-5.82896	down	0.927375	0.0469098	normal	0.21247	-0.631666	normal	7.44279e-05	1.2271	up	0.315392	-0.640912	normal	0.0885766	1.28795	normal	0.000203435	-1.38627	down	0.0120705	-1.04664	down	8.01082e-30	-5.57739
448	novel_miR_476	UGAAGCUGCCAGCAUGAUC	MIR167_1	19	173.718	173.629	257.987	309.105	239.368	166.528	199.823	225.291	220.207	158.36	0.65759	0.116546	normal	0.99576	-0.00338017	normal	0.355213	0.704585	normal	0.18282	0.868792	normal	0.0586164	1.2321	normal	0.116146	1.30383	normal	0.0402646	1.71586	up	0.000128352	2.19679	up	1.14406e-06	2.14187	up	0.403526	0.341296	normal	0.220019	0.516291	normal	3.41388e-05	1.98169
449	novel_miR_477	CUGCCUAUUCCUCCCAUGCCAA	MIR482	22	322.039	411.511	597.267	601.238	736.332	696.205	875.328	1244.15	1376.13	2214.61	0.813499	-0.0715506	normal	0.0029822	-0.833549	down	1.39096e-22	-2.2525	down	4.67227e-10	-1.91938	down	4.90061e-88	-5.72548	down	4.64586e-17	-4.87473	down	1.12374e-31	-4.92966	down	2.37919e-24	-3.75089	down	5.37023e-18	-3.9911	down	0.36838	0.309429	normal	0.715383	-0.14032	normal	0.563218	-0.279419
450	novel_miR_478	UUGGACUGAAGGGAGCUCCC	MIR159	20	256.754	464.495	224.292	275.924	572.937	333.709	511.338	468.05	547.691	2555.94	0.165197	0.20163	normal	0.501961	-0.102211	normal	0.251417	-0.234183	normal	0.0837036	-0.220431	normal	0.712177	0.043979	normal	0.141	-0.259449	normal	0.668344	0.0893984	normal	0.656111	0.122187	normal	0.671618	-0.0915178	normal	0.328915	-0.128945	normal	0.539771	-0.0934863	normal	0.465729	-0.127011
451	novel_miR_479	GGUAGUUCGAUCGUGAAAUU	/	20	583862	543163	468209	318716	359478	455940	451445	353326	298979	245793	0.507121	-0.144075	normal	0.801014	0.067398	normal	0.682995	-0.105075	normal	0.863509	0.0365491	normal	0.000385153	-0.885674	down	0.0334712	-1.04499	down	0.154002	-0.480622	normal	0.0263569	-0.890266	down	0.0226992	-0.665266	down	0.38807	-0.316121	normal	0.13155	0.413311	normal	0.794459	-0.101266
452	novel_miR_48	AUUUCCAACUGAGUGACUAUGAGG	MIR818	24	22.2983	32.4912	26.0266	34.4233	29.5954	32.7448	31.5769	39.4288	48.7152	42.6772	0.344546	-0.25214	normal	0.0143861	-0.779858	down	0.0099643	-1.03211	down	4.33607e-05	-1.0898	down	0.27561	-0.265097	normal	0.720707	-0.14548	normal	0.132534	0.606507	normal	0.795262	-0.134932	normal	0.327338	0.400186	normal	0.419292	-0.216924	normal	0.967662	-0.01076	normal	0.00457453	-0.912551
453	novel_miR_480	GUGUCAUUUUCGGGUUGACCUGUU	/	24	265.885	400.399	446.847	587.239	582.94	262.924	292.609	439.652	593.09	409.03	0.0742012	-0.435291	normal	0.0932104	-0.417938	normal	0.000622662	-0.967509	down	9.69736e-10	-1.41363	down	0.323976	0.263134	normal	0.0414667	0.784288	up	0.0169232	0.810727	up	0.00164307	1.00443	up	1.14328e-20	2.22823	up	0.936786	-0.0244638	normal	0.811165	0.0753111	normal	0.562527	-0.188468
454	novel_miR_481	UUCCGCAUCGUAGAAAAAUUCUAU	/	24	23.8258	35.3671	36.9395	30.6629	47.4172	16.1079	27.8826	30.6567	28.7139	29.7986	0.363391	0.164228	normal	0.511115	0.0879959	normal	0.00132038	0.695925	up	0.307009	0.151656	normal	0.000150379	-0.501836	normal	3.69251e-05	-0.83988	down	7.52941e-10	-0.827176	down	3.42811e-08	-1.36297	down	0.00333129	-0.78379	down	0.05348	-0.201458	normal	0.0184967	-0.272733	normal	0.288775	-0.144543
455	novel_miR_482	AUUAUCCGGACUUCAAUAUUGAUGA	/	25	48.6218	105.611	59.4147	91.093	95.4354	125.472	111.286	192.517	132.435	114.325	0.226118	-0.357468	normal	0.640503	-0.261766	normal	0.81932	0.128884	normal	0.885428	-0.0731368	normal	0.579884	-0.325891	normal	0.339568	0.73144	normal	0.69149	-0.33886	normal	0.181159	-0.956768	normal	0.599835	-0.326273	normal	0.817413	0.0941679	normal	0.568407	-0.275567	normal	0.420977	-0.514947
456	novel_miR_483	GUCUAUGGUGCGGACGGUCCUCAU	MIR5770	24	185.242	226.045	301.01	446.485	435.328	192.274	180.746	222.214	490.89	240.302	0.542893	0.125953	normal	0.394548	0.19922	normal	0.212648	0.281935	normal	0.126968	0.319355	normal	5.7139e-27	-2.71834	down	2.01365e-16	-2.9274	down	2.11333e-13	-2.98862	down	3.5477e-14	-2.59971	down	7.03031e-18	-3.21977	down	0.689618	-0.132529	normal	0.738745	-0.121481	normal	0.328786	0.372505
457	novel_miR_484	AACGACUUGUGAUAUUCGAGGACA	/	24	16.5779	16.3195	13.4733	28.1407	24.4962	17.3747	10.8806	11.3449	3.34459	9.36188	0.71888	-0.086495	normal	0.0257674	0.431988	normal	0.010889	0.534891	normal	0.19486	0.278625	normal	0.0287737	0.384673	normal	0.734982	0.108331	normal	0.217387	-0.318437	normal	0.107529	0.463664	normal	0.0821575	0.84159	normal	0.0388578	-0.396447	normal	0.155091	-0.295238	normal	0.00395648	0.656532
458	novel_miR_485	UAGACGGACUAUAUAUAUAUAUAU	MIR7982	24	507.63	804.536	719.255	717.692	697.46	436.747	415.554	661.215	582.24	364.515	0.00128163	-0.534993	normal	0.303282	-0.154072	normal	5.56233e-07	-1.04669	down	0.000449602	-0.78406	down	0.451668	-0.150817	normal	1.77826e-06	0.995011	up	0.57396	0.0971958	normal	0.0252164	0.568876	normal	0.869103	-0.0489252	normal	0.0175032	0.500163	normal	0.789006	0.0533977	normal	0.139989	-0.295708
459	novel_miR_486	CGCCAAAGGAGAAUUGCCCUG	MIR399	21	498.942	280.759	173.996	23.6845	11.2736	535.47	136.787	291.394	12.0007	21.0475	0.0152254	-0.732352	down	7.11254e-06	-1.73997	down	0.153533	-0.678833	normal	9.6595e-07	-1.51634	down	0.318484	-0.263527	normal	0.745563	0.188782	normal	0.0190772	1.24085	up	0.430467	-0.446198	normal	0.691422	-0.196731	normal	0.014986	-0.724377	down	0.179664	-0.411683	normal	0.0190275	-0.916349
460	novel_miR_487	UGCUCACUUCUCUUUUUGUCAG	MIR156	22	3.54075	6.70048	6.27199	12.4561	12.0281	9.15023	14.1313	16.8628	53.8781	37.9152	0.842945	-0.0592017	normal	0.967045	0.0224713	normal	0.496026	-0.440318	normal	0.299742	-0.576118	normal	0.402531	0.425942	normal	0.647791	0.312514	normal	0.883686	0.107442	normal	0.98565	0.0149599	normal	0.656015	0.316516	normal	0.615922	-0.193902	normal	0.560823	-0.251695	normal	0.177263	-0.807419
461	novel_miR_488	CCAAAGAGGACAAUAUCGGACGUG	/	24	710.878	914.712	678.886	250.144	320.852	13.2008	18.2663	17.0565	15.2626	12.0074	0.0152254	-0.732352	down	7.11254e-06	-1.73997	down	0.153533	-0.678833	normal	9.6595e-07	-1.51634	down	0.318484	-0.263527	normal	0.745563	0.188782	normal	0.0190772	1.24085	up	0.430467	-0.446198	normal	0.691422	-0.196731	normal	0.014986	-0.724377	down	0.179664	-0.411683	normal	0.0190275	-0.916349
462	novel_miR_489	AUAGACGGACUGUAUAUAUAUAUA	MIR5291	24	217.358	352.4	303.14	327.376	326.363	241.478	226.281	316.873	322.801	210.351	0.210899	0.193562	normal	0.0045485	0.305478	normal	0.000424443	0.503946	normal	3.74975e-06	0.561334	normal	0.0022304	0.357335	normal	0.0335433	0.386949	normal	0.0863358	0.286324	normal	0.016082	0.52206	normal	0.0602979	0.559577	normal	0.185415	0.194302	normal	0.228116	0.182449	normal	9.70523e-07	0.707937
463	novel_miR_49	AUCGGUUUUGCUAUACACUGUACA	/	24	62.1372	76.3056	80.4722	99.423	110.58	35.9857	28.6392	66.4619	45.0465	47.9382	0.776202	-0.0862056	normal	0.39727	-0.283923	normal	0.921251	-0.0329662	normal	0.073268	-0.497421	normal	0.00109663	0.7885	up	0.0334442	1.22555	up	4.81665e-10	2.50617	up	0.116464	0.604261	normal	0.000191946	1.57412	up	0.415274	0.2694	normal	1.83224e-05	1.2705	up	0.513354	-0.161308
464	novel_miR_490	UUCAAAUUGAAUUUGUCCUCUAUC	MIR5038	24	38.8324	42.3429	36.0414	30.6121	31.1822	34.4262	29.516	46.2716	27.0764	28.6956	0.783533	0.0550735	normal	0.890098	0.0345495	normal	0.000255789	-0.899288	down	0.0228963	-0.439002	normal	5.20738e-09	1.40615	up	2.33391e-15	1.66893	up	9.09586e-10	1.84147	up	1.0248e-21	2.66659	up	2.8018e-18	2.31682	up	0.228832	0.264198	normal	0.110407	0.414666	normal	0.0925714	0.405159
465	novel_miR_491	UGGAUCUUGUUUGACAGCACU	/	21	6152.29	5722.19	6415.67	5132.91	3899.85	7762.29	7553.32	10021.3	9486.05	12741.4	0.592967	-0.114799	normal	0.497991	-0.220892	normal	0.0201689	-0.463085	normal	0.0993129	-0.290842	normal	0.0199308	-0.441197	normal	0.202895	-0.37669	normal	0.585187	-0.218515	normal	0.742161	-0.0969885	normal	0.102648	-0.383973	normal	0.622751	-0.109876	normal	0.899208	-0.0292129	normal	0.682558	-0.0947121
466	novel_miR_492	AACCGAUGUGGAACUUCACAAUCC	MIR2933	24	2484.33	3918.39	3744.69	6878.39	4838.12	1894.01	1683.39	2055.38	2481.13	1906.53	7.75034e-05	-1.20518	down	7.13448e-08	-2.86759	down	4.20946e-10	-3.49093	down	5.91206e-11	-3.65066	down	9.81887e-05	-2.04491	down	0.0217724	-1.55939	down	0.265767	-1.05892	normal	0.0650712	-1.7641	normal	0.0020594	-3.71481	down	0.000220785	-1.41265	down	1.26965e-05	-1.95798	down	2.20537e-08	-3.68633
467	novel_miR_493	AGAGACUUGUAGAAUUUAAAAGCA	MIR4998	24	7.20852	5.31886	7.60812	14.1886	12.2757	6.48705	7.34015	5.05269	6.09596	6.50707	0.119054	0.474468	normal	0.385874	0.459318	normal	0.10949	0.892064	normal	0.365453	0.449526	normal	0.271049	0.587629	normal	0.195338	-0.785295	normal	0.891823	-0.132693	normal	0.200631	-0.846959	normal	0.988413	0.0105495	normal	0.421563	-0.313898	normal	0.844215	-0.0964291	normal	0.393493	-0.47991
468	novel_miR_494	AACGCUGUAUUGACCGUCUAAUGC	MIR396	24	97.6415	151.205	147.879	203.89	213.24	16.095	14.2794	21.0601	28.6623	14.4027	0.852478	0.0523561	normal	0.464461	0.225298	normal	0.885281	0.0442149	normal	0.632578	0.124316	normal	0.00471207	-0.884536	down	0.300184	-0.549223	normal	0.117645	-0.731933	normal	0.119528	-0.657407	normal	0.0472392	-0.699253	down	0.480258	0.256492	normal	0.403714	0.317162	normal	0.468432	0.273913
469	novel_miR_495	UCUUUCCUAUUCCUCCCAUUCC	MIR482	22	70.7441	90.6178	120.279	179.869	149.488	99.9955	75.4432	101.317	226.751	189.277	0.342909	-0.157218	normal	0.235444	0.14081	normal	0.758941	0.0454121	normal	0.0234405	0.252076	normal	0.276717	-0.109258	normal	0.258492	0.215033	normal	0.11778	-0.290453	normal	0.185808	-0.296925	normal	0.0110382	-0.423151	normal	0.155978	0.115001	normal	0.619657	-0.0786484	normal	0.436337	-0.109016
470	novel_miR_496	CAGGCGGUGGAUCAAAUAUGA	MIR9560	21	601.569	556.546	679.954	490.559	597.789	574.623	853.686	813.954	680.229	398.693	0.623265	-0.149554	normal	0.422766	0.436081	normal	0.0411401	1.13323	up	0.030518	0.923326	up	3.8849e-57	4.80936	up	2.49252e-15	3.57716	up	2.65434e-05	2.85083	up	0.897274	0.0672617	normal	0.0107041	1.10243	up	2.09336e-07	-1.32416	down	0.0149451	-1.00114	down	1.08724e-46	-3.41827
471	novel_miR_497	UUGGCUGAUUCUCUAUUUUUACAG	MIR3434	24	34.461	19.7852	15.7276	33.8563	20.5752	31.1951	17.5039	32.4746	25.0312	12.0244	0.0724237	0.26593	normal	0.830676	-0.0300823	normal	0.335901	-0.183142	normal	0.337861	-0.106256	normal	0.68946	0.0438695	normal	0.42696	-0.170861	normal	0.521298	0.127392	normal	0.613751	0.133732	normal	0.632591	-0.117497	normal	0.897891	0.0211704	normal	0.910237	0.0168692	normal	0.703259	-0.0659194
472	novel_miR_498	AUGGAAGAUGAUCAUAACUCA	MIR172	21	5.45773	6.8339	7.79211	6.45668	6.14638	8.01356	6.57571	7.20349	6.08945	5.48668	0.0325202	-0.376126	normal	0.755938	0.0682213	normal	0.0779247	0.329519	normal	0.00217257	0.426471	normal	0.125636	-0.241365	normal	0.82135	0.0432674	normal	0.0644307	-0.546552	normal	0.117076	-0.421364	normal	0.114549	-0.517478	normal	0.271921	-0.160155	normal	0.193081	-0.278912	normal	0.400015	0.184934
473	novel_miR_499	UUGGCUGAUUCUCUAUUUUUACAG	MIR3434	24	34.461	19.7852	15.7276	33.8563	20.5752	31.1951	17.5039	32.4746	25.0312	12.0244	0.350024	-0.201253	normal	1.76334e-08	0.757132	up	2.32491e-06	0.98084	up	5.3936e-06	0.950715	up	3.03611e-11	0.593663	up	0.00971115	0.814316	up	0.869445	-0.0611224	normal	0.630257	0.135203	normal	0.0369564	0.820809	up	0.897071	-0.0273141	normal	0.855786	0.0592585	normal	0.0235652	0.567555
474	novel_miR_50	GUCUAUGAUGCGGACGGUUCUCAU	/	24	623.168	1011.81	1079.27	1546.81	1622.17	867.505	1011.2	1274.71	2025.59	1637.58	0.0742012	-0.435291	normal	0.0932104	-0.417938	normal	0.000622662	-0.967509	down	9.69736e-10	-1.41363	down	0.323976	0.263134	normal	0.0414667	0.784288	up	0.0169232	0.810727	up	0.00164307	1.00443	up	1.14328e-20	2.22823	up	0.936786	-0.0244638	normal	0.811165	0.0753111	normal	0.562527	-0.188468
475	novel_miR_500	UUAGAUUCACGCACAAACUC	MIR403	20	28.809	35.4346	34.4982	48.9466	35.6249	54.0387	67.7265	179.735	68.0587	75.6603	0.889089	-0.033181	normal	0.0312809	-0.597532	down	0.104953	-0.508953	normal	0.00720819	-0.58522	down	0.10893	-0.35178	normal	0.722349	-0.113659	normal	0.202537	0.578764	normal	0.752083	0.130495	normal	0.600872	0.170464	normal	0.562754	0.135366	normal	0.484528	0.239387	normal	0.95738	-0.0166576
476	novel_miR_51	UAUCUGCAUCUGUAUAGCUUUC	/	22	124.382	181.831	175.055	117.846	161.819	359.282	454.173	639.659	704.053	560.972	0.0425864	-0.419513	normal	3.29111e-14	-1.70707	down	6.01826e-23	-2.40793	down	5.97027e-18	-2.19011	down	0.000139515	-0.757574	down	0.321735	-0.250341	normal	0.91605	0.0475637	normal	0.45904	-0.295206	normal	0.962822	0.0249586	normal	0.91004	-0.0210675	normal	0.017095	-0.85171	down	2.62742e-11	-1.94358
477	novel_miR_52	UGCAGAUCAGUGGAGAUGAAACAUU	MIR6476	25	163.712	208.398	166.48	203.525	232.548	128.84	121.404	159.735	179.478	122.599	0.353611	0.144706	normal	0.380467	-0.125558	normal	0.158423	-0.287537	normal	0.150869	-0.184804	normal	0.908757	-0.0143071	normal	0.168145	-0.273145	normal	0.792112	0.0505299	normal	0.676737	-0.116006	normal	0.351637	-0.236605	normal	0.327002	-0.141836	normal	0.500258	-0.0998285	normal	0.034767	-0.364102
478	novel_miR_53	UAAGGUGUAUAAACAGAAC	/	19	63.2243	15.9607	9.96378	7.65609	6.73516	16.0764	3.79769	1.97818	0.980559	/	0.165197	0.20163	normal	0.501961	-0.102211	normal	0.251417	-0.234183	normal	0.0837036	-0.220431	normal	0.712177	0.043979	normal	0.141	-0.259449	normal	0.668344	0.0893984	normal	0.656111	0.122187	normal	0.671618	-0.0915178	normal	0.328915	-0.128945	normal	0.539771	-0.0934863	normal	0.465729	-0.127011
479	novel_miR_54	AGGUGAUUUGCAAAUUUUGAAAGC	MIR6019	24	5.30237	14.8499	12.3598	18.0597	12.8093	8.47258	6.16779	14.5835	8.71906	9.30804	0.129944	0.424031	normal	0.963777	-0.0172509	normal	0.000489669	1.12882	up	0.00252844	0.714403	up	0.00205264	0.668246	up	0.589421	-0.206081	normal	0.118509	0.615393	normal	0.0497203	-0.639741	down	0.69254	-0.0931946	normal	0.071158	-0.309885	normal	0.548883	-0.103985	normal	0.500082	-0.142485
480	novel_miR_55	AAUUCAUGAUUGUGCAUUACUAGC	/	24	34.4248	50.2378	51.5045	62.9133	66.226	19.9612	27.0169	31.9722	36.7205	28.1961	0.0745391	-0.526865	normal	0.462204	0.280359	normal	0.839908	0.0739669	normal	0.0360779	0.746017	up	1.09846e-05	-1.38363	down	0.413526	-0.522321	normal	0.00234043	-1.58344	down	0.0319726	-0.805072	down	0.342173	-0.439466	normal	0.968235	-0.0156265	normal	0.941263	0.0286144	normal	0.0340695	0.684637
481	novel_miR_56	AUGGUGCGGACGGUCUUCAUACGG	/	24	1320.34	1632.49	1913.04	2389.37	2737.14	1313.83	1461.89	1588.85	1748.29	1398.23	0.540423	0.0982084	normal	0.0227924	0.405274	normal	0.0884627	0.313772	normal	0.0647946	0.333409	normal	0.472524	-0.104381	normal	0.616548	-0.078682	normal	0.240838	-0.29346	normal	0.630044	0.123521	normal	0.975378	0.00747615	normal	0.466428	0.0900832	normal	0.361328	0.185875	normal	0.00204842	0.575303
482	novel_miR_57	CUGAAGUGUUUGGGGGAACUC	MIR395	21	8.02176	9.03881	16.2831	36.3637	27.7444	256.482	95.8006	114.379	32.2797	42.6895	0.842945	-0.0592017	normal	0.967045	0.0224713	normal	0.496026	-0.440318	normal	0.299742	-0.576118	normal	0.402531	0.425942	normal	0.647791	0.312514	normal	0.883686	0.107442	normal	0.98565	0.0149599	normal	0.656015	0.316516	normal	0.615922	-0.193902	normal	0.560823	-0.251695	normal	0.177263	-0.807419
483	novel_miR_58	AUAGACGGACUGUAUAUAUAUAUA	MIR5291	24	291.523	496.175	426.152	454.787	473.392	324.552	338.157	459.158	452.921	299.824	0.0745391	-0.526865	normal	0.462204	0.280359	normal	0.839908	0.0739669	normal	0.0360779	0.746017	up	1.09846e-05	-1.38363	down	0.413526	-0.522321	normal	0.00234043	-1.58344	down	0.0319726	-0.805072	down	0.342173	-0.439466	normal	0.968235	-0.0156265	normal	0.941263	0.0286144	normal	0.0340695	0.684637
484	novel_miR_59	AUGGUGCGGACGGUCCUCAUGCGA	/	24	172.078	181.019	239.129	378.842	408.156	158.352	143.893	160.801	251.533	192.994	0.0243395	0.319949	normal	0.825433	0.0527054	normal	0.925998	0.0160798	normal	0.0712387	0.274495	normal	0.244887	-0.179416	normal	0.578136	-0.0923872	normal	0.341367	0.270637	normal	0.0358525	-0.462921	normal	0.232691	-0.388326	normal	0.020151	0.371973	normal	0.0133787	0.452538	normal	0.0973559	-0.234398
485	novel_miR_6	UGGAUCUUGUUCGAUGGCACU	/	21	8788.71	10319.9	17828	29648.2	29481.1	14238.8	13926.6	17537.9	29445.6	36671.5	0.446662	-0.16261	normal	1.10158e-09	0.984992	up	9.91293e-07	1.03161	up	7.83836e-17	1.3762	up	0.0388731	0.253198	normal	0.153006	0.374341	normal	1.29909e-05	-1.12273	down	0.684403	-0.113527	normal	0.123897	-0.840187	normal	0.380213	-0.0967513	normal	0.0683005	-0.406586	normal	0.00304445	0.707813
486	novel_miR_60	UGGAUCUUGUUUGACAGCACU	/	21	6152.29	5722.19	6415.67	5132.91	3899.85	7762.29	7553.32	10021.3	9486.05	12741.4	3.63074e-06	-1.17581	down	0.0480331	-1.16521	down	3.45281e-30	-4.94784	down	9.15297e-36	-4.62808	down	3.15209e-12	-1.94826	down	0.0728646	-1.03038	normal	0.350751	-0.827499	normal	0.923794	-0.0941388	normal	0.361451	-1.03719	normal	0.2731	-0.428313	normal	0.171359	-0.546366	normal	1.59398e-07	-3.13758
487	novel_miR_61	CAUAGAUGGACUAUAUAUAUAUAU	MIR860	24	50.0893	68.2928	52.8238	62.0103	58.2655	42.7276	48.2936	80.0855	60.4983	45.8612	0.094269	-0.440179	normal	9.3696e-06	-1.16636	down	9.92123e-06	-1.60395	down	6.41477e-06	-1.44631	down	0.457753	-0.151987	normal	0.758385	0.146182	normal	0.14725	0.696686	normal	0.289752	0.502822	normal	0.00020442	1.5542	up	0.470094	-0.237699	normal	0.475668	-0.256834	normal	0.0298775	-0.907515
488	novel_miR_62	GGUAGUUCGAUUGUGAAAUU	/	20	244.782	246.761	151.82	77.3249	90.6947	156.037	159.337	88.2335	58.3722	64.6442	0.382871	-0.265226	normal	0.407328	-0.418745	normal	0.0360079	-1.02567	down	0.000479987	-1.61665	down	9.01892e-08	1.85561	up	3.91025e-08	2.42653	up	0.000317971	2.01763	up	0.00247191	1.41841	up	4.03926e-07	2.88086	up	0.750083	0.0882314	normal	0.301977	-0.311705	normal	1.30223e-07	-1.46603
489	novel_miR_63	AUAGACGGACUGUAUAUAUAUAUA	MIR5291	24	202.066	314.729	276.059	292.539	310.929	215.214	200.682	278.917	244.801	181.122	0.291939	0.164755	normal	0.279423	-0.174167	normal	0.16049	-0.272977	normal	0.0760542	-0.229781	normal	0.639459	0.0579222	normal	0.207936	-0.231157	normal	0.465469	0.153305	normal	0.710763	0.102062	normal	0.544473	-0.134147	normal	0.244239	-0.151853	normal	0.428379	-0.119901	normal	0.251617	-0.201615
490	novel_miR_64	AUAGACGGACUGUAUAUAUAUAUA	MIR5291	24	217.358	352.4	303.14	327.376	326.363	241.478	226.281	316.873	322.801	210.351	0.163553	0.203624	normal	0.509035	-0.101961	normal	0.262909	-0.229038	normal	0.0875846	-0.216766	normal	0.694522	0.0469425	normal	0.136473	-0.260351	normal	0.691812	0.0831201	normal	0.691915	0.10879	normal	0.664959	-0.0938812	normal	0.315594	-0.130486	normal	0.502046	-0.101183	normal	0.424555	-0.138091
491	novel_miR_65	AAAUGACUGGGACUCAAUUGACCC	/	24	67.3557	144.429	119.548	256.229	198.086	117.185	96.4447	144.425	157.572	126.401	0.00521249	-0.652306	down	0.0186842	-0.828418	down	1.52619e-05	-2.14745	down	4.46101e-17	-2.89315	down	0.139063	-0.364506	normal	0.130856	0.493322	normal	0.0610415	0.767795	normal	0.445999	0.467177	normal	0.00160619	1.86473	up	0.884825	0.0400772	normal	0.403108	0.209108	normal	2.15114e-05	-1.37789
492	novel_miR_66	CGUGAUAUUGAUUCGGCUCAUC	MIR171_2	22	117.097	89.0301	170.14	227.278	339.496	45.8337	44.3039	58.3722	108.402	174.217	0.936882	-0.0187263	normal	0.162199	0.244778	normal	0.000884389	0.571241	normal	9.72002e-07	0.697999	up	0.653207	0.0635322	normal	0.800321	0.0841016	normal	0.396988	0.228202	normal	0.404437	-0.208048	normal	0.0143232	-0.457363	normal	0.833523	-0.0400239	normal	0.101927	0.36926	normal	0.0909962	0.32591
493	novel_miR_67	GUGUCAUUUUCGGGUUGACCUGUU	/	24	280.034	417.456	466.612	611.581	610.813	277.952	302.958	458.894	612.412	421.729	0.483048	0.189485	normal	0.849942	0.0672445	normal	0.309534	0.341518	normal	0.400166	-0.247568	normal	0.740393	-0.104442	normal	0.2299	-0.457218	normal	0.269973	-0.445206	normal	0.122785	-0.609041	normal	0.818523	-0.0744857	normal	0.655643	-0.131499	normal	0.33508	-0.28918	normal	0.692762	-0.129854
494	novel_miR_68	AUGGAAGAUGAUCAUAACUCA	MIR172	21	5.45773	6.8339	7.79211	6.45668	6.14638	8.01356	6.57571	7.20349	6.08945	5.48668	0.71888	-0.086495	normal	0.0257674	0.431988	normal	0.010889	0.534891	normal	0.19486	0.278625	normal	0.0287737	0.384673	normal	0.734982	0.108331	normal	0.217387	-0.318437	normal	0.107529	0.463664	normal	0.0821575	0.84159	normal	0.0388578	-0.396447	normal	0.155091	-0.295238	normal	0.00395648	0.656532
495	novel_miR_69	CGUGAUAUUGAUUCGGCUCAUC	MIR171_2	22	117.097	89.0301	170.14	227.278	339.496	45.8337	44.3039	58.3722	108.402	174.217	0.255463	-0.3057	normal	0.195241	-0.377604	normal	0.0154507	-0.763748	down	0.00027994	-0.979558	down	0.000267093	0.807584	up	0.00316103	1.1178	up	0.000748512	1.25089	up	0.00172923	1.26199	up	1.43766e-05	1.65399	up	0.65682	-0.107949	normal	0.897888	0.0340646	normal	0.34918	-0.270145
496	novel_miR_7	AGACUAAGCAACUUUGAUCUUCUC	/	24	2992.8	5288.43	4675.41	5273.03	6374.17	2830.26	3850.58	5113.59	3510.54	3308.87	0.890753	0.0143392	normal	0.0451748	0.24814	normal	0.912484	0.0150656	normal	0.28645	0.154726	normal	0.0126516	-0.239158	normal	0.534241	-0.073918	normal	0.807181	-0.0380197	normal	0.00486915	0.637242	up	0.232886	0.293705	normal	0.203357	0.138252	normal	0.000254811	0.407774	normal	4.14812e-10	0.925854
497	novel_miR_70	GGAAUGGGCUGUUUGGGAUGA	MIR482	21	2964.84	3572.62	7162.32	10979.5	13420.2	3800.7	3604.58	3507.48	8958.51	5049.76	0.592029	-0.0914849	normal	0.990755	0.00233443	normal	0.35639	0.178968	normal	0.15424	0.281857	normal	0.590057	0.0694094	normal	0.12593	0.293137	normal	0.273456	0.349157	normal	0.165133	-0.342501	normal	0.998885	0.000402765	normal	0.39049	0.0862628	normal	0.406783	0.21128	normal	0.217186	-0.199017
498	novel_miR_71	UGAAGAUGAAGAAGCAUGUCUGA	/	23	100.305	48.7033	38.8603	4.47076	6.31983	26.9765	16.8945	19.2854	3.0732	1.64958	0.675014	0.117533	normal	0.263935	0.333456	normal	0.486755	-0.195959	normal	0.536616	0.191073	normal	1.25861e-12	-6.81597	down	4.89682e-11	-6.0868	down	1.14156e-11	-5.03279	down	1.45137e-14	-5.1971	down	3.35156e-13	-5.88111	down	--	--	--	0.0787518	0.679222	normal	0.443335	0.652442
499	novel_miR_72	UGGAUCUUGUUUGACAUCACU	/	21	127.724	115.907	83.7991	65.6157	77.5407	121.092	97.2824	113.189	85.5435	163.977	0.0282331	-0.655686	down	0.000181198	-1.80711	down	0.134823	-0.754619	normal	0.01314	-0.992631	down	2.26547e-07	1.3849	up	0.411426	0.512196	normal	0.0760016	1.27413	normal	0.24169	0.685472	normal	0.140618	0.805727	normal	9.63734e-07	-1.58822	down	1.1002e-09	-1.98095	down	7.89748e-05	-1.37975
500	novel_miR_73	UGCAUUUGCACCUGCACCUUU	MIR530	21	29.2694	30.0092	22.0935	23.756	15.7221	120.525	129.125	113.229	63.2122	90.0752	--	--	--	--	--	--	--	--	--	--	--	--	4.36422e-22	8.56169	up	3.00959e-25	8.45978	up	3.72509e-20	8.51829	up	1.45026e-26	8.20647	up	1.29535e-21	8.74745	up	0.41103	-0.170674	normal	0.837244	-0.0449954	normal	0.369301	-0.199692
501	novel_miR_74	AUAGACGGACUGUAUAUAUAUAUA	MIR5291	24	195.86	309.244	263.493	285.667	291.777	219.143	202.082	281.526	279.78	182.708	0.285289	0.274221	normal	0.846369	-0.0637892	normal	0.496128	-0.248103	normal	0.277403	-0.312472	normal	0.0725705	0.530495	normal	0.179595	0.349484	normal	0.00334188	1.07412	up	0.0260606	0.870868	up	0.050382	0.820541	normal	0.601845	0.121594	normal	0.189231	0.388696	normal	0.68801	0.123513
502	novel_miR_75	AUAGACGGACUGUAUAUAUAUAUA	MIR5291	24	213.802	347.218	297.566	323.268	321.843	237.981	222.787	310.239	315.414	207.136	0.362326	0.142579	normal	0.320836	-0.14394	normal	0.114134	-0.326271	normal	0.0864573	-0.223111	normal	0.932623	-0.0105321	normal	0.200737	-0.252222	normal	0.696337	0.0760649	normal	0.836122	-0.0583481	normal	0.426341	-0.209913	normal	0.371593	-0.127387	normal	0.513347	-0.0969299	normal	0.0477306	-0.349693
503	novel_miR_76	UCUGGCUUGUCUAUGAUCUGCGU	/	23	55.1722	43.9903	38.3198	17.5087	12.0888	45.1221	47.3106	71.5495	23.9661	33.0282	7.75034e-05	-1.20518	down	6.71606e-08	-2.94873	down	2.61476e-10	-3.53901	down	5.91206e-11	-3.65066	down	9.81887e-05	-2.04491	down	0.0217724	-1.55939	down	0.459118	-0.785461	normal	0.0746577	-1.7131	normal	0.0020594	-3.71481	down	0.000220785	-1.41265	down	1.26965e-05	-1.95798	down	2.20537e-08	-3.68633
504	novel_miR_77	AUGGACCUGUAUCAAAAUCGAUGC	/	24	405.581	556.23	599.423	1055.5	1149.02	456.676	459.521	864.77	841.234	572.763	0.350824	0.148373	normal	0.302872	-0.152432	normal	0.129257	-0.313835	normal	0.0942473	-0.224641	normal	0.866707	0.0211059	normal	0.263833	-0.219852	normal	0.533466	0.124398	normal	0.829292	-0.0606304	normal	0.484164	-0.187748	normal	0.394192	-0.119906	normal	0.554837	-0.0892174	normal	0.0331461	-0.370076
505	novel_miR_78	AUCUCAGAUAUGUUUAGAAGUAUG	/	24	33.2337	56.5143	47.718	75.09	49.4001	34.388	31.7261	36.9103	42.9241	32.3214	0.0139436	-0.5498	normal	0.187131	-0.258306	normal	0.324484	0.295738	normal	0.395781	-0.170386	normal	0.0458805	0.396028	normal	0.0124519	0.652771	up	0.546467	0.22534	normal	0.185625	-0.398818	normal	0.0760473	0.371324	normal	0.0260747	-0.402508	normal	0.2008	-0.418123	normal	0.0408617	-0.457267
506	novel_miR_79	UCUUUCCUAUUCCUCCCAUUCC	MIR482	22	70.7441	90.6178	120.279	179.869	149.488	99.9955	75.4432	101.317	226.751	189.277	0.114246	0.250286	normal	0.5838	-0.0780065	normal	0.286059	-0.198748	normal	0.238727	-0.155158	normal	0.289963	0.125322	normal	0.447857	-0.156594	normal	0.292464	0.21093	normal	0.633518	0.125808	normal	0.842861	-0.0501079	normal	0.712915	-0.0548909	normal	0.839669	-0.030765	normal	0.307622	-0.168756
507	novel_miR_8	UCCAUUUGAAAUUUAGCAUGUUC	MIR2873	23	36.4371	37.7553	36.7474	36.7507	31.9136	69.7392	63.8962	102.421	83.7815	71.555	0.566891	0.172518	normal	0.387466	-0.345735	normal	0.777606	-0.119187	normal	0.385554	-0.29796	normal	0.771917	-0.102187	normal	0.446205	-0.421578	normal	0.2896	0.641725	normal	0.485804	0.371812	normal	0.85516	0.0784845	normal	0.840513	-0.0693589	normal	0.561841	0.241889	normal	0.426202	0.37963
508	novel_miR_80	CUUUCGAUAUUGGAUUUGCUUCUC	/	24	1204.32	1693.08	1889.94	2124.92	2328.39	1094.66	1235.26	1998.53	3034.78	1966.47	0.260746	-0.311818	normal	0.162277	-0.498098	normal	0.00629603	-0.973491	down	0.0192674	-0.816556	down	1.10894e-05	1.08387	up	1.33517e-05	1.31344	up	2.29517e-08	1.77653	up	0.0106451	1.0395	up	0.0030664	1.29317	up	0.165987	-0.235062	normal	0.59783	0.0910177	normal	6.66294e-05	-1.00519
509	novel_miR_81	AUUAAGGACACUGUAGUAUCACAC	MIR447	24	412.386	536.038	608.803	804.469	884.938	468.056	510.531	671.026	579.642	606.196	0.164308	0.255798	normal	0.0317855	-0.32729	normal	0.00947104	-0.524591	normal	0.00398001	-0.447422	normal	0.230294	-0.16325	normal	0.0745263	-0.422545	normal	0.151826	0.453302	normal	0.93275	-0.0258072	normal	0.633635	-0.143833	normal	0.89937	-0.0213044	normal	0.413358	0.224549	normal	0.126969	-0.364081
510	novel_miR_82	ACGGACCGGUCCGCAUACAAAUGC	/	24	45.1942	70.6696	71.4677	68.8156	91.498	/	/	1.84578	0.608778	0.396727	0.547879	-0.113836	normal	0.0394435	0.396959	normal	0.00296167	0.596612	up	0.000576732	0.639173	up	0.114572	-0.261154	normal	0.974973	-0.00643718	normal	0.0390295	-0.475488	normal	0.0711673	0.443938	normal	0.512327	-0.270204	normal	0.549988	0.0898249	normal	0.456874	0.13051	normal	7.3352e-14	1.34492
511	novel_miR_83	UGUCAUGUGGCGUGCUUAUUUAAU	/	24	18.8716	12.2852	7.979	17.4962	15.9304	54.28	14.4079	15.4111	26.8343	19.1669	0.960464	-0.0132499	normal	0.951295	0.0368209	normal	0.765385	-0.216299	normal	0.496211	-0.438435	normal	0.303923	0.623921	normal	0.481455	0.583083	normal	0.612839	-0.483646	normal	0.691591	-0.37503	normal	0.982465	0.0179773	normal	0.88484	-0.0579402	normal	0.130656	-0.727109	normal	0.123558	-1.14689
512	novel_miR_84	AUAGACGGUUUGACACGUAGUUCA	/	24	/	/	/	/	/	212.941	189.136	289.275	270.364	184.044	0.0734553	-0.453568	normal	0.746464	-0.0870341	normal	0.000579864	-0.998503	down	8.12827e-05	-0.889328	down	0.0637042	0.352169	normal	0.00257377	0.982753	up	0.0128459	0.896869	up	0.0394625	0.762807	up	0.00263943	0.863366	up	0.854596	0.0337067	normal	0.154902	0.371523	normal	0.0739343	-0.537492
513	novel_miR_85	CGGACUCUAUAUAUAUAUAUAUAU	/	24	37.0073	67.4426	58.1286	55.8354	52.828	59.9443	65.9776	117.946	94.7844	65.6633	0.785578	0.0481934	normal	0.000563795	0.473664	normal	0.00150514	0.515753	normal	2.59399e-05	0.551285	normal	0.953752	-0.0080759	normal	0.361738	0.193971	normal	0.305221	-0.178069	normal	0.490213	0.167416	normal	0.147193	-0.464327	normal	0.133367	0.212374	normal	0.0973993	0.254322	normal	4.17802e-05	0.72748
514	novel_miR_86	AUAGACGGACUGUAUAUAUAUAUA	MIR5291	24	195.793	304.735	265.3	276.398	293.624	209.409	197.187	272.29	240.851	174.228	0.0198542	0.350122	normal	0.0681042	-0.254178	normal	0.190294	-0.220292	normal	0.592849	-0.0861271	normal	4.38139e-05	0.498529	normal	0.416631	0.147793	normal	8.86404e-05	0.779027	up	0.100565	0.408772	normal	0.412607	0.211489	normal	0.901802	-0.0168346	normal	0.95839	-0.00828547	normal	0.0801285	-0.274794
515	novel_miR_87	UAAGGUGUAUAAACAGAAC	/	19	63.2243	15.9607	9.96378	7.31323	6.73516	16.0764	3.79769	1.97818	0.980559	/	0.776202	-0.0862056	normal	0.39727	-0.283923	normal	0.921251	-0.0329662	normal	0.073268	-0.497421	normal	0.00109663	0.7885	up	0.0334442	1.22555	up	4.81665e-10	2.50617	up	0.116464	0.604261	normal	0.000191946	1.57412	up	0.415274	0.2694	normal	1.83224e-05	1.2705	up	0.513354	-0.161308
516	novel_miR_88	AUAGACGGACUGUAUAUAUAUAUA	MIR5291	24	189.734	296.857	256.875	270.446	284.44	207.48	196.419	272.192	234.813	171.343	--	--	--	0.470624	0.244582	normal	--	--	--	0.535975	0.37203	normal	0.492533	0.698747	normal	--	--	--	0.476298	-0.78322	normal	--	--	--	0.545727	-0.653217	normal	0.563727	-0.0780703	normal	0.58329	-0.105628	normal	0.457071	-0.599126
517	novel_miR_89	UCGCUUGGUGCAGGUCGGGAA	MIR168	21	529.275	471.187	579.874	1110.63	830.338	759.246	570.518	640.731	779.315	740.142	--	--	--	--	--	--	--	--	--	0.580354	0.322812	normal	--	--	--	--	--	--	--	--	--	--	--	--	0.605493	-0.550674	normal	--	--	--	--	--	--	--	--
518	novel_miR_90	AUAGACGGACUGUAUAUAUAUAUA	MIR5291	24	220.95	373.662	318.069	340.101	348.188	260.221	257.905	357.445	337.438	230.632	0.562245	-0.172237	normal	0.028463	0.712242	up	1.3969e-09	1.60477	up	4.9558e-07	1.50675	up	0.0184847	0.558953	normal	0.00852187	1.34166	up	0.389788	0.439136	normal	0.112188	-0.523587	normal	0.599633	-0.19763	normal	0.118399	0.459434	normal	0.205561	0.48134	normal	0.0828049	0.573061
519	novel_miR_91	AUACGUCGCUAAUUGUUAGAAAUU	MIR5559	24	19.0297	32.8345	25.7831	31.2762	26.9082	18.5744	18.7218	38.516	39.2775	20.0128	0.835091	0.0548728	normal	0.459997	0.463036	normal	0.0694479	1.27533	normal	0.0637153	1.19349	normal	0.967323	-0.0334757	normal	0.658856	0.367562	normal	0.953154	-0.0615094	normal	0.817212	0.165401	normal	0.834204	0.139257	normal	0.485291	0.282794	normal	0.521542	0.315686	normal	0.0218637	1.62813
520	novel_miR_92	UUAGGACUUUUCUUAUGCAAGAGA	MIR5267	24	44.7464	46.8872	43.2922	39.5275	44.6078	104.799	90.3343	156.497	78.1934	76.6101	0.00726952	-0.551418	normal	0.0112195	-0.569901	normal	0.00266508	-0.791895	down	5.86925e-05	-0.897525	down	0.507399	-0.144081	normal	0.0107448	0.461558	normal	0.89172	0.0512027	normal	0.902004	-0.0321059	normal	0.0139028	0.569394	normal	0.716608	-0.0558154	normal	0.243838	-0.381999	normal	0.00143888	-0.654759
521	novel_miR_93	UAAACGGACUAUAUAUAUAUAUAU	MIR860	24	182.659	311.732	240.567	223.079	234.41	176.331	177.887	312.24	200.493	145.608	0.931672	-0.00725309	normal	0.649621	-0.146488	normal	0.49178	-0.395773	normal	0.48269	-0.42238	normal	0.953455	-0.0698213	normal	0.628397	-0.416845	normal	--	--	--	--	--	--	--	--	--	0.598998	-0.0685438	normal	0.62795	-0.0901301	normal	0.49045	-0.540517
522	novel_miR_94	GUCUAUGGUGCGGACGGUCCUCAU	MIR5770	24	163.771	210.048	290.435	433.458	448.126	149.153	160.791	213.824	538.077	254.444	0.647237	-0.0827883	normal	0.822582	-0.136573	normal	0.568585	0.486284	normal	0.4648	0.586053	normal	0.806177	0.244788	normal	0.924816	0.104078	normal	0.347919	-1.13316	normal	0.782516	-0.278512	normal	0.809843	0.255251	normal	0.586099	-0.173032	normal	0.125933	-0.619237	normal	0.941884	0.0684569
523	novel_miR_95	AUGGAAGAUGAUCAUAACUCA	MIR172	21	3.41475	4.6321	4.87841	4.8691	4.22586	5.86902	5.61855	2.96995	2.82897	3.00748	0.647237	-0.0827883	normal	0.822582	-0.136573	normal	0.568585	0.486284	normal	0.4648	0.586053	normal	0.806177	0.244788	normal	0.924816	0.104078	normal	0.347919	-1.13316	normal	0.782516	-0.278512	normal	0.809843	0.255251	normal	0.586099	-0.173032	normal	0.125933	-0.619237	normal	0.941884	0.0684569
524	novel_miR_96	UGGAGAAGCAGGGCACGUGCA	MIR164	21	99.2096	92.8763	128.319	85.0793	93.5069	137.755	144.381	221.702	130.479	118.829	0.941689	-0.0210924	normal	0.312439	-0.461285	normal	3.31635e-05	-1.85624	down	3.05025e-07	-1.88851	down	0.0270966	0.664223	up	2.63392e-05	1.68369	up	5.57064e-05	2.17052	up	5.92344e-06	1.97761	up	2.67672e-06	3.05754	up	0.00222017	0.860216	up	0.0109197	0.876439	up	0.0110416	-0.550967
525	novel_miR_97	GUCUAUGGUGCGGACAGUCCUCAU	MIR5770	24	191.706	277.048	345.409	484.238	491.735	207.263	245.945	323.378	486.203	242.685	0.647237	-0.0827883	normal	0.822582	-0.136573	normal	0.568585	0.486284	normal	0.4648	0.586053	normal	0.806177	0.244788	normal	0.924816	0.104078	normal	0.347919	-1.13316	normal	0.782516	-0.278512	normal	0.809843	0.255251	normal	0.586099	-0.173032	normal	0.125933	-0.619237	normal	0.941884	0.0684569
526	novel_miR_98	UAAACGGACUGUAUAUAUAUAUA	/	23	268.846	488.095	369.953	404.521	445.664	409.235	417.514	571.62	495.892	352.687	--	--	--	--	--	--	--	--	--	0.580354	0.322812	normal	0.448226	0.800035	normal	0.427418	0.716705	normal	--	--	--	--	--	--	0.605493	-0.550674	normal	0.991358	0.00195187	normal	0.542522	-0.124114	normal	0.424253	-0.668211
527	novel_miR_99	UUAGAUUCACGCACAAACUC	MIR403	20	28.809	35.4346	34.4982	48.9466	35.6249	54.0387	67.7265	179.735	68.0587	75.6603	0.647237	-0.0827883	normal	0.609493	-0.305714	normal	0.658407	0.38036	normal	0.4648	0.586053	normal	0.985997	-0.018639	normal	0.924816	0.104078	normal	0.445661	-0.866827	normal	0.767918	-0.303173	normal	0.877948	0.162291	normal	0.767827	-0.0779556	normal	0.2382	-0.404884	normal	0.895076	0.133273
Three biological replicates were collected and sequenced for each sample, and the results were expressed as means.
[truncated: 4 more columns]
