# Supplementary material for: Integration analysis of miRNA-mRNA pairs between two contrasting genotypes reveals the molecular mechanism of jujube (Ziziphus jujuba Mill.) response to high-temperature stress
Source: BMC Plant Biol. 2024 Jun 27;24:612. doi: 10.1186/s12870-024-05304-0 (PMC11209981; doi:10.1186/s12870-024-05304-0)
Supplement: Supplementary file 4 — Supplementary Material 4 [file 12870_2024_5304_MOESM4_ESM.xlsx]

## Sheet: Sheet1
Table S3 miRNA family annotation
No.	miRNA	miRNA family
1	novel_miR_75	MIR5291 (55)
2	novel_miR_406
3	novel_miR_38
4	novel_miR_26
5	novel_miR_411
6	novel_miR_40
7	novel_miR_63
8	novel_miR_11
9	novel_miR_90
10	novel_miR_12
11	novel_miR_242
12	novel_miR_156
13	novel_miR_396
14	novel_miR_213
15	novel_miR_214
16	novel_miR_105
17	novel_miR_448
18	novel_miR_183
19	novel_miR_308
20	novel_miR_467
21	novel_miR_111
22	novel_miR_86
23	novel_miR_190
24	novel_miR_385
25	novel_miR_226
26	novel_miR_171
27	novel_miR_286
28	novel_miR_206
29	novel_miR_31
30	novel_miR_204
31	novel_miR_113
32	novel_miR_4
33	novel_miR_306
34	novel_miR_295
35	novel_miR_165
36	novel_miR_200
37	novel_miR_327
38	novel_miR_412
39	novel_miR_489
40	novel_miR_88
41	novel_miR_369
42	novel_miR_296
43	novel_miR_365
44	novel_miR_74
45	novel_miR_475
46	novel_miR_132
47	novel_miR_277
48	novel_miR_30
49	novel_miR_58
50	novel_miR_291
51	novel_miR_318
52	novel_miR_175
53	novel_miR_405
54	novel_miR_109
55	novel_miR_64
56	novel_miR_445	MIR5770 (26)
57	novel_miR_15
58	novel_miR_191
59	novel_miR_300
60	novel_miR_172
61	novel_miR_483
62	novel_miR_309
63	novel_miR_311
64	novel_miR_203
65	novel_miR_94
66	novel_miR_350
67	novel_miR_302
68	novel_miR_218
69	novel_miR_381
70	novel_miR_207
71	novel_miR_401
72	novel_miR_434
73	novel_miR_97
74	novel_miR_463
75	novel_miR_353
76	novel_miR_449
77	novel_miR_293
78	novel_miR_35
79	novel_miR_248
80	novel_miR_184
81	novel_miR_166
82	mtr-miR171e-3p	MIR171_1 (19)
83	gma-miR171l
84	novel_miR_439
85	novel_miR_440
86	rco-miR171g
87	mes-miR171f
88	mdm-miR171g
89	gma-miR171k-3p
90	ssl-miR171b
91	ptc-miR171c
92	gma-miR171k-5p
93	ppe-miR171e
94	novel_miR_455
95	lja-miR171d-3p
96	lja-miR171d-5p
97	ptc-miR171d
98	novel_miR_399
99	mes-miR171e
100	mtr-miR171e-5p
101	novel_miR_360	MIR860 (17)
102	novel_miR_25
103	novel_miR_236
104	novel_miR_312
105	novel_miR_417
106	novel_miR_227
107	novel_miR_457
108	novel_miR_287
109	novel_miR_61
110	novel_miR_446
111	novel_miR_170
112	novel_miR_438
113	novel_miR_93
114	novel_miR_447
115	novel_miR_462
116	novel_miR_157
117	novel_miR_289
118	novel_miR_144	MIR482 (14)
119	novel_miR_495
120	novel_miR_471
121	novel_miR_452
122	novel_miR_386
123	novel_miR_238
124	novel_miR_390
125	novel_miR_79
126	novel_miR_70
127	novel_miR_298
128	novel_miR_477
129	novel_miR_188
130	novel_miR_158
131	novel_miR_247
132	cpa-miR160c-3p	MIR160 (10)
133	mes-miR160d
134	cpa-miR160c-5p
135	novel_miR_320
136	mes-miR160h
137	cpa-miR160f-5p
138	novel_miR_335
139	mdm-miR160e
140	cpa-miR160f-3p
141	novel_miR_354
142	novel_miR_382	MIR395 (9)
143	novel_miR_310
144	novel_miR_251
145	novel_miR_2
146	novel_miR_150
147	novel_miR_120
148	novel_miR_230
149	novel_miR_57
150	novel_miR_402
151	mes-miR156j	MIR156 (8)
152	novel_miR_487
153	mes-miR156i
154	mes-miR156h
155	bgy-miR156
156	ppe-miR156g
157	rco-miR156h
158	bcy-miR156
159	novel_miR_394	MIR171_2 (8)
160	novel_miR_69
161	novel_miR_211
162	novel_miR_14
163	novel_miR_249
164	novel_miR_66
165	novel_miR_201
166	novel_miR_451
167	novel_miR_234	MIR172 (7)
168	novel_miR_68
169	novel_miR_95
170	novel_miR_268
171	novel_miR_436
172	novel_miR_498
173	novel_miR_173
174	novel_miR_133	MIR396 (7)
175	novel_miR_343
176	novel_miR_415
177	novel_miR_341
178	novel_miR_228
179	novel_miR_41
180	novel_miR_494
181	novel_miR_376	MIR8001 (6)
182	novel_miR_403
183	novel_miR_470
184	novel_miR_378
185	novel_miR_116
186	novel_miR_19
187	novel_miR_265	MIR159 (5)
188	novel_miR_426
189	novel_miR_297
190	novel_miR_442
191	novel_miR_478
192	novel_miR_96	MIR164 (5)
193	novel_miR_273
194	novel_miR_252
195	novel_miR_210
196	novel_miR_178
197	novel_miR_102	MIR2629 (5)
198	novel_miR_429
199	novel_miR_155
200	novel_miR_244
201	novel_miR_164
202	novel_miR_485	MIR7982 (5)
203	novel_miR_192
204	novel_miR_243
205	novel_miR_23
206	novel_miR_257
207	novel_miR_259	MIR167_1 (4)
208	novel_miR_476
209	novel_miR_256
210	novel_miR_169
211	novel_miR_274	MIR319 (4)
212	novel_miR_168
213	novel_miR_398
214	novel_miR_129
215	novel_miR_162	MIR7729 (4)
216	novel_miR_128
217	novel_miR_237
218	novel_miR_424
219	novel_miR_107	MIR1862 (3)
220	novel_miR_215
221	novel_miR_177
222	novel_miR_437	MIR3434 (3)
223	novel_miR_499
224	novel_miR_497
225	novel_miR_389	MIR403 (3)
226	novel_miR_99
227	novel_miR_500
228	novel_miR_414	MIR477 (3)
229	novel_miR_301
230	novel_miR_431
231	novel_miR_233	MIR4998 (3)
232	novel_miR_331
233	novel_miR_493
234	novel_miR_461	MIR902 (3)
235	novel_miR_197
236	novel_miR_339
237	novel_miR_254	MIR166 (2)
238	ppe-miR166a
239	novel_miR_167	MIR2108 (2)
240	novel_miR_443
241	novel_miR_198	MIR3627 (2)
242	novel_miR_104
243	novel_miR_372	MIR394 (2)
244	novel_miR_229
245	novel_miR_28	MIR398 (2)
246	novel_miR_10
247	novel_miR_486	MIR399 (2)
248	novel_miR_421
249	novel_miR_142	MIR5208 (2)
250	novel_miR_285
251	novel_miR_444	MIR5267 (2)
252	novel_miR_92
253	novel_miR_239	MIR5380 (2)
254	novel_miR_119
255	novel_miR_54	MIR6019 (2)
256	novel_miR_148
257	novel_miR_337	MIR827_4 (2)
258	novel_miR_123
259	novel_miR_284	MIR947 (2)
260	novel_miR_319
261	novel_miR_46	bantam
262	novel_miR_366	MIR1428
263	novel_miR_231	MIR1520
264	mes-miR162	MIR162_1
265	mdm-miR162a	MIR162_2
266	novel_miR_89	MIR168
267	novel_miR_202	MIR2118
268	novel_miR_314	MIR2619
269	novel_miR_266	MIR2670
270	novel_miR_278	MIR2863
271	novel_miR_8	MIR2873
272	novel_miR_492	MIR2933
273	novel_miR_103	MIR2950
274	novel_miR_465	MIR390
275	novel_miR_340	MIR3932
276	novel_miR_368	MIR408
277	novel_miR_182	MIR4221
278	novel_miR_193	MIR4245
279	novel_miR_117	MIR4378
280	novel_miR_435	MIR4380
281	novel_miR_81	MIR447
282	novel_miR_490	MIR5038
283	osa-miR5523	MIR5270
284	novel_miR_388	MIR5272
285	novel_miR_143	MIR5274
286	novel_miR_121	MIR5295
287	novel_miR_393	MIR5298
288	novel_miR_73	MIR530
289	novel_miR_91	MIR5559
290	novel_miR_430	MIR6158
291	novel_miR_52	MIR6476
292	novel_miR_474	MIR7492
293	novel_miR_100	MIR7502
294	novel_miR_404	MIR7993
295	novel_miR_253	MIR8007
296	novel_miR_136	MIR815
297	novel_miR_48	MIR818
298	novel_miR_358	MIR828
299	novel_miR_141	MIR845_1
300	gma-miR5368	MIR9408
301	novel_miR_496	MIR9560
302	novel_miR_413	MIR9666
