# Supplementary material for: Integration analysis of miRNA-mRNA pairs between two contrasting genotypes reveals the molecular mechanism of jujube (Ziziphus jujuba Mill.) response to high-temperature stress
Source: BMC Plant Biol. 2024 Jun 27;24:612. doi: 10.1186/s12870-024-05304-0 (PMC11209981; doi:10.1186/s12870-024-05304-0)
Supplement: Supplementary file 5 — Supplementary Material 5 [file 12870_2024_5304_MOESM5_ESM.xlsx]

## Sheet: Sheet1
Table S4 All differentially expressed mRNAs expression list (FPKM)
No.	#ID	Fucuimi					Junzao
		F0	F1	F3	F5	F7	J0	J1	J3	J5	J7
1	gene-LOC107433640	7.30313	11.6815	11.3092	11.3125	12.4672	5.4228	11.6094	13.5392	12.565	14.4731
2	gene-LOC107432195	2.07164	2.62278	3.21995	2.32489	3.33333	5.89075	2.41166	3.08217	3.71392	2.79312
3	Ziziphus_jujuba_newGene_4094	0.16999	0.203175	0.052867	0.0200343	0.082078	2.04203	1.01688	1.17451	0.789356	0.600348
4	gene-LOC107416232	5.7365	7.00342	10.1519	15.748	15.7656	10.6313	7.02961	9.85163	12.9341	12.4966
5	gene-LOC107416236	6.92591	9.53353	14.8576	27.511	22.5843	5.78572	3.2616	3.62386	17.965	10.7577
6	gene-LOC107433385	10.6671	9.07314	6.94044	6.44191	5.58924	8.23343	7.45482	6.94538	6.51874	7.29012
7	gene-LOC107433386	2.85302	8.99352	4.37082	3.14737	2.71828	4.80444	16.1864	21.3542	16.4132	28.5809
8	Ziziphus_jujuba_newGene_7088	0.0775947	0.288648	5.8438	34.6012	13.1723	0	0	0	2.23849	0.0955623
9	Ziziphus_jujuba_newGene_7087	1.65487	1.57422	2.08425	1.93859	1.87266	0.753542	0.39137	0.362885	0.48912	0.903538
10	Ziziphus_jujuba_newGene_7085	3.71791	6.75469	5.65471	5.6166	5.92291	0.776792	0.515772	0.282609	2.82768	1.25155
11	Ziziphus_jujuba_newGene_7080	3.7542	2.14054	2.71121	1.74048	2.35999	5.04083	1.85079	1.32652	1.20328	1.2717
12	gene-LOC107417188	11.4527	8.15557	10.4437	45.9622	31.8053	2.06799	10.9859	27.1038	77.7085	69.1496
13	gene-LOC107417184	88.1616	74.7513	46.3925	34.4701	35.4223	51.517	76.8089	50.653	38.0456	41.3459
14	gene-LOC107417186	1141.93	857.928	1313.55	1259.86	1503.75	1672.1	585.033	283.064	603.403	500.646
15	gene-LOC107431933	105.181	62.1643	99.8247	109.03	111.944	208.07	42.4583	31.4018	44.8663	36.9724
16	gene-LOC107431939	25.2927	22.0115	20.3429	19.5617	19.0096	28.8314	17.8211	14.0411	14.8705	12.8945
17	gene-LOC107431938	7.03581	11.4943	16.8581	18.8236	23.437	14.3138	8.81763	16.2371	17.3546	21.7192
18	gene-LOC107418985	0.613951	0.611719	1.04591	1.63155	2.07815	0.410598	0.309204	0.307248	0.625219	0.526005
19	gene-LOC107418983	3.29287	1.03643	0.532961	0.448587	0.389204	2.84787	0.688066	0.656832	0.176513	0.212077
20	gene-LOC107408542	0.565979	1.23343	2.07519	3.92088	4.66094	0.548306	0.994141	3.81273	4.73201	4.62451
21	gene-LOC107425010	0.577869	0.599997	0.684202	0.881612	0.693776	0.253077	0.520063	1.54454	1.56679	1.32708
22	gene-LOC107426210	26.8034	26.466	23.3583	26.3438	29.7632	14.5147	23.3948	16.9357	25.7626	33.6524
23	gene-LOC107418325	0.742153	0.375753	0.392554	2.81474	1.33214	0.02184	0.32559	0.640417	1.37424	0.644745
24	gene-LOC107426216	10.716	8.44355	7.50338	6.27553	7.18037	24.4375	9.07074	14.12	7.76407	9.94292
25	gene-LOC107427482	3.75533	2.53197	2.44297	0.48851	0.860951	6.93566	8.39238	9.38339	8.23252	19.0245
26	gene-LOC107427483	29.7025	22.4875	30.8309	37.3654	32.8175	41.0427	14.7171	9.85087	17.3422	16.5616
27	gene-LOC107427480	260.728	127.447	191.396	177.926	184.461	375.939	106.086	64.513	99.1652	99.9774
28	gene-LOC107427486	13.8629	20.7229	11.3667	20.8499	15.5253	5.38039	14.6598	12.0729	18.339	13.5973
29	gene-LOC107426287	8.92702	7.67271	5.68518	2.36608	2.02356	5.09402	6.27371	5.08215	2.49615	4.01835
30	gene-LOC107426286	419.862	240.67	299.063	234.736	273.646	422.491	188.575	103.281	145.538	131.782
31	gene-LOC107426281	1.40185	1.27258	3.15187	6.17031	6.63717	0.494961	0.227069	0.483892	9.63214	6.86508
32	gene-LOC107433502	36.1735	36.6586	31.396	37.5302	32.7334	47.4097	23.2651	17.4895	21.478	23.2424
33	gene-LOC107426288	4.99661	11.9445	26.4907	23.8677	29.0303	9.11597	2.82563	1.96532	7.9729	10.5268
34	Ziziphus_jujuba_newGene_1155	0.270256	0.357264	0.327277	0.083922	0.0581353	0.726629	2.8729	1.53232	0.495321	0.802604
35	gene-LOC107426759	13.3111	13.9859	20.2726	21.4958	27.921	18.3176	5.85525	4.39293	12.3775	14.0231
36	gene-LOC107426758	9.45364	16.8508	16.5799	17.4272	16.3078	10.1641	15.2838	34.3961	16.987	21.7484
37	gene-LOC107426754	0.341433	0.501252	3.11922	0.558748	0.983943	13.0588	0.469503	0.0716777	0.0371387	0.064879
38	gene-LOC107426751	10.5315	14.5318	19.0051	23.2703	24.1052	25.6919	13.4044	20.4139	19.006	20.1268
39	gene-LOC107426750	0.86894	0.911905	0.804637	0.229342	0.436765	1.62581	0.539002	2.25295	1.23152	1.2778
40	gene-LOC107426752	0.226456	0.232497	0.398034	0.30507	0.254131	0.53772	0.2104	0.296934	0.214741	0.31547
41	gene-LOC107407242	14.2011	11.8053	11.5444	12.9099	13.1322	22.2461	14.0641	9.31888	10.3823	9.82284
42	gene-LOC107407240	25.3933	25.2044	16.7292	14.2737	13.3339	21.851	23.6194	16.5078	13.6015	14.3391
43	gene-LOC107407248	12.7699	15.4946	18.2483	54.953	31.1852	8.0039	21.9467	66.6408	72.8279	53.3757
44	gene-LOC107407249	80.8284	29.3402	60.8485	25.2808	40.0886	140.453	27.325	33.1498	15.1909	13.714
45	gene-LOC112489636	8.88326	2.87832	2.3825	0.957322	1.5513	9.64503	2.42252	2.26323	1.98091	3.55662
46	gene-LOC107431211	9.60027	10.1279	10.7783	10.285	10.2268	13.3736	9.12177	5.76285	6.20814	7.21909
47	gene-LOC107431212	6.95828	6.19101	9.37135	9.09448	9.96309	12.8015	4.02839	4.12015	4.77124	4.33677
48	gene-LOC107431215	7.63407	3.86569	3.10213	0.802114	2.29024	6.28802	2.78377	2.41441	1.32567	1.95734
49	gene-LOC107431216	10.8934	12.2694	14.9324	23.4435	18.4237	20.6195	8.49322	8.10531	15.6573	14.1187
50	gene-LOC107431217	62.6312	87.5779	61.6313	16.4251	25.6104	79.967	79.4262	68.2932	24.7087	38.5376
51	gene-LOC107431218	0.32505	0.320643	0.451978	0.410914	0.540254	0.547326	0.55043	0.86143	1.19778	1.52542
52	gene-LOC107431219	31.1167	34.766	24.023	24.6785	22.73	50.8013	36.9072	51.9977	27.5001	29.2582
53	Ziziphus_jujuba_newGene_1845	0.316412	0.25307	0.245218	3.26869	1.74867	0.330505	0.252671	0.105511	1.74344	1.59892
54	Ziziphus_jujuba_newGene_1848	5.41378	4.20145	7.75519	4.14476	4.31318	0	0	0	0	0
55	gene-LOC107415240	16.4206	11.8933	15.9881	16.2948	17.9792	7.82952	5.94724	3.02646	5.7077	5.20659
56	gene-LOC107415243	3.29151	2.37814	1.81581	0.387173	0.584865	4.20838	2.65513	1.63915	0.53454	1.42006
57	gene-LOC107415242	3.93146	4.33814	3.65411	2.95245	2.50362	8.47296	8.67877	7.47569	5.36467	6.64596
58	gene-LOC107415245	0.649076	0.651071	0.551591	0.1718	0.449865	2.60262	0.962531	0.914247	0.46291	0.885109
59	gene-LOC107415247	0.13087	0.053738	0.07922	0.11118	0.118377	0	0.597675	3.83162	0.450464	0.871835
60	gene-LOC107415248	0.869669	0.583794	1.7283	0.387214	0.608509	0.479108	1.30913	3.87384	1.5941	3.76134
61	Ziziphus_jujuba_newGene_3576	1.69577	2.35271	1.84381	2.18749	1.92924	3.13455	3.88868	4.06872	3.00108	2.33462
62	Ziziphus_jujuba_newGene_3573	0.419439	0.645432	0.114223	0.24091	0.258834	1.59889	2.27112	0.760682	0.599578	1.05953
63	gene-LOC112493122	1.44842	1.36803	1.14896	0.660991	0.835669	1.51872	1.06121	0.713272	0.4284	0.390721
64	gene-LOC107409415	0.490079	0.811826	0.439611	0.16093	0.439265	0.786502	0.693905	0.574417	0.371153	0.584235
65	gene-LOC107419468	5.98822	10.1495	13.5609	17.415	15.3927	10.4878	8.2466	8.87703	10.3985	8.79869
66	gene-LOC107409418	8.46208	7.238	7.80392	19.2653	12.8718	3.83053	10.5354	9.69077	23.1751	23.6795
67	gene-LOC107404209	4.64747	3.59601	3.46974	3.51334	3.77614	0.151032	0.456702	0.303503	0.194445	0.56077
68	gene-LOC107429880	112.385	111.736	53.6069	22.5329	53.0666	225.699	186.97	200.055	94.8926	139.578
69	gene-LOC107429882	2.13433	3.1975	7.34938	10.4948	10.2354	3.26128	2.01275	2.38371	6.40333	6.00431
70	gene-LOC107429883	21.3027	13.7306	32.743	41.0073	39.5232	36.0664	6.82821	4.45187	14.5958	10.5488
71	gene-LOC107404205	7.97673	6.66735	13.3447	10.8127	15.813	12.8787	4.81273	2.44385	3.30244	4.18611
72	gene-LOC107429887	5.25007	3.7648	6.07482	4.45447	6.47018	0.0469527	0.0777443	0.0931933	0.096221	0.0808497
73	gene-LOC107429778	0.922938	0.666831	0.534199	0.121549	0.269645	1.19071	0.832731	1.10323	0.217431	0.478164
74	gene-LOC107429773	0.230856	0.0627733	0.15832	1.38498	0.245421	0	0.0370753	0.0473273	0.255404	0.088266
75	gene-LOC107429770	2.74665	3.22976	3.45905	4.49082	3.42546	5.48879	2.71431	1.96768	2.50941	2.66878
76	gene-LOC107429661	43.0254	30.7956	18.1395	10.9079	19.8269	53.1222	35.2492	16.0127	23.9272	35.7185
77	gene-LOC107429666	0.161518	0.509479	0.245987	0.175709	0.260649	0.544026	0.782369	0.389688	0.426045	0.687709
78	gene-LOC112491784	2.20222	3.28983	0.919253	0.379737	0.706449	0.249145	1.02227	0.591578	0.266814	0.733055
79	gene-LOC112491783	3.83168	2.25913	2.28556	1.07398	1.92799	4.32462	1.73195	1.31787	1.06858	1.75927
80	gene-LOC112491434	488.039	406.145	342.529	264.838	349.437	737.065	321.309	167.895	197.288	252.27
81	gene-LOC107404975	444.386	337.531	582.505	411.052	492.953	14.2911	228.772	517.397	599.673	633.771
82	gene-LOC107404976	18.2814	20.4206	49.8715	75.4018	77.314	40.2027	7.17757	2.82256	24.0098	15.0345
83	gene-LOC107404972	1.83008	3.72961	5.16348	7.52601	5.45404	1.05878	1.39623	2.0711	2.1528	1.2253
84	gene-LOC107425089	5.29431	5.70375	9.25787	13.7132	10.7283	4.23763	6.76337	6.85778	11.7716	10.317
85	gene-LOC112493460	5.6358	4.68816	5.09674	6.49846	5.24459	4.28839	11.1369	16.1202	15.419	16.249
86	gene-LOC112493465	0.754759	0.869529	0.729635	0.692561	0.723684	0	0.0247723	0.0359957	0.181044	0.118236
87	gene-LOC107406679	23.64	25.5195	21.3663	24.1681	21.8818	28.2091	27.3455	66.3912	29.3894	22.6792
88	gene-LOC107420568	46.0737	19.0658	28.6052	73.9233	53.6884	8.8276	38.2354	70.8294	101.297	85.9136
89	gene-LOC107420569	18.9762	9.11593	19.0932	39.4732	35.5616	3.00118	10.3706	22.8179	35.2376	29.1496
90	gene-LOC107420560	0.099133	0.111174	0.265031	0.514738	0.55581	0.0568253	0.122154	0.423446	0.317798	0.469803
91	gene-LOC107424958	1.94678	2.3565	4.52617	5.45062	5.21436	3.67336	1.95196	2.72877	4.33625	4.16676
92	gene-LOC107424029	18.4093	15.3722	12.8391	9.4369	10.5275	18.1947	13.1407	9.37779	7.07579	8.44008
93	gene-LOC107424025	16.3458	15.6776	22.186	49.7197	38.0019	7.93541	10.5794	15.8119	34.7514	34.9225
94	gene-LOC107424024	7.6191	22.9421	18.808	25.5018	23.0376	14.1871	18.1495	20.5333	21.8701	18.9884
95	gene-LOC107423035	0.100616	0.332639	0.297951	0.119781	0.08097	0.175301	1.01115	1.46498	0.280202	0.315949
96	gene-LOC107424021	7.74023	12.4292	16.1688	16.6528	17.0904	16.1495	9.73248	6.43197	7.35276	6.53981
97	gene-LOC107423031	17.4771	12.6038	9.66347	4.80536	9.0556	19.3119	13.5588	3.42317	4.50714	6.40935
98	gene-LOC107411931	9.14153	6.58556	4.66672	3.80117	3.87967	5.80762	5.06451	4.09727	2.74692	2.84848
99	gene-LOC107403611	33.2948	38.6642	40.7168	48.089	44.8291	69.5518	36.131	21.1959	29.3415	26.4733
100	gene-LOC107403616	0.0159513	0.022816	0	0	0.0309337	15.187	13.8153	13.2157	12.5294	12.9249
101	gene-LOC107413791	42.102	37.7796	61.5657	52.718	60.5893	98.0382	24.9441	26.3657	41.3935	54.921
102	gene-LOC107413793	0.576964	2.14804	2.42086	1.98561	3.41021	1.17422	1.80925	2.65998	2.8584	6.12152
103	gene-LOC107422070	8.87869	4.78619	6.83269	3.92021	5.50613	0.84479	0.138918	0.0854757	0.284485	0.0798623
104	gene-LOC107413794	12.1565	20.5348	29.8284	43.2342	41.2099	17.7177	14.8726	18.133	37.576	37.9508
105	gene-LOC107413796	9.29309	14.3033	20.4565	17.4597	19.9904	8.72292	6.62426	8.39118	10.1006	10.7433
106	gene-LOC107413799	121.3	102.488	103.098	85.199	110.997	97.6149	44.816	16.8073	27.2664	23.5384
107	gene-LOC107412775	107.419	91.1079	47.071	37.9592	38.1143	104.475	80.2451	75.6824	57.1234	63.3242
108	gene-LOC107412772	2.20146	4.72761	11.6605	23.3259	24.3298	2.20096	2.10088	1.03373	16.9882	13.1459
109	gene-LOC107412773	46.8492	46.2147	47.0706	52.6363	52.3726	21.0048	47.6594	57.7274	55.6335	59.1842
110	gene-LOC107409042	5.88755	5.41192	3.85084	4.16913	3.04748	6.86209	4.98321	5.0663	4.19668	4.35754
111	gene-LOC107412778	119.315	96.015	67.9075	65.5035	61.5104	71.1961	98.7085	75.6426	69.3124	65.1601
112	gene-LOC107409045	0.141487	0.049904	0.64452	0.662668	1.26937	0.129431	0.121714	0.179156	0.448984	0.559131
113	gene-LOC107419834	88.9026	83.6331	63.853	367.266	149.106	47.3119	159.701	246.32	560.667	373.27
114	gene-LOC107419835	495.982	336.643	207.485	123.992	133.523	381.886	320.375	132.181	141.686	157.433
115	gene-LOC107427648	43.8002	30.8918	30.9643	39.1112	35.2763	41.2312	28.5746	16.7616	25.2639	24.1534
116	gene-LOC107419833	49.5841	40.6072	44.4868	22.2747	40.8273	3.33362	78.4455	103.336	48.8355	82.8738
117	gene-LOC107419831	30.1068	17.578	25.9356	27.1095	31.9653	46.8919	9.79848	11.477	12.5029	10.5996
118	gene-LOC107427646	26.9421	28.235	62.1651	74.1034	76.9901	49.356	21.3929	22.3525	53.9461	52.7488
119	gene-LOC107427642	822.589	711.961	1214.8	1331.34	1666.67	1383.61	449.368	203.095	536.038	405.779
120	gene-LOC107419839	2534.73	1649.8	1184.12	802.636	917.396	2173.9	2033.36	990.443	754.151	900.986
121	gene-LOC107410682	3.90932	6.91608	6.26501	3.77857	4.47903	7.04538	5.88475	4.61218	3.07123	3.07943
122	gene-LOC107410686	1.91852	3.28533	7.88855	3.48366	7.36964	0.864643	0.750934	1.23448	2.92143	2.60562
123	gene-LOC107413427	0.086406	0.101413	0.152227	1.71883	1.01108	0.120113	0.0782263	0.036497	2.44904	1.00339
124	gene-LOC107413426	33.4562	49.6398	9.52945	5.11519	8.10862	2.14629	1.29389	0.212287	0.0403027	0.235619
125	gene-LOC107413423	12293.7	4083.59	5727.45	4797.36	5616.51	11669.7	3051.73	2076.33	2135.98	2484.16
126	gene-LOC107413422	1.35402	1.13428	0.930862	0.939384	1.20617	2.40783	0.759555	0.444708	0.413698	1.24715
127	gene-LOC107413421	23.3969	15.6864	23.4268	20.6518	22.1123	26.1555	8.96537	6.04262	8.83339	9.72269
128	gene-LOC107413420	46.5341	47.8137	30.8446	21.731	21.8112	44.1884	44.523	37.1559	24.7544	28.5002
129	gene-LOC107408394	4.21783	4.47307	4.63516	5.93099	4.7596	6.59087	6.68528	8.15547	9.70926	11.4748
130	gene-LOC107408397	13.1346	8.44135	8.31365	8.30228	10.5987	18.889	6.32146	5.45537	4.71952	4.23842
131	gene-LOC107408396	33.5528	23.0095	9.98532	6.49464	7.74172	23.5028	26.2467	16.784	14.2907	14.7248
132	gene-LOC107408392	34.4853	38.6926	54.0419	39.6338	37.3031	20.7805	56.557	72.4533	32.2461	32.3035
133	gene-LOC107433740	0.407256	0.473294	0.930513	1.22358	1.08454	0.441865	0.546967	1.4968	1.06248	1.13964
134	gene-LOC107433746	0.795193	0.341255	0.653479	1.51309	0.995823	0.872933	0.216967	0.20406	0.921359	0.597523
135	gene-LOC107405614	0.881587	0.530606	0.876861	1.45017	1.12258	2.11119	0.374156	0.115983	0.744656	0.469987
136	gene-LOC107433749	1.53279	1.88634	1.43174	0.881166	1.13434	2.59967	1.86538	1.41641	1.14677	1.22048
137	gene-LOC107405619	0.56783	0.700961	0.484151	0.456594	0.372575	0.185788	2.703	9.88754	1.54558	2.82863
138	Ziziphus_jujuba_newGene_6816	0.198414	1.01239	0.325554	2.21072	0.869612	0.912832	1.00426	0.375775	0.774243	0.545097
139	Ziziphus_jujuba_newGene_2959	153.694	45.5265	32.5959	2.29016	3.68567	236.155	43.4793	14.8053	8.41557	13.9785
140	gene-LOC107426516	0.776232	0.648455	0.377349	0.274272	0.392161	0.944093	1.20638	0.815013	0.677518	1.70877
141	gene-LOC107426514	17.0567	25.4512	15.3155	14.8426	15.7132	25.528	29.355	29.5569	25.6755	31.7595
142	gene-LOC107426511	0.375053	0.434506	0.087952	0.0125327	0.0695947	1.87351	1.94338	1.61635	0.39861	0.65975
143	gene-LOC107411487	150.15	63.5664	72.9442	67.5625	69.64	163.488	54.5854	43.6044	50.6207	53.279
144	gene-LOC107427251	2.84088	2.49987	4.97477	5.56232	7.76458	5.70445	0.710623	0.460872	1.25792	0.932729
145	gene-LOC107411481	3.48456	2.73818	4.40732	5.81737	5.76426	1.73324	2.44943	7.26539	13.9029	11.2045
146	gene-LOC107411488	1.01531	0.85382	1.44665	1.96138	1.6182	1.57327	0.933314	0.457817	0.960159	1.25125
147	gene-LOC107420915	10.8383	7.62532	18.5888	38.3996	27.7216	15.2607	6.67934	9.11772	30.1766	27.1332
148	gene-LOC107420914	29.6159	32.2815	31.089	102.929	60.6456	31.9026	42.7665	64.9363	136.059	106.792
149	gene-LOC107420911	9.34062	8.41251	5.07184	4.01454	3.84994	7.50259	19.4963	43.345	9.72158	9.6839
150	gene-LOC107419300	2.66274	2.73578	3.00628	2.70303	3.46454	1.83554	2.1351	3.01044	4.08971	4.9323
151	gene-LOC107419301	44.1942	71.1772	64.4322	68.5957	71.1162	111.828	84.1362	83.6387	60.3871	62.4421
152	gene-LOC107420919	27.3269	23.3354	31.7621	35.6351	33.9945	55.5514	21.9689	20.3327	23.1219	22.4083
153	gene-LOC107419307	0.602476	0.62282	1.08922	3.92053	3.52076	1.28003	0.177585	0.510936	4.9199	3.38111
154	gene-LOC107404562	18.7261	42.1714	25.0626	16.8504	24.9815	17.9876	33.5314	23.124	24.0096	34.6042
155	gene-LOC107404564	1.73666	2.35153	5.29577	5.33449	6.36301	2.35688	1.59477	2.60319	4.81281	4.95609
156	gene-LOC107408024	1.60276	3.8076	2.01087	2.86609	2.70243	2.52457	6.74645	13.5558	8.33263	5.94331
157	gene-LOC107411155	0.086737	0	0	1.35406	0.115186	0	0.031032	0.101591	0.275266	0.127979
158	gene-LOC107411157	1.06626	1.4687	1.12401	2.15449	1.76296	3.25914	0.479808	0.511281	0.315142	0.645705
159	gene-LOC107411151	0.238436	0.30439	0.373384	1.92404	1.55245	0.0329453	0.138395	0.541197	1.15972	1.21828
160	gene-LOC107435372	10.0883	5.97352	10.0257	3.82143	9.54756	20.4484	6.31974	8.56368	5.17369	11.8575
161	gene-LOC107435371	4.70444	3.60392	2.90736	2.37199	2.90827	3.55884	5.7722	6.84819	4.77543	4.97465
162	gene-LOC107435377	10.3303	10.0218	6.93296	6.07548	8.26546	4.4453	8.18769	13.9822	10.3566	11.8135
163	gene-LOC107435376	15.0553	13.7851	34.2374	37.5972	42.2057	13.4592	9.91048	13.1064	19.4768	16.873
164	gene-LOC107435375	1.77977	3.80312	6.49228	6.57656	7.75068	2.69436	1.89435	3.18588	4.82237	5.30389
165	gene-LOC107435374	0.27458	0.067857	0.120443	0.747634	0.336677	0.031074	0.0536527	0.0497403	0.149153	0.102901
166	Ziziphus_jujuba_newGene_5729	139.871	83.6187	99.4368	87.3358	85.9475	101.758	49.4814	40.0114	42.8904	40.7873
167	Ziziphus_jujuba_newGene_5725	35.5035	36.905	38.2267	21.4496	29.4948	41.5368	28.924	20.8778	14.3238	18.4213
168	gene-LOC107416685	0.674028	1.01039	0.896084	0.758125	0.879535	0.629042	0.604101	0.321499	0.413301	0.601594
169	gene-LOC107416686	0.255943	0.339192	0.286262	0.317377	0.30504	1.14988	0.399774	0.11789	0.240817	0.21903
170	gene-LOC107416680	2.6374	17.5308	51.511	93.8262	75.8318	10.5826	3.96802	3.69707	70.543	45.1137
171	gene-LOC107415487	5.59301	5.0178	2.55751	1.91533	2.49699	8.2983	3.62904	3.30876	2.46467	3.17067
172	gene-LOC107415485	5.12813	4.66403	4.04624	5.138	4.29838	2.58747	7.60186	8.48074	6.5309	5.77637
173	gene-LOC107410917	12.8479	10.6215	11.5263	16.1823	15.8973	4.21459	28.2758	13.7396	14.2416	13.1319
174	gene-LOC107415489	0.590438	0.247753	0.754868	1.26862	0.970278	0.248715	0.283837	0.258598	1.19342	0.628794
175	gene-LOC107415488	0.742842	1.72954	0.902502	1.10857	0.985137	1.56899	1.76845	3.15548	1.40585	1.83265
176	gene-LOC107412809	4.26499	11.1443	4.91373	6.44344	8.59953	4.42463	18.6563	48.9075	20.8915	17.7442
177	gene-LOC107420005	0.961088	1.07024	2.45041	7.06154	5.37344	1.18454	0.554282	0.922501	5.84775	5.31369
178	gene-LOC107420003	176.895	199.831	209.243	230.835	256.432	42.6047	236.951	443.65	381.991	451.502
179	gene-LOC107420002	106.228	176.487	113.06	91.7401	94.4916	70.3496	168.574	97.4786	110.578	115.909
180	gene-LOC107420001	9.18451	8.78605	15.2761	24.5719	23.172	9.93197	9.70375	13.8954	24.043	21.1072
181	gene-LOC107420009	10.6462	12.5686	13.1509	18.6355	15.6881	9.75355	11.8907	14.2879	22.0585	21.7458
182	gene-LOC107420008	0.315188	0.650338	0.728517	0.133422	0.443962	0.694833	0.301413	0.231697	0.360985	0.751751
183	gene-LOC112490962	0.255072	0.866814	1.31063	2.66328	1.97336	0.377758	0.126351	0.0195533	0.866797	0.839355
184	gene-LOC107421296	0.059712	0.998699	1.48117	6.9056	5.50503	0.013058	0.0118863	0.037016	4.34179	6.82811
185	gene-LOC107404451	17.3756	15.7304	10.6335	1.89462	4.0071	19.0712	9.07658	8.68655	6.54691	14.372
186	Ziziphus_jujuba_newGene_4922	0.528592	1.06847	2.40546	0.649103	0.876459	0.349472	1.8025	4.099	1.64351	1.90856
187	gene-LOC107404457	0.0914733	0.172816	0.0454227	0.347149	0.167672	0.0900337	0.0974317	0.174743	0.492945	0.319974
188	Ziziphus_jujuba_newGene_1738	0.87376	1.5044	1.29703	0.692209	0.924888	1.80424	1.17671	0.830949	0.751388	1.00202
189	Ziziphus_jujuba_newGene_2180	2.12273	0.687614	0.54742	0.61816	0.82179	0.468711	0.277147	0.128281	0.889605	0.90902
190	Ziziphus_jujuba_newGene_2188	1.42072	0.901642	1.68805	1.69796	1.56376	1.40623	0.5875	0.514032	0.398498	0.418816
191	gene-LOC107404455	2.07426	2.03637	2.04678	1.17557	1.16495	4.96437	3.29463	1.96399	1.65094	2.29898
192	gene-LOC107418826	7.41486	4.91246	2.20931	0.911807	1.20438	14.2521	9.05905	5.47683	2.83696	3.86569
193	gene-LOC107418827	0.170514	0.755573	0.719324	2.97836	2.36787	0.202651	0.695271	1.02789	3.60428	3.12551
194	gene-LOC107418825	14.7358	13.4838	10.6946	7.10387	7.87764	10.6192	14.6237	13.4596	8.22971	10.1281
195	gene-LOC107418820	14.9008	13.2777	9.71013	7.16778	7.30949	14.148	14.5843	11.0822	6.11057	6.8204
196	Ziziphus_jujuba_newGene_7297	2.26504	3.02627	2.20553	1.6486	1.99469	2.38995	2.12273	2.95687	1.10586	1.38423
197	Ziziphus_jujuba_newGene_7296	0.770839	2.25129	1.36253	1.47027	2.44973	0	0	0	0	0
198	Ziziphus_jujuba_newGene_7291	2.06874	2.02099	1.52205	0.968433	1.22602	2.4483	1.71331	0.788213	0.574465	0.95233
199	Ziziphus_jujuba_newGene_4539	1.15759	0.353571	0.828731	2.70771	1.53579	0.166051	0.120028	0.09119	0.354613	0.398299
200	gene-LOC107427369	2.35311	2.35666	3.51138	5.35416	6.23359	0.32504	2.33747	4.86502	8.57491	9.95165
201	gene-LOC107427368	12.9465	7.27266	9.78977	9.97931	9.98773	12.6999	5.597	4.16547	6.29226	4.66212
202	gene-LOC107434542	0.89901	0.823887	0.329887	0.31394	0.219306	0.27117	0.830977	0.857802	0.361227	0.657496
203	gene-LOC107413857	138.548	74.5427	60.6475	48.9727	58.7424	79.5014	48.9	42.8231	47.9624	62.9646
204	Ziziphus_jujuba_newGene_1298	2.10894	3.6296	5.00838	10.808	11.296	6.50803	1.72126	4.09345	6.58565	7.14794
205	Ziziphus_jujuba_newGene_1295	3.09364	4.50109	4.94147	4.99986	4.20837	4.32469	3.08863	1.94088	2.61323	3.08972
206	Ziziphus_jujuba_newGene_1297	31.5802	25.7104	30.7806	26.3221	31.6742	55.1967	26.8734	17.5895	19.5088	22.3142
207	gene-LOC107435633	0.301147	0.615733	1.29287	0.330513	0.727791	0.14554	0.122102	0.1056	0.150977	0.209831
208	gene-LOC107430049	2.18816	5.95015	5.23653	3.93394	4.4098	1.84418	6.96814	35.0487	7.76726	9.33554
209	gene-LOC107430040	0.772005	1.51622	1.66955	2.47704	2.27412	1.59456	1.02753	3.57443	2.48363	3.85602
210	gene-LOC107430047	2.52852	3.39011	6.47514	7.67616	9.71824	2.38892	1.48412	0.775014	5.29127	5.28816
211	Ziziphus_jujuba_newGene_6001	18.5095	5.7856	6.73217	1.62741	3.75449	31.0431	15.6106	4.16415	5.12679	4.62794
212	Ziziphus_jujuba_newGene_6000	0.916243	2.00413	7.10258	11.0123	10.7	1.50168	0.776141	0.810329	4.80132	3.78062
213	Ziziphus_jujuba_newGene_6003	15.6443	5.66349	6.82914	0.305143	3.97361	31.7854	9.93711	5.31624	4.09178	7.1743
214	Ziziphus_jujuba_newGene_3075	17.5103	29.2948	10.8266	4.84034	6.25844	3.58884	17.3637	5.46902	3.98821	6.37327
215	gene-LOC107403750	1.15947	1.46849	1.14848	0.316267	0.906782	1.14399	0.920185	1.10153	1.12489	2.40782
216	gene-LOC107403755	10.9064	10.8312	10.4553	7.11771	9.57095	0	0	0	0	0
217	gene-LOC107403758	6.60916	5.96283	4.60689	4.30919	4.50516	7.33062	5.37172	3.39868	2.44112	4.24133
218	gene-LOC107403759	1.8947	2.72871	1.03464	0.861646	0.542429	1.96604	9.433	12.122	3.99769	2.46015
219	gene-LOC107431399	3.62797	2.72081	2.24729	4.95584	2.98354	6.67616	3.95471	8.98043	3.95876	3.94801
220	gene-LOC107431398	117.889	111.661	87.1048	56.319	61.3512	111.729	93.6837	77.0654	59.9096	72.0385
221	gene-LOC107431397	0.696166	1.38442	1.32285	2.42869	2.51403	2.55226	1.51822	4.74443	3.28087	4.42782
222	gene-LOC107431396	7.1379	5.90082	4.17059	2.15999	2.49614	5.1397	5.98191	5.4214	2.89588	2.9704
223	gene-LOC107431393	41.6824	43.1866	44.4618	42.9896	44.6477	73.2976	36.956	31.2709	39.7843	38.9585
224	gene-LOC107431392	28.9502	20.9192	18.7726	7.60296	7.5011	10.3254	23.0408	44.8963	22.6273	36.4149
225	gene-LOC107431023	60.8448	40.2242	35.0799	24.7794	28.093	40.7856	39.536	44.6441	28.8756	32.0745
226	gene-LOC107431022	56.4786	38.5077	25.8527	10.9649	16.8773	43.3772	41.7977	24.5822	13.8757	22.5166
227	gene-LOC107431025	3.46745	3.60989	5.57739	2.87967	3.46878	6.39287	2.99649	1.96081	1.20011	1.29931
228	gene-LOC107431028	1.08639	1.34242	1.1941	1.63448	2.31665	1.15292	1.27858	1.07531	2.64062	2.70677
229	gene-LOC107414539	1.96032	2.6149	2.86714	3.08235	4.26528	2.3953	3.04922	5.67053	6.15207	7.9618
230	gene-LOC107414534	0.130586	1.34112	5.68131	6.63581	5.15795	0	0.0581067	0.12304	0.817956	0.578615
231	gene-LOC107414535	1.62211	2.38403	2.37081	9.69443	2.21583	0.930468	1.93441	1.83867	15.5132	10.7237
232	gene-LOC107414530	0	0.0270203	0.865119	5.43617	8.03981	0.0324237	0.0483597	0.0248677	9.68899	0.640229
233	gene-LOC107414532	48.2414	43.9777	29.2569	22.4004	24.7251	33.1264	46.4875	50.0093	37.7362	45.8536
234	gene-LOC107405368	2.74711	1.10516	1.29465	0.0358727	0.348925	4.48532	0.879435	0.214754	0.260645	0.439231
235	gene-LOC107405363	5.05925	3.1274	1.44402	0.731986	1.31112	4.27885	4.2687	2.99176	1.96002	2.65928
236	gene-LOC107405361	3.69497	2.56155	1.24254	0.532301	0.925635	2.89643	2.65299	2.15575	1.29284	1.73987
237	gene-LOC107405365	3.83816	3.98006	2.83033	2.01267	2.00908	4.48921	3.8025	3.12946	1.9792	2.74806
238	gene-LOC107408624	0.485996	1.0982	2.90366	3.15748	2.9583	1.35278	0.911153	0.923728	2.47649	2.79719
239	gene-LOC107408629	1.31591	1.68647	2.13803	1.66334	1.16144	3.8172	4.46489	8.08992	3.8142	5.36224
240	gene-LOC107408628	2.10832	3.64295	9.18109	15.1205	15.257	2.25207	2.96868	4.30658	11.7554	14.7526
241	gene-LOC107405947	1.208	2.02374	2.1747	2.40773	1.84274	1.91697	2.66382	4.08702	3.01232	4.02438
242	gene-LOC107405941	2.39858	2.96481	2.21532	1.80016	2.06237	0.859751	0.590369	0.914505	0.779007	0.791545
243	gene-LOC107405940	3.26857	2.97995	2.29553	3.37367	2.38033	1.31176	2.84366	2.91749	2.41786	2.86107
244	gene-LOC107405949	6.14115	7.89264	8.4043	17.3408	15.8373	37.9896	17.0919	20.1486	27.2244	27.1373
245	gene-LOC107405948	10.6501	16.727	5.82953	22.9577	14.7014	10.8293	30.1145	52.741	40.5914	31.8594
246	gene-LOC107423296	1.32866	3.21496	4.97679	5.34316	7.63876	1.7605	2.009	1.65724	5.82133	8.58686
247	gene-LOC107404018	30.3321	32.2654	22.3269	19.6265	18.3954	25.8273	49.0536	36.4915	39.7846	37.0085
248	gene-LOC107404010	49.8227	71.9368	82.1502	68.8938	85.734	55.9154	57.1091	119.034	85.887	143.48
249	gene-LOC107404016	63.4289	64.3008	47.0358	38.8103	37.3468	18.8684	43.9802	39.2929	40.4703	34.1632
250	gene-LOC107404017	167.527	257.282	143.47	57.22	79.858	186.55	196.607	79.1768	40.9325	50.6372
251	gene-LOC107404014	0.628021	0.575745	0.613957	3.22951	2.01958	0.604983	0.575553	0.551622	1.96428	1.50645
252	gene-LOC107404015	0.273002	0.292921	0.287382	1.25429	0.775975	0.125753	0.376617	0.302749	0.569736	0.656698
253	gene-LOC112490628	257.211	99.702	176.582	167.41	165.584	275.277	79.4703	67.9852	94.2071	87.6136
254	gene-LOC107423290	12.8295	12.8572	16.0062	34.3563	24.6614	10.2696	16.2857	26.2328	47.5677	40.8462
255	gene-LOC107411016	77.9399	43.3809	67.1704	68.3562	72.5274	84.4142	27.4041	25.1788	33.0421	34.3319
256	gene-LOC107428030	3.29155	5.04218	11.2817	5.71724	7.30793	6.02405	2.54128	0.827446	3.38006	2.83497
257	gene-LOC107428034	16.3899	16.2058	13.3699	5.00172	7.09267	13.7219	15.8659	6.92015	5.76851	8.69537
258	gene-LOC107420249	5.03371	0.944928	0.494232	0.488501	0.571641	5.65983	0.465043	0.256444	0.753218	0.398135
259	gene-LOC107420240	0.306632	0.418382	0.517133	1.85175	1.80478	0.874627	0.359781	0.485766	2.2142	1.9414
260	gene-LOC107420243	0.754782	1.31746	2.18832	1.50849	1.37121	1.77366	1.63305	1.45954	1.49524	1.74589
261	gene-LOC107410949	9.07638	8.27378	14.6931	28.5643	25.149	10.703	6.73079	10.7898	19.6129	19.2684
262	gene-LOC107410941	0.456857	0.530531	0.427257	0.619823	0.478201	0.280442	2.90706	2.60044	1.97472	1.14565
263	gene-LOC107410940	3.59691	8.53137	6.20649	7.20109	5.68687	2.20762	35.7197	7.69507	5.22795	5.62215
264	gene-LOC107410943	1.54303	2.64613	3.7147	3.00119	4.28783	1.8791	1.55939	1.3066	3.51422	3.59701
265	gene-LOC107410942	9.14822	10.6746	7.04652	10.3993	9.4742	1.21667	14.7392	1.69138	2.52552	3.88709
266	gene-LOC107410945	3.49433	2.95349	2.01342	3.52371	3.46936	0.331094	5.99938	0.503781	0.660925	2.24142
267	gene-LOC107410944	7.25913	4.94415	3.18742	1.88496	2.14258	4.46322	6.92592	4.14262	2.50003	3.17625
268	gene-LOC107410947	0.269285	0.455747	0.365392	0.37672	0.327695	0.534966	1.82078	0.504018	0.446821	1.01348
269	gene-LOC112491573	19.4847	36.3114	84.2864	70.2668	89.2867	43.5922	21.5999	22.5568	66.9148	93.6219
270	gene-LOC107423915	1.63925	1.7966	2.47229	1.12972	1.30814	0.135155	0.253255	0.167508	0.42149	0.534881
271	gene-LOC107423911	136.738	110.44	188.958	332.768	291.979	25.9512	153.939	268.485	407.706	430.026
272	gene-LOC107423912	2.59276	2.88756	4.08126	23.7903	9.82886	0.295829	2.78376	12.3098	50.3703	27.6217
273	gene-LOC107423913	10.6728	5.48079	5.58851	32.6723	13.1889	3.21982	20.4866	98.78	163.994	80.5364
274	gene-LOC107424496	10.7083	15.1859	24.8082	33.6944	23.1539	5.71285	17.2215	34.2516	73.4399	43.2636
275	gene-LOC107424499	5.22463	5.49256	9.39264	36.0569	25.0042	3.19626	8.78393	14.9898	30.4165	31.0943
276	gene-LOC107425549	103.877	74.9508	58.6035	35.3112	43.3466	79.5309	74.7651	64.751	40.9424	44.3689
277	gene-LOC107420798	29.3431	27.054	26.6052	52.911	40.8729	18.905	29.637	37.72	54.4365	51.3021
278	gene-LOC107420797	0.314274	0.814861	0.762097	0.889987	0.654169	0.888682	0.909019	0.72387	0.835715	1.0781
279	gene-LOC107420795	12.9579	18.0067	30.9372	28.6116	31.4388	17.2239	14.8381	8.3128	18.7088	13.7951
280	gene-LOC107420794	2.88688	2.64213	3.5484	3.08906	5.59345	1.53139	1.22967	0.829865	3.05471	5.10417
281	gene-LOC107420792	0.878103	2.18031	7.4063	9.58289	12.1984	0.244132	0.342908	1.25618	4.16245	4.23033
282	gene-LOC107420791	206.606	140.508	193.182	329.757	243.061	62.5747	219.423	413.137	456.25	386.734
283	gene-LOC107409833	55.6713	32.1524	40.7312	299.946	136.539	15.1354	53.4455	99.0509	415.968	254.282
284	gene-LOC107405390	2.15548	2.34616	3.21818	3.28845	2.70713	6.20035	4.13768	3.94188	2.88627	3.45554
285	gene-LOC107412095	30.8879	28.1866	25.7044	25.6869	26.0476	6.80246	21.6705	27.0068	40.0912	36.3259
286	gene-LOC107405395	6.3325	8.38463	7.60672	6.6743	6.78419	4.71726	4.03333	3.20515	3.29931	3.11829
287	gene-LOC107405399	16.4319	20.0194	10.5223	4.95997	8.06492	3.84856	20.5098	11.0185	8.92472	12.6331
288	gene-LOC107423268	0.592144	0.608472	0.490634	1.56586	0.66399	0.803468	1.02895	0.550622	0.592603	0.462558
289	gene-LOC107423266	3.16434	2.34265	2.84735	0.19154	0.421855	3.80231	1.3996	0.546311	0.247141	0.732607
290	gene-LOC107423267	0.31199	0.273819	0.369945	0.702481	0.307976	0.494777	1.02661	0.46687	0.476505	0.337497
291	gene-LOC107423264	8.6224	8.43239	9.11622	10.2807	7.51857	5.84728	4.68621	3.1996	4.16182	4.11503
292	gene-LOC107423263	23.3146	19.5035	13.4119	9.63642	11.5932	23.0508	22.1036	19.3217	16.5309	23.5291
293	gene-LOC107423261	0.604928	1.40003	2.61957	1.56812	3.17837	0.829878	1.69094	1.28455	1.96636	3.35842
294	gene-LOC107422797	1.4716	1.47805	1.36767	6.76051	4.15438	0.145183	0.308287	0.341606	0.522502	0.561506
295	gene-LOC107422793	4.53386	5.5281	4.40939	0.812277	1.755	5.88739	5.17212	3.33239	1.34331	2.31119
296	gene-LOC107422792	73.5598	37.6652	62.2255	68.3935	62.8732	89.8491	54.9987	72.0637	83.439	55.04
297	gene-LOC107422799	68.4043	58.787	63.7939	76.3961	83.6128	107.6	47.0039	46.8005	56.0965	65.2965
298	gene-LOC107412630	0.221336	0.39808	0.911024	2.55097	3.16603	0.768835	0.15812	0.3107	3.8934	4.72335
299	gene-LOC107412632	0.677147	4.0409	1.79432	0.419099	0.634763	1.25462	2.34715	1.17805	1.17041	1.77214
300	gene-LOC107412635	57.1162	125.534	49.9084	22.1329	26.9761	37.5238	123.177	92.2383	38.8831	35.0179
301	gene-LOC107412634	4.43823	5.24917	2.52351	3.18147	2.72889	8.04615	6.95758	6.48574	4.01904	3.93775
302	gene-LOC107413325	0.923369	1.06318	2.26453	6.00931	4.54889	0.650766	0.413337	0.582336	5.9198	3.83042
303	gene-LOC107413326	1.52917	3.26586	0.913302	0.537591	0.775361	1.8069	1.04373	0.525026	0.383807	0.444146
304	gene-LOC107413327	0.687298	0.22519	0.178401	0.164628	0.088653	0.229465	0.0974123	0.152927	0.130616	0.10048
305	gene-LOC107413320	9.75861	5.34776	2.52726	1.12632	0.932397	10.8841	17.1328	18.0863	5.82888	12.1321
306	gene-LOC107422138	1.287	1.65877	0.95134	1.08346	1.23424	1.15092	2.54682	2.0263	1.12838	1.37434
307	gene-LOC107409234	0	0.0172163	0.134495	0.97163	0.873713	0	0	0	0.455987	0.272342
308	gene-LOC107409232	30.2279	9.41179	39.6663	18.8476	23.4898	37.3895	14.656	17.3793	24.1222	20.6306
309	gene-LOC107427569	2.90018	5.62712	10.208	12.8326	11.1086	11.6419	3.6283	4.48396	7.25317	6.41982
310	gene-LOC107427568	0.927573	4.08619	6.08665	6.90269	6.76148	1.87914	3.24193	1.93432	5.65223	7.5111
311	gene-LOC107428795	5.05821	3.61022	0.448212	0.354038	1.40528	1.00623	1.00411	1.00955	1.55902	2.01464
312	gene-LOC107428790	3.92468	20.9659	6.24448	10.5292	6.8358	4.56117	67.6578	218.607	42.8048	32.0371
313	gene-LOC107427561	0.880659	0.442347	0.609041	2.68235	1.3306	1.08579	0.54727	1.11411	2.3075	1.65297
314	gene-LOC107427560	32.0871	43.6619	173.505	227.172	258.531	85.7972	34.4065	21.3289	97.6878	54.7931
315	gene-LOC107427565	13.7694	16.6666	18.8281	15.0914	16.7806	16.6708	12.8659	8.29407	10.0268	9.40648
316	gene-LOC107427567	73.0004	104.697	51.5864	18.5467	31.8545	34.6593	118.262	83.2575	64.5277	136.341
317	gene-LOC107428798	0.53432	1.74824	0.977419	0.26519	0.261063	1.20035	4.27715	5.78747	2.47539	4.69916
318	gene-LOC107406570	1.38247	2.52172	0.512488	0.428346	0.700277	1.06005	3.18347	2.32198	1.26648	0.68045
319	gene-LOC107406577	7.4961	7.47716	6.3652	4.72597	5.23759	2.92522	2.81633	2.34572	2.15295	2.62435
320	gene-LOC107406576	0.16233	0.200878	1.22111	1.92108	1.73129	0.37813	0.00956533	0.125296	1.37532	0.674354
321	gene-LOC107406574	25.9783	23.0225	41.7572	45.0572	47.9275	32.6598	13.8306	11.6919	22.0202	16.6673
322	gene-LOC107432629	1.21624	1.56705	1.6082	0.502106	1.30926	0.652005	0.410163	0.345349	0.945126	0.660336
323	gene-LOC107406579	0.294003	1.29993	1.02847	1.00814	0.865703	0.57956	6.65787	28.818	4.4145	1.66162
324	gene-LOC107418773	6.4033	5.73314	14.1408	18.1691	18.7354	10.9499	2.69799	3.57002	8.89201	7.34887
325	gene-LOC107418776	11.5256	11.5523	9.29303	15.9672	8.85984	11.3107	7.66274	7.70644	7.21998	6.93268
326	gene-LOC107414675	9.05716	9.34702	10.3073	8.26192	9.72694	16.3157	23.6167	26.1864	23.6537	26.258
327	gene-LOC107414674	28.476	31.314	23.1924	13.6797	15.2945	21.2833	34.1183	44.0142	29.2069	41.9647
328	gene-LOC107414670	0.316044	0.3034	0.437483	0.544167	0.684318	0.233567	0.328386	0.465386	0.522933	0.609081
329	gene-LOC107428862	1.29906	1.49697	2.58292	2.32953	2.67184	2.46231	0.647659	0.671513	1.4429	1.31667
330	gene-LOC107410160	10.7898	14.3465	20.5978	21.6686	20.7359	14.7956	10.095	7.89261	12.925	12.1961
331	gene-LOC107434703	39.4104	25.5893	37.0639	43.8796	40.2372	54.294	16.6153	10.2863	22.3531	18.0654
332	gene-LOC107434702	7.20051	7.59237	5.65287	3.68071	4.23962	5.83168	6.57462	8.26131	4.5323	5.93075
333	gene-LOC107434708	0.608556	0.924205	0.167403	0.261108	0.451709	0.655182	1.09298	1.70963	0.782798	1.23276
334	gene-LOC107415076	1.07438	2.30832	1.71851	0.39316	0.747867	0.664214	5.8318	16.0623	6.28013	9.11373
335	gene-LOC107415073	35.4796	21.9346	23.2442	28.0282	22.3488	40.6312	17.9034	15.2611	20.9878	18.4435
336	gene-LOC107415070	5.07854	21.5301	23.2469	33.5012	40.9363	6.22728	5.41924	1.6857	23.6847	21.2756
337	gene-LOC107415078	5.43218	4.88978	4.78652	3.0565	2.77738	4.29441	3.63335	3.3681	2.02177	3.16821
338	gene-LOC107433289	1.13089	0.592809	0.424017	0.600723	0.474189	0.542785	0.45225	0.419312	0.394572	0.450963
339	gene-LOC107433288	8.91046	6.6769	11.2389	8.22498	9.63354	12.126	6.98491	6.34921	5.37895	6.10906
340	gene-LOC112489084	0.26084	0.416226	1.38208	4.07711	6.71887	0.917231	0.16089	1.31965	2.144	1.92788
341	gene-LOC107433282	10.7069	9.97657	9.62457	7.02835	7.12819	10.6136	10.0504	14.5124	15.2021	18.6904
342	Ziziphus_jujuba_newGene_4354	4.9227	8.6955	8.07655	6.44899	6.48612	7.11507	6.05391	3.50969	3.66974	4.50328
343	Ziziphus_jujuba_newGene_4358	0.271658	0.410777	1.17972	2.07989	1.86918	0.153405	0.345235	0.456046	1.78259	1.31227
344	gene-LOC107415693	4.88158	5.39887	9.49366	8.8747	9.15571	3.59569	1.74239	1.47333	4.06566	3.58232
345	gene-LOC107415691	2.00501	3.09726	3.55212	3.99972	3.99706	3.92793	2.45311	1.5491	2.39786	2.27985
346	gene-LOC107415696	21.5436	25.1321	24.624	22.039	21.1657	11.153	9.95953	9.53551	10.6612	10.7736
347	gene-LOC107415698	0.233303	0.408199	0.936908	1.42184	1.3232	0.515929	0.262612	0.306877	0.860316	0.845852
348	gene-LOC107415699	3.76941	4.43603	3.6544	4.18789	1.74373	4.88019	2.22201	1.40425	4.10802	3.48671
349	Ziziphus_jujuba_newGene_5080	0	0	1.36199	25.6145	15.6541	0	0	0.012549	5.13207	4.25923
350	Ziziphus_jujuba_newGene_5084	6.15022	6.7686	6.65817	5.72861	5.92524	5.08619	3.56195	2.75527	3.19843	3.19272
351	Ziziphus_jujuba_newGene_5085	0.690187	0.946791	1.26391	1.19096	1.74662	1.10341	0.870676	0.804708	1.00616	1.87183
352	Ziziphus_jujuba_newGene_5086	2.71783	3.93238	20.3606	9.68506	17.8611	0	0	0	0	0
353	gene-LOC107416521	4.33474	5.65502	9.05015	12.1812	14.5134	7.76575	3.06714	4.11606	9.29693	16.1645
354	gene-LOC107416525	1.16181	0.916154	0.78755	0.300288	0.431612	1.10552	0.882036	1.20065	0.810836	1.05366
355	gene-LOC107416524	9.23834	11.0707	9.15454	5.27537	6.38233	10.0377	10.6885	5.72007	4.47357	4.83063
356	gene-LOC107416527	2.66481	4.02167	3.6593	1.84296	2.66371	4.26265	3.2491	2.21248	1.54535	2.30409
357	gene-LOC107421322	0.235563	0.107603	0.193579	0.432909	0.299466	2.09938	1.64225	1.33454	1.70168	1.63496
358	gene-LOC107424947	48.7532	32.4244	51.0874	204.791	128.398	14.9047	60.1366	168.589	269.131	213.886
359	gene-LOC107424944	2.94442	1.64067	2.00071	1.07102	1.76042	9.56706	1.37462	0.495466	0.44317	0.752218
360	gene-LOC107405141	6.02398	11.2194	5.66571	2.10367	3.38505	7.2328	14.189	9.04527	3.67167	5.12305
361	gene-LOC107420751	12.6562	13.9121	15.049	16.9452	16.2865	23.9028	14.4022	9.29375	12.4644	11.4217
362	gene-LOC107412890	27.5686	26.9525	27.7926	31.0116	25.9178	61.7747	110.965	164.673	156.948	150.277
363	gene-LOC107431625	2.3177	3.56174	7.39878	11.3485	9.48409	4.03885	2.7084	3.79366	7.95548	6.37674
364	gene-LOC107425502	8.10212	10.8436	25.0498	48.9074	42.9688	21.0567	9.3574	6.57626	33.6125	25.7379
365	gene-LOC107431623	61.6854	32.4075	33.7851	59.3825	48.5182	48.8426	28.6368	44.847	56.8832	60.5239
366	gene-LOC107431622	1.65714	2.118	4.60204	7.66526	6.56524	2.3592	1.05611	1.44852	5.41131	4.44003
367	gene-LOC107420757	54.2129	70.878	84.5704	168.779	132.58	37.1212	64.1506	169.983	177.477	161.638
368	gene-LOC107424941	0.171388	0.377018	2.23838	7.12268	4.79603	0.0771677	0.428005	3.36567	4.36968	2.47014
369	gene-LOC107420754	29.0518	18.1279	22.1822	120.415	61.2192	14.9337	29.1995	57.6113	154.939	125.969
370	gene-LOC107417698	0.149797	0.056001	0.12848	0.350208	0.148967	1.16291	1.05015	0.81966	0.971941	0.934497
371	gene-LOC107417690	112.709	119.54	239.726	151.269	93.487	2.38528	198.566	288.013	282.291	320.123
372	gene-LOC107417691	0.87568	0.86565	0.939428	1.38472	1.17023	0.265136	0.113167	0.097102	0.362313	0.286712
373	gene-LOC107417349	8.17561	10.2053	13.8365	25.4634	19.5249	10.6333	12.9614	15.635	26.4646	22.2716
374	Ziziphus_jujuba_newGene_8044	2.85306	2.05738	0.559525	0.275646	0.363574	3.35939	2.32666	1.59653	0.75011	1.17626
375	gene-LOC107433911	0.0690023	0.535718	0.45917	0.167978	0.185667	3.00473	0.49845	0.0141993	0.272583	0.362999
376	gene-LOC107433915	66.164	15.8481	47.4623	45.8685	57.4171	115.742	14.9581	12.8549	27.8385	21.9615
377	gene-LOC107433917	4.43432	2.18564	5.88268	0.703516	1.3701	3.68392	1.88214	4.27624	0.975231	2.15819
378	gene-LOC107424455	0.218388	0.788944	1.59673	1.50948	1.61804	0.563756	0.28642	0.242084	1.14646	1.78798
379	Ziziphus_jujuba_newGene_3641	0.217833	0.023594	0.0609833	0.024321	0.0500963	0.707165	0.48697	1.00197	0.856551	0.964342
380	Ziziphus_jujuba_newGene_3647	0.668751	0.722642	1.24196	1.15816	1.05807	0.819203	0.568434	0.361394	1.01928	0.940814
381	gene-LOC107429360	82.2704	80.3971	60.1791	32.3749	41.7188	65.9334	170.297	287.45	62.8628	69.9847
382	gene-LOC107418702	5.01274	12.7281	12.0979	8.41402	10.0565	11.8658	21.6085	24.0091	15.1224	17.0879
383	gene-LOC107418700	1.73153	2.19549	3.82481	1.89097	2.40861	4.53353	2.86853	2.83758	2.11869	2.73966
384	gene-LOC107407954	0.350447	0.231732	0.251407	0.314846	0.405373	0.639056	0.230475	0.274006	0.245291	0.156635
385	gene-LOC107407951	4.09144	3.49989	6.82824	6.59547	6.76225	9.87684	1.56613	1.27009	3.74269	3.23799
386	gene-LOC107429223	0.481011	0.593722	0.828979	0.966138	1.33147	0.519543	0.172297	0.244565	1.02519	1.33815
387	gene-LOC107429225	0.366726	0.394052	0.608891	0.661647	0.831351	0.023545	0.182358	0	0.0206987	0
388	gene-LOC107429226	0.130862	0.258029	1.31607	2.72789	2.99845	0.0675337	0.024972	0.109438	1.73374	0.896416
389	gene-LOC107429227	0.811434	0.97806	0.659494	0.467488	0.800152	0.570417	0.581324	0.432987	1.64384	2.84546
390	gene-LOC107429229	4.65536	3.46092	3.25138	1.51365	2.55675	2.84782	1.81781	1.59893	2.74409	3.97241
391	gene-LOC107407373	6.40671	5.84947	8.56597	13.3884	11.0052	2.49207	4.17188	3.98165	8.67977	7.16191
392	gene-LOC107430239	0.0223627	0.0365187	0.0183537	0	0.019477	0.135601	0.172357	1.39053	0.0898897	0.174098
393	gene-LOC107430238	1.74201	1.00174	0.881475	0.962535	0.844802	0.720743	0.872264	0.833821	0.80223	1.12003
394	gene-LOC107430234	54.7759	85.4489	80.128	85.5889	77.056	56.1123	92.0733	108.238	88.537	90.3562
395	gene-LOC107430233	23.19	20.1225	16.1059	11.7826	13.5465	31.1613	20.3641	18.8281	13.0594	13.9315
396	gene-LOC107413125	85.3982	58.8226	76.8207	57.3102	64.1221	62.8734	39.9138	31.6608	48.9389	45.4162
397	gene-LOC107413122	15.8991	10.471	10.5628	8.60636	11.3431	7.05363	9.49515	6.6599	8.65115	10.7272
398	gene-LOC107413123	23.2639	19.4548	11.8152	10.7697	10.5808	27.1904	22.9007	70.9708	16.8156	20.9191
399	gene-LOC107413121	39.1315	43.8574	31.1005	11.2901	20.1561	52.4413	27.4602	15.5336	12.3495	18.154
400	gene-LOC107413128	5.17512	4.56111	6.36316	6.78279	6.79379	3.66068	2.57552	1.67831	2.43421	2.33845
401	gene-LOC107413129	1.76672	3.67003	4.82445	2.83905	4.36487	4.63607	3.01797	1.878	2.70035	2.9076
402	Ziziphus_jujuba_newGene_2807	0.534693	1.44842	2.09205	1.58751	1.92825	0.923452	0.644185	0.607915	1.45244	1.21049
403	gene-LOC107408130	1.79352	3.99868	8.81798	11.938	13.6458	1.62549	1.26339	1.46214	7.52982	8.62697
404	gene-LOC107433169	8.17433	5.37328	10.3486	11.0651	11.5111	5.59114	5.77036	24.7622	19.0286	17.3187
405	gene-LOC107406771	14.1347	10.7104	29.5141	33.8989	36.3332	16.4053	6.06201	4.53346	13.0373	8.75082
406	gene-LOC107413699	3.69983	1.16343	3.17765	2.38345	3.60296	0.733184	0.423014	0.265129	0.92554	0.356015
407	gene-LOC107413694	425.919	397.395	664.987	574.703	626.478	385.017	197.209	271.309	315.613	296.922
408	gene-LOC107413697	1.5508	2.48533	3.266	2.49138	3.45327	0.124747	0.338166	0.376028	1.36572	1.34116
409	gene-LOC107413691	0.128516	0.0991983	0.287331	0.589154	0.351786	0.376456	0.16813	0.543296	0.92028	1.05356
410	gene-LOC107413692	9.1588	7.79086	7.79162	5.44137	6.26277	5.97767	3.13826	1.84516	2.98055	2.8808
411	gene-LOC107404739	30.8087	20.84	29.153	25.0468	30.183	54.0468	19.4221	12.0652	17.4772	15.689
412	gene-LOC107404738	0.0737323	0.397945	0.0717477	0.004267	0.0972363	0.727576	4.21106	4.33165	2.3094	2.88477
413	gene-LOC107404733	0.262204	0.423372	0.967951	2.10311	1.87609	0.355828	0.214678	0.436856	1.77619	1.67339
414	gene-LOC107404730	7.2304	8.7912	6.48971	7.81186	7.88827	8.84907	6.35494	2.98593	4.56806	4.99514
415	gene-LOC112491833	2.70097	2.70497	1.80284	2.95109	1.94359	1.2859	1.30313	1.25682	1.36845	1.46849
416	gene-LOC112491836	6.90992	8.42279	6.39949	6.63707	6.87506	4.63374	3.12151	1.82186	1.95164	2.09735
417	gene-LOC107414479	2.64476	1.17088	0.257134	1.35049	0.834325	1.44857	2.65663	1.4091	4.71278	4.55105
418	gene-LOC107414471	59.7596	40.6309	33.1443	32.7538	32.1709	57.7875	33.603	24.3203	26.6486	26.6952
419	gene-LOC107414470	4.53149	4.12148	5.72476	5.41347	4.91866	7.36948	3.36341	2.90708	2.59314	2.68396
420	gene-LOC107414473	4.68267	5.37885	2.94779	4.53816	2.47775	3.97742	17.0504	29.3965	26.5493	28.3126
421	gene-LOC107414472	23.4569	7.65099	13.7732	42.6866	37.4026	0.117625	6.89494	21.6429	42.7207	44.6886
422	gene-LOC107414476	0.295	0.342452	0.356318	1.05651	0.460858	0.14022	0.189024	0.102961	0.254606	0.208838
423	gene-LOC107409741	0.311449	0.513038	0.516223	1.99437	0.993084	0.740573	0.504091	0.205861	0.966402	0.716323
424	gene-LOC107409742	3.36834	4.64131	7.47836	8.71874	8.38627	4.39883	2.44926	1.99982	4.57895	5.08773
425	gene-LOC107409749	1.82045	0.881062	0.686746	1.01723	3.61611	1.31352	0.849261	0.39955	1.03373	0.872406
426	gene-LOC112493093	0.686213	0.900345	1.15197	1.93409	1.92975	0.425714	0.536835	0.279416	1.41398	1.56057
427	gene-LOC107433126	14.2763	13.3366	11.7744	9.7679	9.95218	7.93033	8.66884	4.89079	3.27333	5.10119
428	gene-LOC107433127	14.4146	10.0813	8.57784	9.86308	7.53787	3.97844	15.6689	13.2588	9.94491	11.1244
429	gene-LOC107404197	1.24144	1.17868	2.19124	2.11581	2.48542	0.166427	1.01524	0.740139	2.83904	2.25776
430	gene-LOC107404195	5.35202	11.8162	26.9945	36.3926	36.533	32.6478	15.2451	11.7916	50.6977	54.6571
431	gene-LOC107404192	2.66275	3.63171	2.88633	2.31418	2.51804	1.27333	6.31638	7.28298	4.55086	3.31969
432	gene-LOC107404191	3.08606	4.6124	6.20796	6.80966	6.81564	6.54529	4.06336	5.6189	6.13388	4.8336
433	gene-LOC107404190	169.536	72.6939	122.675	137.348	119.482	162.998	92.7648	105.622	140.853	116.539
434	gene-LOC107426945	0.247952	0.274971	0.184426	1.70195	1.14571	2.8431	5.48558	5.73688	28.9153	17.7931
435	gene-LOC107419072	3.97322	1.79861	6.82227	4.31205	5.78562	5.46018	1.77762	1.94432	3.76503	3.0786
436	gene-LOC107410576	2.00224	3.69494	4.5411	10.9815	8.07023	1.8731	2.19715	1.86574	7.4225	8.17208
437	gene-LOC107410577	1.02394	1.80052	2.33165	5.5133	6.31105	0.966651	1.12475	1.1535	6.13165	7.84084
438	gene-LOC107410570	2.5736	4.91809	6.66994	4.87787	7.14396	3.05645	5.2241	4.18267	5.42818	8.25978
439	gene-LOC107419070	26.3333	29.8922	33.0143	10.9991	19.3539	47.7782	17.7998	10.0399	6.43062	9.70853
440	gene-LOC107410572	17.7862	20.6376	17.2264	14.8521	17.9478	37.6024	37.2437	40.8427	32.4133	39.4562
441	gene-LOC107419071	5.46743	7.11935	14.9108	17.7775	18.7521	8.76527	4.95204	7.53924	15.4725	17.1063
442	gene-LOC107413905	3.05353	3.86247	5.24624	7.23785	6.18857	4.58635	2.72974	6.99757	6.10403	5.92102
443	gene-LOC107413900	8.20093	22.1618	36.0499	50.1112	41.9508	5.35134	4.20355	3.46813	24.1839	15.5111
444	gene-LOC107413901	3.73034	3.47974	6.03839	4.6483	6.52274	5.942	2.0233	1.37049	3.14841	3.70297
445	gene-LOC107413909	6.42549	8.40774	9.71927	14.9854	13.125	7.20978	8.86014	9.74867	14.3372	13.359
446	gene-LOC107423610	690.989	326.595	390.565	387.565	406.603	928.402	270.388	239.439	197.396	207.951
447	Ziziphus_jujuba_newGene_803	0.799327	0.913527	1.44234	1.50888	1.13605	0.378739	0.507809	0.514051	0.475648	0.574632
448	gene-LOC107413851	823.103	453.436	517.41	379.674	511.443	1172.56	231.095	110.49	120.934	130.736
449	gene-LOC107411227	1.33619	1.73692	1.34115	2.85977	2.64055	2.71197	3.31875	3.15019	3.02961	2.89472
450	gene-LOC107411224	8.4425	12.1864	14.0864	14.2857	13.8728	24.9005	14.8476	7.26902	13.7818	13.801
451	gene-LOC107411220	9.60503	6.38252	7.94092	5.36022	6.39001	18.3764	8.47989	9.54894	8.25381	7.87998
452	gene-LOC107420458	13.3332	6.95247	6.57517	8.58649	7.9737	17.8828	6.60485	7.66162	8.45787	9.91207
453	gene-LOC107420459	7.3026	6.54362	6.70562	5.94896	6.12896	12.3802	7.64431	5.45043	6.1563	6.96347
454	gene-LOC107420450	0.636639	0.908371	1.37551	1.66596	1.72824	2.18092	1.20908	1.68364	1.82961	1.91114
455	gene-LOC107420452	5.37899	7.05944	7.61967	7.59612	8.03203	7.4508	5.43982	3.36499	4.73157	4.73231
456	gene-LOC107420453	2.67748	5.61336	5.12577	6.23352	12.3623	2.85465	2.29902	4.19069	7.78041	18.8492
457	gene-LOC107420454	0.661059	0.712219	1.0005	0.948906	1.05308	1.37698	0.541032	5.74309	0.647937	0.984701
458	gene-LOC107420455	37.7991	52.9844	44.4637	74.0899	71.7784	74.6827	133.088	89.1641	133.433	140.207
459	gene-LOC107424519	9.14831	12.3006	18.7793	17.2483	20.631	28.742	12.3793	8.23348	11.499	8.77443
460	gene-LOC107424515	0.226072	0.540459	0.606098	0.426269	0.320529	0.397673	0.640083	0.534253	0.496225	0.363619
461	gene-LOC107424510	240.105	164.461	69.3676	44.7855	53.7947	111.078	171.957	30.2346	34.3262	33.9955
462	gene-LOC107424513	0.03765	0.18356	0.0482647	0.256	0.106366	0.186102	0.898739	1.73392	1.18402	0.506543
463	gene-LOC107424512	3.27032	4.56687	8.6863	10.2336	8.90723	1.54649	2.09678	0.624519	4.50618	1.85705
464	gene-LOC107428209	8.46593	6.23566	5.16834	4.27546	4.18882	13.5456	9.11535	6.36473	6.67637	6.97259
465	gene-LOC107417101	0.0811437	0.341328	0.668508	0.796362	0.639397	0.193095	0.4124	1.20324	1.11576	1.07153
466	gene-LOC107417103	2.08191	3.65838	5.76701	7.85568	7.68365	2.11936	4.33873	5.71497	6.03553	7.0022
467	gene-LOC107417104	0.162478	0.0797123	0.196392	0.73446	0.67039	0.172745	0.0267967	0.120228	0.947792	0.70002
468	gene-LOC107417106	2.34529	1.17337	1.9822	1.80031	1.63502	2.57264	1.37569	0.829839	1.30054	1.12715
469	gene-LOC107417107	4.93931	3.51865	3.06704	2.14848	2.05995	4.2908	3.79995	2.69634	1.95238	2.27265
470	gene-LOC107417109	6.8607	6.21001	12.7721	30.3202	30.4607	0.969348	8.03914	25.1645	72.8926	72.144
471	gene-LOC107427154	0	0.090701	0.0879477	0.495599	0.34002	0.14591	0.0378193	0.0301617	0.618089	0.521979
472	gene-LOC107427150	45.856	53.0111	41.7946	57.5576	43.2765	43.8815	74.3965	94.3385	89.1911	91.6561
473	gene-LOC107422701	5.97871	7.76861	3.78471	1.66293	2.34699	3.95396	8.93093	5.07969	3.28649	4.22589
474	gene-LOC107433850	1.12585	0.747939	2.24145	3.58478	3.75648	1.05662	0.619698	0.134321	3.53459	3.1788
475	gene-LOC107433852	83.3219	50.1392	20.8527	13.5542	10.1869	96.8663	127.266	125.406	76.4586	87.2872
476	gene-LOC107433856	0.823374	0.428906	0.999865	4.37772	2.57977	1.10114	0.107894	0.319634	7.36637	3.20311
477	gene-LOC107433857	0.147444	0.218286	0.227917	0.645633	0.564132	0.215173	0.230219	0.222132	0.969183	0.557144
478	Ziziphus_jujuba_newGene_6832	0.145546	0.321698	0.086126	0.199015	0.161577	0.394608	1.63697	0.627856	0.317101	0.41593
479	gene-LOC107432189	17.0894	13.5392	13.8227	8.49189	9.8911	20.6654	18.8351	18.4897	14.5094	14.8469
480	gene-LOC107432185	12.6109	19.8143	9.55239	5.74231	6.06272	5.13289	20.7618	17.9205	8.60664	10.5706
481	gene-LOC107432184	2.52413	3.60376	4.24977	5.92744	5.55684	3.69182	3.85779	8.2162	5.36298	5.8548
482	gene-LOC107432180	11.987	9.62727	8.85863	6.08423	7.78008	6.59916	14.5551	10.7032	8.20133	10.5246
483	gene-LOC107433585	3.34992	2.7486	4.39558	4.15194	4.2902	6.29821	2.0384	1.84989	2.39915	3.53364
484	gene-LOC107417814	0.141894	0.208485	0.277776	0.0519707	0.0322353	0.650306	3.76134	3.05144	1.79204	4.61959
485	gene-LOC107414324	7.02108	4.93376	8.51053	7.39924	8.76713	9.66625	2.84525	1.70314	2.54377	2.2017
486	gene-LOC107426209	6.03249	9.89847	11.3073	13.3361	13.1175	9.5971	7.15115	5.16259	10.0221	10.3059
487	gene-LOC107426207	39.6066	34.4506	42.1519	49.0475	47.1994	50.9707	21.827	18.0553	24.2152	22.7498
488	gene-LOC107426206	150.577	125.726	146.824	191.613	193.877	35.8962	147.058	231.008	243.151	268.677
489	gene-LOC107426203	0.444197	0.573734	1.67327	2.90132	3.25843	1.00606	0.349402	1.1124	2.91684	3.41708
490	gene-LOC107426201	1.83923	1.26893	2.39949	2.09024	3.40758	4.57856	0.494463	0.373644	1.11068	0.749266
491	Ziziphus_jujuba_newGene_5336	5.15492	6.26967	2.48303	1.78106	1.80771	4.5913	4.90894	2.62001	1.48499	1.83395
492	Ziziphus_jujuba_newGene_5330	3.40403	2.62235	4.09541	8.67664	6.75253	2.02323	4.67593	10.2582	18.8352	17.5025
493	Ziziphus_jujuba_newGene_5331	4.05766	3.82758	4.20519	8.82	6.49107	2.07936	4.07219	9.50342	12.946	13.5114
494	gene-LOC107419412	2250.44	2620.63	1827.54	260.38	915.422	242.087	215.551	245.84	314.354	605.048
495	gene-LOC107419413	2.53783	3.70448	4.27298	3.83231	3.91271	3.37864	2.45042	1.72762	2.9625	3.14763
496	gene-LOC107419417	214.469	217.571	146.127	16.1299	63.9373	49.921	44.2304	50.2509	48.2268	73.9269
497	gene-LOC107432452	1.8385	1.94781	6.10457	7.10813	7.39754	1.97675	1.77851	2.42828	5.14888	5.87868
498	gene-LOC107432451	165.918	223.2	73.2885	66.4167	61.5723	109.347	341.203	99.7358	122.19	117.658
499	gene-LOC107432450	198.574	301.369	161.336	114.191	106.071	39.7688	136.565	36.4537	45.0686	46.0865
500	gene-LOC107432456	34.0567	35.5184	76.7125	68.5909	88.2305	52.9529	33.9161	40.7023	68.8154	74.9101
501	gene-LOC107432454	17.8504	18.8995	15.3042	10.4732	14.3826	17.6665	13.4009	8.91249	7.10093	8.87617
502	gene-LOC107432459	24.9551	20.904	17.2379	16.638	15.7616	19.9526	12.0692	10.5396	8.4159	8.7972
503	gene-LOC107404302	0.838002	1.14096	0.200331	0.0999143	0.0728493	0.115	0.0579777	0.0843537	0.0246373	0.0256823
504	gene-LOC107433322	1.17647	1.08912	0.925879	0.539187	0.690319	1.00842	1.40358	0.856885	0.575859	0.908849
505	gene-LOC107433323	12.2038	11.8917	6.53499	5.23928	5.21399	11.0586	10.6063	11.509	6.4545	7.57345
506	gene-LOC107433320	1.00611	0.720703	0.984855	2.0356	1.63991	1.22911	1.29067	2.39754	2.52276	2.4453
507	gene-LOC107433325	1.25395	1.42714	2.26969	1.45855	2.07981	0.693541	0.816819	1.02068	1.49931	1.42047
508	gene-LOC107433328	11.7639	8.44006	18.0774	39.3626	30.3338	16.8244	6.39469	12.0916	26.1506	23.1085
509	gene-LOC107433329	6.80826	7.29223	4.71709	3.01178	3.38953	7.15904	8.64837	5.27531	3.79617	4.63269
510	gene-LOC107404307	1.19203	1.35849	0.881282	2.1757	1.41374	0.319496	0.395433	0.477861	0.821573	1.13226
511	gene-LOC107435869	15.1784	19.8021	14.3499	11.8414	11.2646	19.3968	21.448	30.5558	21.4954	26.3849
512	gene-LOC107435868	122.069	113.26	94.8309	89.114	98.2507	138.842	90.3205	67.2429	55.9843	57.7442
513	gene-LOC107435863	7.94384	8.78515	10.9415	7.04657	9.3654	66.6674	22.5826	16.3531	10.125	13.9868
514	gene-LOC107435867	0.573104	0.725854	1.37397	0.745561	0.890266	0.358194	0.309357	0.296125	0.715822	0.657997
515	gene-LOC107435864	8.13103	11.1307	17.9072	11.7577	20.002	39.9874	19.3355	12.668	18.2039	18.0243
516	Ziziphus_jujuba_newGene_293	1.25984	4.13527	2.71132	1.49081	1.81136	0.713653	1.70988	2.14385	4.13498	2.15443
517	Ziziphus_jujuba_newGene_296	0.418682	0.899536	1.4565	0.29876	0.922398	3.91983	5.01491	3.19422	2.60082	2.68525
518	Ziziphus_jujuba_newGene_298	2.15298	3.82359	6.14058	2.33021	2.91145	3.01333	10.8075	7.0182	7.52072	9.99641
519	gene-LOC107421266	25.9556	22.345	11.5945	9.35243	9.26582	10.0247	7.8069	5.06053	4.70248	5.66931
520	gene-LOC107421261	7.18881	7.14647	9.66481	5.99616	7.04439	13.8427	7.8124	7.92357	6.06403	6.97792
521	gene-LOC107421262	7.52494	4.26374	4.78531	3.6726	4.35676	9.78224	6.16246	12.0459	5.55885	9.22243
522	Ziziphus_jujuba_newGene_2644	1.50462	1.41756	0.778739	0.091637	0.147918	1.06988	3.16701	7.29361	2.19944	5.08102
523	gene-LOC107421268	4.1933	8.48487	4.05288	3.02414	3.15533	2.42376	15.4477	20.0292	7.10887	7.08428
524	gene-LOC107435245	22.6458	27.7907	23.8233	30.0996	27.3722	36.5915	25.7498	50.4491	30.4483	28.0095
525	gene-LOC107435244	26.1194	24.4568	26.9538	104.773	78.1529	8.69886	46.4086	183.803	271.599	198.308
526	gene-LOC107435243	10.0984	9.85448	8.61494	10.2675	8.24761	8.82273	11.0682	15.7177	17.6853	13.7152
527	gene-LOC107435242	2.48445	4.38801	2.80165	1.33855	1.97216	3.14284	8.33046	6.13504	3.24187	4.38368
528	gene-LOC107435241	0.441338	0.861913	0.45564	0.410709	0.551761	0.848589	1.47305	1.65581	1.59165	1.18652
529	gene-LOC107435240	5.92774	9.05793	5.61444	3.85464	4.56498	5.37427	12.8856	11.9183	6.75319	9.79708
530	gene-LOC112492946	7.04417	3.83286	2.33715	1.66526	2.13601	8.38926	4.39637	2.10946	1.66736	2.82609
531	gene-LOC112492942	4.51287	4.52059	3.35593	1.72023	1.63076	7.28018	7.55386	5.14064	4.38834	6.87305
532	gene-LOC112492948	5.53127	5.73345	2.72303	0.827072	1.84399	15.7244	13.8635	7.72421	6.61751	10.8195
533	Ziziphus_jujuba_newGene_4521	0.03537	0.0804647	0.126472	0.165498	0.22937	0.0275017	0.0412007	0.0955263	0.861175	1.0401
534	Ziziphus_jujuba_newGene_4523	0.158842	0.278033	0.578991	0.369389	0.547295	0.212239	0.544689	0.964607	1.53194	2.31029
535	Ziziphus_jujuba_newGene_4527	2.46448	3.83898	5.61416	5.4369	5.22423	4.79889	3.44119	2.95012	4.62355	4.30156
536	gene-LOC107403688	6.91896	6.97256	4.19601	10.8968	4.4195	5.04754	16.2348	63.738	24.5161	12.5223
537	Ziziphus_jujuba_newGene_3069	30.7831	31.7058	21.3254	18.5526	15.0677	17.6086	29.1307	16.1306	12.8809	11.0751
538	Ziziphus_jujuba_newGene_6019	0.116068	0.1174	0.0175953	0.161022	0.0386977	0.277029	0.320754	3.20462	0.490988	0.237048
539	Ziziphus_jujuba_newGene_3060	0.437598	0.43015	0.226302	0.256847	0.281684	0.915219	0.495404	0.612396	0.679604	0.830369
540	Ziziphus_jujuba_newGene_3062	1.94506	1.73835	0.757179	0.371048	0.538285	2.42991	2.83684	3.19718	2.79834	3.94891
541	gene-LOC107430744	5.86902	6.52672	5.13288	2.85724	3.44947	5.93007	7.29395	5.39067	3.23163	4.71609
542	gene-LOC107430746	0.499002	0.0365767	0.382055	3.08861	2.40621	0.216258	0.011404	0.0155177	0.517112	0.205704
543	gene-LOC107430741	3.9434	6.60013	7.71845	3.52696	4.60438	2.44919	3.76279	2.40054	2.3262	3.36036
544	gene-LOC107430740	6.3219	7.13866	8.25639	10.5398	10.6408	3.06471	9.03912	16.2251	18.2284	17.4663
545	gene-LOC107430742	26.2062	29.233	38.1181	38.781	38.8527	54.4348	30.0974	19.8583	22.8686	20.1452
546	gene-LOC107416778	0.023922	0.115245	0.639543	1.34396	1.18189	0	0.0187727	0.0655233	0.441966	0.314406
547	gene-LOC107404200	2.82656	15.0449	2.82841	0.00755	0.0402583	14.5248	21.7288	6.9215	6.52775	13.0828
548	gene-LOC107416773	60.6609	63.578	55.3227	62.6692	54.7548	105.087	34.7731	31.7416	23.1698	21.2677
549	gene-LOC107416774	32.3446	33.3541	29.3754	32.3796	29.4632	56.2423	18.4997	17.0038	13.3354	11.7215
550	gene-LOC107416775	4.63264	4.09884	3.75614	2.8265	2.57557	6.04218	4.79043	3.89306	2.51702	2.84318
551	gene-LOC107404206	18.318	34.2943	55.1143	36.3112	45.2332	12.315	36.1123	41.6839	70.6029	58.5372
552	Ziziphus_jujuba_newGene_2253	2.59652	2.69417	1.93608	2.19197	1.67178	4.40223	3.06682	2.24444	1.71535	2.43513
553	gene-LOC107404204	0.498996	0.32855	0.536266	0.329795	0.925074	0.74624	0.180842	0.151707	0.138023	0.13037
554	Ziziphus_jujuba_newGene_7765	2.94695	3.8804	1.6901	1.03572	1.33622	4.02322	4.26386	1.54558	0.896262	1.32452
555	gene-LOC107429800	0.0738663	0.132315	0.261854	0.275229	0.40245	0.365834	0.0504263	0.105188	0.193881	0.464034
556	gene-LOC107429802	24.0265	14.0511	21.2083	21.1135	22.5911	35.8361	11.0008	8.4656	13.9282	13.9848
557	gene-LOC107429805	1.21403	1.18243	3.36585	4.96199	5.41184	0.98042	0.800124	0.44905	5.25706	5.33642
558	gene-LOC107429806	0.634144	0.787876	0.355819	0.15792	0.177948	2.51841	0.243399	0.213507	0.139187	0.448558
559	gene-LOC107406415	0.619093	0.551574	0.918463	1.15315	1.41015	0.459233	0.239649	0.197717	1.33043	1.78381
560	gene-LOC107406416	0.556793	1.35291	1.52798	3.36438	3.08454	1.02303	0.894066	0.64774	3.32955	3.4529
561	gene-LOC107403427	9.76588	15.0149	20.3699	24.2859	19.9087	16.1677	14.0936	15.375	22.1732	16.8713
562	Ziziphus_jujuba_newGene_1683	0.469571	0.878655	0.465349	1.03925	1.04795	1.07152	0.648878	0.653308	1.11161	1.26394
563	Ziziphus_jujuba_newGene_1685	2.03506	1.78274	1.26424	3.59946	2.5004	0.638873	0.658491	1.35116	2.04377	1.74038
564	gene-LOC107428821	25.7222	19.9286	11.8902	4.78144	10.9937	25.9863	41.1495	39.1867	20.0867	37.567
565	gene-LOC107427834	8.74939	2.13709	2.24175	1.73002	2.04591	5.8508	2.04099	1.76346	1.45592	1.32769
566	gene-LOC107432590	0.577692	0.473872	2.47821	8.79069	7.6916	0.851071	0.509225	0.688758	5.59511	3.44089
567	Ziziphus_jujuba_newGene_3858	0	0	0	0	0	26.0991	2.40719	0.962711	2.66344	2.46275
568	gene-LOC107434871	9.73858	14.1488	9.84608	8.49984	8.58076	10.2542	18.0778	16.4327	15.4253	17.7185
569	gene-LOC107434870	8.38641	10.0209	6.964	6.51023	6.74746	3.25883	3.16386	3.16102	2.76331	3.30191
570	gene-LOC107425008	9.88888	9.85176	8.77789	6.27545	7.01435	4.78969	5.98127	5.03843	5.12302	5.45342
571	gene-LOC107425006	114.313	40.865	30.7119	31.084	30.5788	44.8339	17.2693	12.5522	10.7105	11.9097
572	gene-LOC107425007	0.869294	1.22879	1.3113	2.63475	2.24532	0.883854	1.44832	1.50367	1.63071	2.27959
573	gene-LOC107425002	0.0945983	0.14976	0.261844	0.467532	0.459054	0.126888	0.086141	0.0269437	0.51262	0.493886
574	gene-LOC112490153	1.59126	2.80554	2.48697	1.29902	1.51492	0.0306097	0.025158	0.00227967	0.010067	0.004175
575	gene-LOC107403690	28.8829	22.7435	32.5298	39.9544	40.3487	81.1708	28.3894	22.0514	34.1548	31.099
576	gene-LOC107403695	147.854	120.624	52.9168	41.6742	51.6223	145.164	94.3514	32.3306	31.4284	34.96
577	gene-LOC107403697	5.77551	13.7009	8.53581	10.4368	10.2471	6.72904	21.0117	18.465	19.3657	24.0535
578	gene-LOC107424758	0.879471	0.448844	0.462685	1.9732	0.593632	5.28705	4.16416	3.96083	1.64902	3.35975
579	gene-LOC107424755	61.1964	47.7565	74.399	57.0235	76.6577	84.975	35.9859	26.5095	31.7063	37.7857
580	gene-LOC107429580	0.86104	0.700489	1.07727	2.38398	1.88161	0.991396	0.796357	0.751312	1.46446	1.1233
581	gene-LOC107424751	15.5395	18.8053	12.853	5.01554	8.89852	53.5295	28.8837	25.2985	15.1147	24.2137
582	gene-LOC107429053	4.5045	1.30334	0.904182	0.00753467	0.0448267	7.02446	0.909337	1.33915	0.300374	1.17621
583	gene-LOC107429052	3.15587	4.02553	5.31872	5.40456	6.19317	7.27433	3.41764	2.63753	3.10131	2.66274
584	gene-LOC107429057	6.88513	12.001	9.03733	8.51713	8.43563	15.6878	13.1015	8.34524	5.30884	6.65067
585	gene-LOC107429056	0.628005	0.92583	0.495824	0.215271	0.301662	0.093651	1.19878	1.05625	0.450617	0.586833
586	gene-LOC107429054	0.374744	0.818428	1.34328	1.40712	1.88408	0.915003	0.713644	0.589853	1.97251	1.91283
587	gene-LOC107434297	6.11242	14.5473	21.4914	22.4241	37.5123	9.71706	8.33483	26.0549	20.1583	34.0947
588	gene-LOC107433241	66.7756	99.6163	48.246	14.4266	26.0181	99.6767	107.763	143.906	60.5305	110.24
589	gene-LOC112491282	1.35101	1.67597	1.95292	2.0967	2.944	0.0446347	0.772176	1.57705	2.14244	3.2308
590	gene-LOC107412445	73.4176	59.0855	45.8685	30.7482	34.5912	63.7214	77.3765	46.746	42.3532	41.3072
591	gene-LOC107414849	0.195771	0.145121	0.139956	0.837869	0.748365	0.29873	0.10354	0.12191	1.41329	1.17799
592	gene-LOC107414845	91.1125	59.6641	56.4321	21.3407	33.344	42.7198	28.7527	33.3312	12.6696	19.4795
593	gene-LOC107414846	1.15414	0.8959	0.836413	4.4618	2.16141	1.05835	0.948858	0.480888	5.05793	2.47053
594	gene-LOC107414847	2.75518	2.49405	4.33141	3.51342	3.95495	5.53075	2.89983	2.32199	2.72226	2.36478
595	gene-LOC107414841	41.1562	27.9381	14.579	6.99908	10.3156	23.3673	32.2097	17.186	8.32141	10.5294
596	gene-LOC107410358	5.05222	3.92573	3.06055	1.72479	3.0774	9.35	5.4062	7.75924	7.53202	9.82669
597	gene-LOC107410359	0.49691	1.0659	3.41946	7.67216	7.32824	1.04731	0.6273	1.99089	6.43185	7.71856
598	gene-LOC107410355	0.195325	0.311592	0.369178	0.566071	0.539318	0.188143	0.11917	0.0594577	0.175742	0.111883
599	gene-LOC107410357	135.136	134.078	111.195	113.248	91.2918	120.75	115.439	54.018	82.282	73.8993
600	gene-LOC107410351	43.2665	46.8762	33.1291	18.3342	22.5844	63.1683	73.097	60.4665	38.8987	50.7499
601	gene-LOC107422346	3.30793	6.13641	5.86644	4.54894	7.34485	2.95775	3.73891	7.24492	5.35076	9.27176
602	gene-LOC107422345	4.32295	4.22517	2.14025	1.05589	1.56467	7.85626	2.47769	2.28121	1.50766	2.70923
603	gene-LOC107422341	215.466	232.882	126.26	99.4116	100.9	218.987	409.748	281.488	145.351	164.925
604	gene-LOC107422349	9.51088	16.8048	19.7233	11.407	15.6019	3.59586	18.027	25.5774	22.038	28.3159
605	gene-LOC107405698	147.791	94.652	77.6854	69.6901	73.8422	11.8485	6.72052	3.84968	4.00096	5.04919
606	gene-LOC107405692	1.15174	2.47487	1.21102	1.09778	1.0641	2.51959	4.82221	4.69112	5.28931	6.0712
607	gene-LOC107405691	487.761	452.215	564.126	539.38	661.064	659.591	267.125	133.207	167.574	225.824
608	gene-LOC107405690	5.06465	6.5446	6.95074	7.12028	8.92042	3.24563	3.50783	2.46535	2.67772	3.13683
609	gene-LOC107413717	3.73414	4.62449	3.5602	2.82374	2.73425	2.15378	1.35123	1.48127	1.14278	1.17335
610	gene-LOC107413716	21.5238	17.6448	13.3931	11.644	12.5659	17.407	9.63591	8.2618	7.03547	6.59722
611	gene-LOC107411405	4.06645	5.85579	10.3295	2.07071	7.29632	4.51306	11.802	5.42479	3.0114	6.88045
612	gene-LOC107411404	0.104622	0.0872933	0.435395	1.49223	1.2389	0.411358	0.077071	0.100617	2.14203	1.01585
613	gene-LOC107411401	0.349578	1.16693	1.27068	1.6333	1.99283	0.816942	0.797963	0.701819	1.89255	2.0985
614	gene-LOC107411400	7.39836	9.43207	9.52376	12.7505	10.279	8.38908	13.1902	26.8906	20.7262	17.5043
615	gene-LOC107419659	30.5213	29.5207	34.5423	30.6796	31.5508	30.7812	17.3021	15.0026	22.5399	20.8635
616	gene-LOC107419657	1.65476	2.33436	3.1837	3.17901	3.65911	3.14027	1.27364	1.47839	2.22411	2.75099
617	gene-LOC107419655	101.238	123.601	172.151	198.554	181.889	117.883	70.4667	42.8257	125.41	99.034
618	gene-LOC107406925	0.435257	1.05269	1.37795	0.921562	0.68902	0.345424	0.921187	5.14771	4.0049	4.25234
619	gene-LOC107406927	5.73497	5.16641	7.76468	11.8874	9.27719	2.2048	3.09225	3.66652	4.44568	6.04994
620	gene-LOC107406921	10.429	5.59944	16.6045	23.0057	16.4176	11.197	2.18177	2.1045	1.97688	3.91001
621	gene-LOC107406923	2.96233	2.66443	4.7626	3.7418	7.117	4.75538	2.23367	1.05244	1.82468	3.00234
622	gene-LOC107406547	29.108	50.8098	27.8988	73.3201	60.7276	76.155	134.13	90.806	95.308	84.618
623	gene-LOC107408316	0.540091	2.09965	1.35715	0.638013	1.52684	0.489884	0.39794	0.314944	0.937547	1.30301
624	gene-LOC107409955	11.6616	7.84626	2.95456	1.99628	2.41377	0.108741	1.38918	1.86398	0	0.0861433
625	gene-LOC107409956	572.188	260.685	215.28	118.351	89.1154	330.646	670.266	723.473	339.842	425.187
626	gene-LOC107409957	1.41039	1.88029	2.04783	1.4074	3.49418	3.76328	0.75696	0.358819	2.84843	6.95354
627	gene-LOC107409950	5.20874	7.45948	6.88522	7.6273	8.1945	10.8798	6.62718	4.07891	5.63986	6.37306
628	gene-LOC107404979	11.9533	19.0656	20.9202	7.4497	16.7531	21.3035	8.19802	6.66177	6.01934	8.91778
629	gene-LOC107414155	1.72679	2.12905	1.26334	2.05805	1.17294	0.339353	3.93474	3.97966	2.25122	0.992879
630	gene-LOC107409958	11.6288	12.5706	11.3536	10.1823	17.8276	15.316	9.6138	52.3064	22.9025	20.8069
631	gene-LOC107419380	1.47225	2.47057	0.866257	4.05858	1.51097	1.46821	1.83185	1.4009	1.44082	1.08944
632	gene-LOC107419381	0.616236	0.949409	0.601506	1.39414	0.899416	0.642052	0.679088	0.510817	0.783202	0.653213
633	Ziziphus_jujuba_newGene_2587	5.55506	1.09148	1.61677	1.43405	0.565916	0.413038	3.57539	14.1428	8.21476	11.1627
634	gene-LOC107421067	38.9076	23.7675	47.3459	48.0934	49.0092	53.9156	20.1986	21.0948	26.2058	26.8485
635	gene-LOC107421062	18.6533	14.0869	15.2932	11.2769	13.705	21.9772	11.1435	8.69755	8.77121	9.40094
636	gene-LOC107421061	9.00254	10.1154	9.67465	15.0396	15.8129	9.75465	13.2208	39.1216	25.8754	14.9786
637	gene-LOC107412479	61.7724	66.7296	32.1029	29.2717	26.6344	61.92	94.3012	81.6718	46.5385	54.8706
638	gene-LOC107410439	0.306877	0.372278	0.0199257	0.001371	0	0.403096	3.42257	4.0253	0.806342	0.902828
639	gene-LOC107410438	0.176724	0.211058	0.133781	0.532722	0.393819	0.0419393	0.132571	0.452591	0.661727	0.479794
640	gene-LOC107410434	0.71077	0.81238	0.986419	0.830823	0.975123	0.47135	0.358883	0.213258	0.307308	0.3995
641	Ziziphus_jujuba_newGene_2276	56.6033	43.019	24.1903	11.0273	18.4459	63.7116	53.3151	8.8966	7.26493	8.00975
642	Ziziphus_jujuba_newGene_2277	0.668073	1.15639	0.506773	0.544401	0.51986	1.77534	6.64768	5.90119	2.85558	3.68191
643	Ziziphus_jujuba_newGene_2273	0.911854	1.53027	1.31663	0.542248	0.88089	1.76229	0.980007	0.323059	0.392523	0.740465
644	Ziziphus_jujuba_newGene_2271	11.0927	8.92617	8.62912	4.36327	4.64441	0.0415863	0	0	0.033815	0.0206113
645	gene-LOC107421930	8.21401	33.1681	17.0432	12.484	15.0484	10.1866	97.9979	16.1684	10.9871	22.138
646	gene-LOC107421932	6.40107	7.1988	8.19751	7.50049	7.31036	11.8924	7.05973	4.98706	5.2613	5.31169
647	gene-LOC107421935	0.0358053	0.0154923	0.0658687	0.148622	0.0904433	0.0730257	0.056854	1.06469	0.159109	0.222884
648	gene-LOC107421937	0.573363	7.36627	13.9655	17.5725	9.92236	0.0727963	0.564131	0.0622263	1.31403	0.524915
649	Ziziphus_jujuba_newGene_6566	0.724274	1.03634	3.40775	14.7074	9.53357	0.352886	0.301201	0.564578	1.94524	1.18951
650	Ziziphus_jujuba_newGene_6567	7.11902	6.88107	2.5424	1.79224	1.70249	7.6687	6.02069	5.71246	3.3853	4.1918
651	gene-LOC107412955	1.38951	1.46751	1.45963	2.1255	1.58809	1.1647	0.958526	0.655761	1.53394	1.48167
652	Ziziphus_jujuba_newGene_6568	7.25141	6.53679	5.23149	5.0773	4.9914	1.17806	0.722928	0.461741	0.466277	0.502999
653	gene-LOC107416179	2.10585	4.92609	7.0282	7.45462	8.27425	2.81893	3.6778	3.62362	7.35152	8.82212
654	gene-LOC107420089	0.0314383	0.132911	3.18013	8.13432	5.37829	0	0	0	0.852767	0.198502
655	gene-LOC107420088	25.1132	29.2555	16.5688	8.09243	9.54984	41.3303	24.5461	7.38119	4.40712	4.81156
656	gene-LOC107420087	3.17586	9.05544	7.29959	6.19323	8.12677	4.89854	12.1783	8.09328	11.9849	17.529
657	gene-LOC107411381	20.0305	14.776	18.2113	18.1423	18.4199	24.0261	13.3609	15.6165	9.40516	9.6707
658	gene-LOC107420082	0.768052	1.77308	0.631398	0.0903153	1.89216	1.75828	2.66349	0.595074	1.82636	5.86093
659	gene-LOC107416174	338.809	258.57	276.225	301.918	282.267	34.226	343.315	787.749	499.951	563.336
660	Ziziphus_jujuba_newGene_945	0.236236	1.35404	1.12864	0.177435	0.449802	0.378707	0.55527	0.255607	1.33377	0.984774
661	Ziziphus_jujuba_newGene_941	0.270876	0.12592	0.458211	1.94606	0.94102	0.196246	0.154457	0.33161	1.33014	0.324023
662	gene-LOC107423578	2.07054	2.72888	2.64502	1.56729	1.86033	4.03754	3.26357	2.05689	1.52762	2.47342
663	gene-LOC107423576	0.0325697	0.222627	0.901705	1.88133	1.14687	0.242799	0.107799	0.53033	2.37641	1.2352
664	gene-LOC107423577	51.6565	27.4915	34.9012	25.8645	29.5858	96.5234	39.1895	41.5653	33.8165	36.2916
665	Ziziphus_jujuba_newGene_5883	0.472758	0.394735	1.11083	3.20819	2.31685	0	0.758994	2.66751	2.3361	1.67071
666	Ziziphus_jujuba_newGene_6269	4.15773	4.54912	3.37839	4.35813	4.24856	3.87062	1.66067	1.30834	1.44335	1.67694
667	gene-LOC112489959	1.93765	2.91187	2.59452	1.2953	1.80783	0.0306097	0.0549603	0.00227967	0.010067	0.016344
668	gene-LOC107434954	2.35267	4.3292	4.50336	5.67413	5.2148	6.86054	4.37215	3.87144	5.75276	6.92142
669	Ziziphus_jujuba_newGene_4176	0	0	0	0	0	1.40749	1.61307	1.38563	1.40897	1.4899
670	gene-LOC107422621	0.670761	0.893057	1.74095	4.18534	2.80564	0.902359	0.72918	1.42181	4.03302	3.05773
671	gene-LOC107422620	35.6504	22.0392	18.2517	24.54	21.6191	37.0939	19.1617	12.6133	11.1795	13.7118
672	gene-LOC107412123	2.58195	1.00678	0.834405	0.326573	0.530159	1.82769	1.68452	0.710418	0.914538	1.39878
673	gene-LOC107412127	0.31396	0.322873	0.265401	1.64817	0.392225	0.277043	0.349324	0.339147	0.326632	0.371386
674	gene-LOC107412126	0.073618	0.09427	0.230798	0.705597	0.805903	0	0.0116797	0	0.038664	0.007422
675	gene-LOC107427051	10.3491	4.6155	5.29701	18.8458	23.0898	0.0368537	2.18035	11.2499	34.3512	44.736
676	gene-LOC107427053	1.19729	1.33641	0.962476	1.31326	0.92267	0.921839	4.3019	9.37542	3.94732	3.11313
677	gene-LOC107427052	184.841	122.468	153.034	101.661	129.796	253.901	90.0015	93.9633	78.177	84.1102
678	gene-LOC107427055	0.163947	0.45796	0.802194	1.05483	0.975672	0.512183	0.295325	0.323014	1.14066	1.20587
679	gene-LOC107404353	1.37201	1.44827	1.8822	2.63569	3.40644	8.66928	2.29418	1.56571	4.70158	3.98472
680	gene-LOC107418242	58.4438	68.3512	83.515	104.784	105.644	155.222	60.2565	44.7354	56.6351	52.892
681	gene-LOC107418241	0.318185	0.452183	0.539385	0.326456	0.389116	0.558329	0.846393	1.19257	0.696308	0.814493
682	gene-LOC107418249	2.94677	2.62652	4.86604	4.66187	6.4835	3.89574	1.25199	0.860681	2.36878	1.8019
683	Ziziphus_jujuba_newGene_6264	1.24753	1.34898	0.856286	1.28579	0.89575	0.624464	0.482823	2.40148	2.56535	2.28001
684	Ziziphus_jujuba_newGene_1215	2.39491	1.2659	0.602442	0.0390723	0.518228	0.0520527	0.193264	0	0	0.072693
685	Ziziphus_jujuba_newGene_1219	1.19158	1.28253	1.0832	0.963375	1.38689	1.48557	0.667096	0.57094	0.661141	0.745876
686	gene-LOC107426018	4.3922	6.91434	8.96915	8.72581	13.7791	4.71973	7.07377	6.2946	12.0756	13.8142
687	gene-LOC107426014	1.24845	2.59178	2.86487	2.1395	2.70327	3.74645	2.93797	1.94715	1.60494	1.96704
688	gene-LOC107426013	4.64671	4.67937	2.44175	7.59956	6.42509	2.97009	4.7432	3.1304	9.57643	11.6993
689	gene-LOC107426010	23.5994	15.69	9.92046	8.15514	7.83679	27.946	16.4429	16.1486	8.31359	11.5305
690	gene-LOC107434091	51.4909	57.3036	32.3355	25.673	23.7729	35.8715	76.9255	30.2988	25.2213	24.8183
691	gene-LOC107434093	0.826162	0.701912	1.76849	1.69999	1.82837	0.887983	0.469044	0.508885	1.28927	1.35558
692	gene-LOC107434092	10.355	8.1998	13.6426	4.76766	8.56253	13.8404	4.50817	4.01882	4.21173	7.47434
693	gene-LOC107434098	0.706033	0.836683	0.795663	1.23564	1.05817	0.561721	1.01382	2.0598	2.01439	2.26209
694	Ziziphus_jujuba_newGene_559	13.3836	16.9395	8.09229	5.65874	6.43863	4.31953	4.00051	3.19207	2.14413	2.82437
695	Ziziphus_jujuba_newGene_550	2.67171	2.7748	4.47449	5.71256	6.28601	3.85559	1.13824	1.10375	3.23379	3.1397
696	Ziziphus_jujuba_newGene_557	6.92715	10.0801	4.25081	1.19286	1.64076	0.406696	1.5257	2.77656	1.2583	2.68942
697	gene-LOC107407529	7.94089	13.7296	10.9214	8.61792	7.59365	6.68243	16.7392	48.2266	21.4728	19.3879
698	gene-LOC107407523	47.8202	49.8056	26.8414	15.6326	19.2817	57.356	48.5788	31.3456	22.8905	30.7459
699	gene-LOC107407522	2.0332	2.10573	1.47352	1.82133	1.64739	0.699134	0.608497	0.462743	0.316668	0.352533
700	gene-LOC107434327	87.3033	91.3812	57.7542	43.1007	44.5158	54.8535	85.2018	49.8958	52.3108	61.6938
701	gene-LOC107434326	19.7043	24.4941	41.5852	54.14	50.816	47.9264	15.4038	13.3577	25.0468	23.091
702	gene-LOC112489171	23.3782	24.8645	4.94407	0.604217	0.464454	4.50212	62.7482	21.8311	5.85351	6.9558
703	gene-LOC107421540	1.7497	2.48705	3.55738	4.89188	4.2466	3.17035	2.27258	3.09898	3.84903	3.57175
704	gene-LOC107421542	0.822002	7.19942	8.47648	11.8891	12.1079	0.938293	2.11332	2.17997	10.9022	13.9749
705	gene-LOC107421546	0.993288	0.967779	2.34479	0.910064	3.42117	1.3391	2.00889	0.514104	0.584001	1.64581
706	gene-LOC107421549	66.4584	45.6926	91.0208	82.9189	95.7083	93.2914	27.7746	38.5562	45.2742	35.2037
707	gene-LOC107421548	0.575273	0.744929	0.734	0.330645	0.935054	0.812611	0.29728	0.249229	0.545092	0.793443
708	gene-LOC107434482	1.25237	2.27825	2.02523	2.09385	2.37233	3.69622	3.00393	2.78792	3.32824	3.85656
709	gene-LOC107431314	5.02282	6.31895	2.96059	2.33876	2.76169	4.83605	6.21297	3.81444	2.84392	3.60932
710	gene-LOC107431317	15.99	7.52739	10.2239	10.427	11.0153	13.8634	4.42802	8.80147	6.89773	7.4731
711	gene-LOC107431316	33.2235	26.7679	21.5588	17.3609	16.5482	33.5197	40.6789	31.3153	24.9552	25.6321
712	gene-LOC107431312	0.867218	0.962166	1.06043	1.22518	1.22378	1.59177	0.920678	3.23177	1.61983	2.98008
713	gene-LOC107431319	3.31131	3.35597	1.01246	1.20296	1.33725	1.27442	1.22178	1.11615	3.83107	3.43779
714	gene-LOC107406481	2.22489	3.60633	0.750194	2.17525	1.22825	0.107441	7.20316	1.27864	0.861048	1.55816
715	Ziziphus_jujuba_newGene_1961	3.23811	0.3995	0.723748	0.621933	0.685663	0	0.0991677	0.205221	0.140235	0.148843
716	Ziziphus_jujuba_newGene_1964	0.275061	0.595382	0.699088	0.813808	0.757624	0.899143	0.28407	0.283889	0.780924	0.6015
717	gene-LOC107415362	16.1486	13.2533	4.22051	3.06717	4.05111	14.9724	2.02624	3.4063	2.10552	2.75402
718	gene-LOC107415360	1.58011	3.75026	1.48066	1.05194	1.75577	0.535966	2.0577	0.557629	1.19676	2.96809
719	gene-LOC107413707	18.389	18.2049	17.9527	18.0799	19.2697	25.153	12.0715	10.0609	11.8177	11.4314
720	gene-LOC107423037	54.4002	46.8713	23.2869	21.9898	20.8702	37.4381	52.7219	62.4094	32.0843	28.2192
721	gene-LOC107424027	44.2123	44.1571	24.5217	21.5629	21.0858	36.9331	44.8818	10.075	16.2484	18.8079
722	gene-LOC107423033	1.05664	1.9336	1.67091	1.47957	1.46545	1.52128	3.50647	6.39349	1.84659	2.07797
723	Ziziphus_jujuba_newGene_3187	0.379482	0.438426	0.364574	0.201213	0.234709	1.29476	0.556506	0.192579	0.357983	0.349829
724	Ziziphus_jujuba_newGene_3186	3.37762	3.20438	3.7757	2.85536	3.35407	8.11803	4.54224	2.09614	2.46192	3.1291
725	Ziziphus_jujuba_newGene_3184	0.498124	0.969456	0.589756	0.279961	0.331102	0.046897	0.145363	0.10692	0.0270477	0.118385
726	Ziziphus_jujuba_newGene_6609	28.6138	13.8069	8.42294	0.489844	0.440209	9.06044	76.434	146.626	49.1659	114.249
727	gene-LOC107430954	8.60653	8.91278	9.18117	7.99774	7.82376	14.6921	8.65243	3.78231	4.99895	4.50168
728	gene-LOC107430956	5.45635	2.98668	0.616978	0.687712	1.05119	19.5781	7.17897	6.4764	3.30812	5.19167
729	gene-LOC107430957	30.0937	27.5544	20.053	28.2994	23.4252	37.0963	34.5248	44.7422	42.1539	41.6777
730	gene-LOC107430950	18.8635	23.2141	17.0014	24.7572	20.5462	30.6942	31.7165	44.2467	32.8765	33.1604
731	gene-LOC107411938	5.90217	8.071	11.0249	6.30456	11.0123	9.27429	8.33829	4.56559	8.7055	12.2835
732	gene-LOC107430958	7.4868	8.45234	5.69396	6.72117	6.58478	12.6811	15.7417	21.0052	14.4983	14.121
733	gene-LOC107430959	6.38051	8.34506	7.5673	7.45991	6.79199	16.1602	15.3937	20.153	16.1745	15.2275
734	gene-LOC107407729	45.519	53.6321	59.4515	90.8038	86.5925	12.0955	48.2242	64.9771	87.7934	89.5215
735	gene-LOC107407728	3.67923	4.52508	2.28829	3.85678	2.27039	0.0469637	0.0979767	0.0662903	0.17748	0.218315
736	gene-LOC107429630	15.0195	12.3253	10.801	15.6059	10.8816	14.2967	29.9943	40.7734	28.8195	20.1427
737	gene-LOC107429636	1.35463	2.44697	2.56496	4.76142	3.43718	1.56487	2.44928	1.89903	2.26243	2.41789
738	gene-LOC107426689	0.592028	0.485027	0.560861	1.09014	0.84354	2.61952	0.204406	0.13293	0.468625	0.445993
739	gene-LOC107417283	1172.75	2451.98	1273.31	44.7012	184.217	748.119	2260.76	1554.99	736.567	1172.07
740	gene-LOC107408849	3.007	3.91609	7.3451	7.95796	7.51589	4.971	6.23136	11.736	9.45759	8.20964
741	gene-LOC107408840	5.54573	11.2758	36.989	60.841	61.5045	11.8186	6.16429	12.5428	30.6279	29.5857
742	gene-LOC107408843	0.441664	0.620741	0.601723	0.160942	0.294731	3.00761	0.288983	0.328137	0.344481	0.14745
743	gene-LOC107408844	33.6287	14.8287	29.3024	28.5036	32.1852	32.7727	4.50277	3.50427	6.95658	4.57971
744	gene-LOC107408847	1.31774	2.20712	0.918259	1.3352	1.43109	2.29961	3.90675	4.84891	2.1095	2.24191
745	gene-LOC112492034	3.73025	5.92516	4.49642	4.89337	4.75006	7.42713	9.89415	10.6277	9.85127	9.26118
746	gene-LOC112489056	0	0	0	0	0	0.567181	0.599765	0.29669	0.43707	0.575465
747	Ziziphus_jujuba_newGene_3958	0.588601	0.823165	0.51472	1.35027	0.768488	0.587513	0.254173	0.239388	0.668717	0.423741
748	Ziziphus_jujuba_newGene_3959	0.133132	0.392911	0.287632	0.768756	0.614763	0.477919	0.154035	0.0249257	0.276373	0.0671293
749	gene-LOC107425633	17.369	16.3224	15.6276	40.7821	27.396	12.1081	21.1027	24.6986	38.2739	36.9087
750	gene-LOC107425630	19.5364	15.4809	36.4848	37.7397	41.6449	49.5735	6.7328	5.30254	19.3244	14.0126
751	gene-LOC107431667	3.5082	5.12593	7.59377	6.75173	8.49484	3.55669	3.30923	5.00115	3.96302	10.6621
752	gene-LOC107407640	21.9006	5.55347	28.0763	40.5213	41.9237	50.3436	2.63757	2.19283	12.1916	8.09124
753	gene-LOC107407644	24.2735	15.4411	15.1061	11.2234	12.2109	10.5592	29.8952	27.947	17.0578	20.5438
754	gene-LOC107416076	39.0176	30.6091	5.57452	0.799147	1.68733	8.64536	40.3587	13.2151	8.40716	13.1038
755	gene-LOC107423775	5.76183	7.42344	13.4268	20.6996	18.1542	8.47704	3.20857	2.32356	9.50437	8.37021
756	gene-LOC107423777	155.482	45.3965	119.889	159.317	144.203	199.211	17.1639	30.5741	59.0436	40.0891
757	gene-LOC107406067	0.925647	0.766437	0.332336	0.308497	0.163492	0.851311	0.925028	0.669518	0.487855	0.466007
758	gene-LOC107406066	100.776	65.3403	46.6184	23.3414	20.979	47.1038	121.538	160.808	89.1567	137.981
759	gene-LOC107406061	0	0	0	0.000770667	0.00187033	0.703934	0.703528	0.93875	3.39897	5.43072
760	gene-LOC107406060	93.3348	99.1473	106.422	213.968	160.203	69.2542	184.909	271.899	453.006	340.463
761	gene-LOC107406063	14.8183	13.4184	14.4179	21.9909	17.9587	28.8068	15.2869	8.51771	14.7776	13.6843
762	gene-LOC107406069	1.67565	3.03688	2.78343	2.68337	2.44837	1.17274	1.4916	1.58792	1.16331	1.14255
763	gene-LOC107424275	0.380709	0.175132	0.596826	15.5394	2.84915	0.356656	0.188092	0.547592	34.4721	3.69984
764	gene-LOC107424276	1673.13	999.721	1352.2	1309.18	1581.11	1841.89	629.151	306.311	606.526	492.383
765	gene-LOC107424270	18.5293	26.5402	20.2524	19.0306	13.6537	22.129	31.4962	29.6064	22.3046	30.1022
766	gene-LOC107424279	69.5204	44.4047	51.6721	40.4423	46.3328	113.055	46.1112	30.2925	30.6609	29.9717
767	gene-LOC107410259	12.0155	10.4268	14.8183	19.2344	18.7246	25.1015	9.00901	4.91572	9.19485	9.27307
768	gene-LOC107410251	0.720365	0.372476	0.483165	0.698218	0.792338	0.375123	0.398147	0.762741	0.21267	0.74298
769	gene-LOC107410250	5.09479	6.43461	10.8402	14.9866	14.0293	8.70744	4.80957	7.5435	9.46224	8.90617
770	gene-LOC107410253	0.0873853	0.0447603	0.048473	0.091978	0.122491	0.0134953	0.098544	1.61589	1.98825	1.12907
771	gene-LOC107410255	21.5848	5.37417	9.55049	6.77739	5.10753	2.0892	16.5988	36.0019	15.9847	18.1116
772	gene-LOC107410254	4.15558	3.33986	2.01798	3.40512	2.82005	5.679	4.01442	1.86165	2.44134	2.5067
773	gene-LOC107410257	0.0809933	0.411375	1.00831	0.240719	0.362501	0.145192	0.966445	12.0671	2.77674	2.49368
774	gene-LOC107410256	0.232777	0.175179	0.407565	0.3368	0.388587	0.04697	0.0892703	0.376767	1.52422	1.12684
775	gene-LOC107418085	1.80439	2.56339	2.38894	2.20453	1.95103	2.772	4.41861	4.87815	4.2548	4.48358
776	gene-LOC107418086	0.377479	0.691969	1.02831	1.13951	1.68099	0.24887	0.194114	0.265741	1.0121	1.0004
777	gene-LOC107418080	20.1188	22.9276	25.6849	18.4703	18.9476	13.8662	22.8572	23.2869	25.3831	21.8479
778	gene-LOC107418081	1.77893	0.0548567	0.384209	0.137499	0.109905	0.291686	0.800854	2.61596	1.16427	1.16168
779	gene-LOC107418083	1.77968	2.68126	2.33115	2.39546	2.25656	2.49662	4.27696	5.13478	3.79684	4.19201
780	gene-LOC112491097	0.0799107	0.098036	0.0232227	0	0.0403153	2.75238	2.3954	1.1193	1.39669	0.875378
781	gene-LOC107428719	97.2781	88.8865	128.485	234.373	226.433	8.52927	74.1923	129.191	258.749	208.962
782	gene-LOC107428718	62.3342	28.3649	37.946	21.5347	31.1114	89.8413	36.0039	27.2254	24.1396	37.5043
783	gene-LOC107428717	1.71647	3.35531	2.7868	2.63905	3.43451	0.869919	2.88051	3.16762	3.95977	4.64159
784	gene-LOC107428716	39.9004	70.3936	33.1953	63.7119	49.0623	39.7148	58.2641	123.065	61.5917	63.6306
785	gene-LOC107428715	0.926719	1.8325	1.89017	3.11011	2.66313	0.598151	1.4128	5.35354	3.46819	2.81001
786	gene-LOC107428711	26.2362	22.3387	15.0932	16.0166	13.7851	19.9243	21.0741	16.9708	15.685	15.2363
787	gene-LOC107428710	1.40354	2.30589	3.14784	2.54575	3.96416	1.95337	2.38265	1.64771	4.09207	4.72423
788	gene-LOC107406680	0.710631	1.1434	4.76674	8.12868	7.90047	2.84055	0.84373	0.181797	7.66399	4.9515
789	gene-LOC107406685	16.9314	13.565	23.3998	17.6835	19.1643	32.1921	12.7032	6.69833	10.2083	7.49812
790	gene-LOC107406684	1.34391	1.15254	1.09172	0.386558	0.640817	1.75003	1.20098	0.630934	0.576	0.872255
791	gene-LOC107406686	35.837	10.7248	6.39502	4.05894	7.57001	28.8813	10.9241	4.99464	4.47411	9.71669
792	gene-LOC107413500	5.12326	6.50875	4.49942	2.42669	3.32541	6.45238	7.45781	4.47203	3.18791	4.10559
793	gene-LOC107406688	13.9702	21.9377	19.2437	22.6721	21.8054	6.27968	3.25145	3.03293	9.89181	8.82007
794	gene-LOC107413507	2.41607	3.27794	6.96251	8.09306	7.0049	4.34815	0.923834	1.88245	4.91626	3.63702
795	Ziziphus_jujuba_newGene_2858	1.69794	2.60492	3.80129	1.60851	1.23049	4.11983	2.99474	1.74356	0.861143	1.47638
796	gene-LOC107426651	1.72302	1.9403	4.70736	2.21683	4.23574	1.38961	0.618616	0.695159	2.01588	2.23381
797	gene-LOC107426653	1.80088	5.87246	16.882	26.5839	23.5639	17.0153	3.72482	4.92523	17.8902	14.9339
798	gene-LOC107426656	0.173982	0.180286	0.0782323	0.124222	0.225796	0.743499	0.607242	0.48679	0.455152	0.740766
799	gene-LOC107426657	1.20717	0.998716	0.49222	1.129	1.03531	5.19753	2.1222	1.868	2.67359	2.58978
800	gene-LOC107426658	0.515748	0.967492	3.594	7.2602	8.66667	1.14262	0.384606	0.381179	3.5279	3.34388
801	gene-LOC107405083	1.05071	0.602247	1.43628	7.32306	4.80226	0.0406623	0.178343	0.396548	2.68647	2.59975
802	gene-LOC107405080	2.74632	1.9689	2.92328	6.03384	3.32429	2.85887	3.39902	4.61257	6.17212	6.56779
803	gene-LOC107433170	30.8551	67.6157	132.068	155.511	153.659	40.5292	24.0449	20.6021	127.337	100.139
804	gene-LOC107433176	9.66596	13.8312	25.9235	26.8715	33.0423	23.2169	16.7062	25.127	39.1129	44.6397
805	gene-LOC107405084	4.81374	5.95575	6.47008	6.57386	6.0806	2.76926	2.91684	2.00008	2.92483	2.43447
806	gene-LOC107405085	2.28869	1.69735	2.78141	7.39052	5.63158	0.154042	0.861262	0.982345	4.60898	5.66136
807	gene-LOC107409852	14.0191	8.13528	7.1795	2.91919	4.72588	10.107	6.65807	2.92253	1.40859	2.21217
808	gene-LOC107409854	0.188507	3.18946	10.312	8.24899	10.747	10.6397	7.13045	10.2034	13.5013	4.20791
809	gene-LOC107419025	0.125556	0.023854	0.088088	0.82748	0.195988	0.178214	0.125371	0.0458233	0.395931	0.29343
810	gene-LOC107419027	22.815	32.572	77.5887	77.9266	87.6223	29.9106	17.2443	21.9888	52.8971	50.453
811	gene-LOC107419020	33.3857	29.9556	16.599	14.1977	13.6206	21.422	31.5789	22.0171	17.3812	17.8649
812	gene-LOC107419023	4.42844	2.8858	3.39853	0.77129	1.87169	11.532	1.54009	2.64838	1.42383	1.82751
813	Ziziphus_jujuba_newGene_398	0.789501	0.50508	0.907404	2.57046	1.52421	0.347601	0.256875	0.340147	0.409714	0.252526
814	Ziziphus_jujuba_newGene_399	0.156945	0.0607163	0.0831683	0.416952	0.348174	0.180002	0.413114	0.845441	0.596724	0.798863
815	Ziziphus_jujuba_newGene_395	1.74466	4.81825	1.83523	2.67227	3.17309	1.83883	1.69453	0.348564	0.703045	1.10668
816	Ziziphus_jujuba_newGene_393	2.12712	2.05003	0.59596	0.0161393	0.261871	1.14372	1.40566	1.25456	0.578617	0.61965
817	Ziziphus_jujuba_newGene_390	5.79142	3.58446	1.95903	0.234707	0.761506	3.90823	1.41516	1.75315	0.647367	1.312
818	Ziziphus_jujuba_newGene_391	16.8693	27.0997	7.76626	0.868052	3.0659	8.29324	18.9543	8.41135	5.64749	13.133
819	gene-LOC107404684	3.3428	3.1033	2.84682	10.8439	6.85462	0.837136	2.94988	5.07783	12.1255	11.8604
820	gene-LOC107404683	44.6091	52.9662	41.9057	38.9207	39.5783	29.3444	23.9177	18.7165	19.8161	21.3046
821	gene-LOC107411616	223.834	146.365	145.147	240.611	198.15	59.1803	340.02	465.181	324.043	341.422
822	gene-LOC107411614	2.65287	5.83599	3.81034	4.06195	4.35673	7.18533	6.7515	5.78304	4.74719	5.95414
823	gene-LOC107421381	1.74893	2.79549	5.18299	6.88269	5.93602	0.688848	1.0496	0.678561	3.936	2.28314
824	gene-LOC107421380	0.701764	0.682664	2.2001	4.68986	4.06416	0.932508	0.36579	0.576767	3.50759	3.19381
825	gene-LOC107421385	55.1018	45.2344	39.8994	57.2078	53.122	37.2731	67.2557	82.8402	68.1759	70.1938
826	gene-LOC107421384	11.361	15.5114	16.6233	19.5853	17.1154	10.6044	13.6298	17.7153	17.6527	20.148
827	gene-LOC107435434	4.09794	2.79654	3.53866	1.87638	3.34942	3.70762	3.34295	2.78288	3.23726	4.86593
828	gene-LOC107404357	0.37754	0.907095	0.788697	2.6519	2.04517	1.23884	0.630733	0.50538	3.46541	4.40859
829	gene-LOC107404356	29.7965	262.957	480.283	789.828	693.458	37.2284	112.567	103.429	401.666	165.179
830	gene-LOC107435431	109.971	127.655	103.262	99.8304	92.9772	26.1381	189.849	192.151	161.294	195.243
831	gene-LOC107435432	93.3956	128.379	111.364	55.401	73.2378	30.4561	238.805	258.976	139.633	216.312
832	gene-LOC107435433	91.2197	38.705	53.3519	53.8953	55.7276	102.516	27.4994	22.8725	25.735	28.4618
833	Ziziphus_jujuba_newGene_5008	0.44765	0.515679	0.124411	0.181086	0.0885223	0.187395	0.233246	0.137693	0.099175	0.128873
834	Ziziphus_jujuba_newGene_5001	0	0	0	0	0	0.00625733	0.30382	0.747058	0.194905	0.199939
835	Ziziphus_jujuba_newGene_5005	5.41076	4.34582	1.19463	0.65606	0.601763	2.32364	3.8691	2.11044	0.818331	1.76867
836	Ziziphus_jujuba_newGene_5006	1.79746	0.584373	0.969634	1.50239	1.8614	0.811663	0	0.018187	0.708933	0.347001
837	gene-LOC107420163	29.1006	42.2227	44.1207	14.6777	15.3652	25.8379	60.8178	42.2551	14.9223	21.7837
838	gene-LOC107420166	7.54102	10.348	7.19922	5.12033	5.07224	10.0694	16.0005	17.8116	12.0892	13.5599
839	gene-LOC107420167	0.913856	0.0544307	0.155424	0.294718	0.225829	0.058857	0.109242	0.0640287	0.0856977	0.133504
840	gene-LOC107415613	48.9616	48.9666	53.4147	28.1284	37.361	56.714	38.8134	33.2304	21.6775	29.1463
841	gene-LOC107422071	7.96824	3.70736	5.84493	3.63143	4.57085	0	0	0.0285623	0	0
842	gene-LOC107417610	0.701056	0.741616	1.54039	7.9618	2.05077	0.850296	0.110406	0.502576	0.921413	0.609949
843	gene-LOC107417611	66.4818	67.5792	103.605	133.218	126.997	179.11	60.4316	58.3478	62.5711	50.1374
844	gene-LOC107417614	22.0021	25.8202	20.8622	8.82426	11.4091	27.2178	35.8676	27.2681	18.6021	18.7187
845	gene-LOC107417617	2.10294	1.54153	0.552616	0.498081	0.558673	0.971388	1.285	0.705672	0.41383	0.450034
846	Ziziphus_jujuba_newGene_7535	4.83196	5.86753	3.20345	0.872074	0.944095	4.09392	5.67203	3.54002	2.18671	3.15115
847	gene-LOC107433990	0.405436	0.583258	0.954597	1.27224	1.41551	0.463741	0.3644	0.657355	1.52697	1.84808
848	gene-LOC107433996	39.5813	41.9668	21.3616	22.4877	25.8308	51.1106	35.0352	24.8659	16.4641	18.1698
849	gene-LOC107431845	31.4023	34.9304	32.0787	31.3375	33.4576	63.3542	44.0869	27.0777	25.6943	25.3498
850	gene-LOC107431844	28.5333	16.9168	26.7234	11.0626	26.5192	51.0184	17.5012	22.9083	13.258	30.1204
851	gene-LOC107411989	2.57109	2.1483	2.5938	7.78124	5.70514	7.25511	4.00875	2.84854	15.9929	8.36919
852	Ziziphus_jujuba_newGene_7398	0.96822	1.46831	1.64956	1.71483	1.47638	0.00638	0	0	0.0431573	0.019919
853	Ziziphus_jujuba_newGene_7397	13.1442	6.56867	4.0755	2.04268	3.05314	9.84681	3.97321	2.18754	0.994659	1.54834
854	gene-LOC107428611	705.704	228.282	343.242	346.299	345.04	600.263	161.917	138.395	189.354	184.38
855	gene-LOC107419838	0.344908	0.479769	0.282553	0.543901	0.595137	0.24772	0.355783	0.731423	0.565343	0.524482
856	gene-LOC107427643	0.448549	0.0478567	1.07244	8.23898	6.45087	0.524557	0.086374	0.062783	7.3872	2.12091
857	Ziziphus_jujuba_newGene_5828	130.479	120.352	128.817	112.188	126.891	65.9175	48.8755	43.9265	46.8371	44.2223
858	Ziziphus_jujuba_newGene_5825	1.44777	2.25739	2.02904	2.29578	1.87491	0.110089	0.121327	0.0962187	0.090562	0.100606
859	gene-LOC107427248	45.125	42.5808	59.0306	64.6244	62.044	89.5749	38.3558	16.9758	33.4298	29.932
860	gene-LOC107427244	6.2167	8.40592	4.60968	2.1922	2.96439	10.9542	11.3252	10.0328	12.1334	14.6066
861	gene-LOC107427245	2.43479	3.92366	4.89004	4.0778	5.14258	2.08654	2.65231	2.53669	4.83318	6.52259
862	gene-LOC107432342	0.762067	1.55631	9.20541	16.0962	13.0733	1.46487	0.247909	1.08907	3.94108	1.5544
863	gene-LOC107432341	13.0714	7.87715	16.6729	19.1949	21.3554	19.1394	5.1732	5.65713	7.71132	6.55206
864	gene-LOC107432340	1.18989	1.90482	1.68862	1.45209	1.50114	3.25331	2.409	1.46719	1.20429	1.32904
865	gene-LOC107432345	0.750563	0.499645	0.456182	0.322553	0.255755	0.597882	0.442164	0.424235	0.130631	0.204958
866	gene-LOC107432344	1.19541	2.61659	3.05864	1.6164	3.27967	1.55472	1.76233	0.368454	1.21676	2.16857
867	gene-LOC107432349	5.1213	6.27284	4.51128	2.82403	3.71185	10.3917	5.74948	4.57378	3.0678	3.81265
868	gene-LOC107425346	1.32729	1.0249	1.40686	2.12032	2.94152	0.920327	0.569012	0.371668	2.33296	2.96926
869	gene-LOC107419928	7.40298	9.77239	7.16954	5.33453	5.36931	6.61631	12.8898	8.965	5.98475	6.51535
870	gene-LOC107419922	0.351426	3.8253	5.36162	8.53811	5.81543	0.0681967	0.63138	0.729418	3.40229	2.09836
871	gene-LOC107419923	0.416753	2.06347	5.09158	8.62236	7.00873	0.976974	0.973302	0.607143	5.2153	4.06076
872	gene-LOC107419925	0.815233	0.40166	0.619814	4.53433	2.2436	0.12131	0.395145	0.900122	2.88461	1.15611
873	gene-LOC107434424	1.13334	2.04204	1.81397	2.24174	2.50649	1.07223	0.810759	0.966531	1.03497	1.43772
874	gene-LOC107433431	27.5126	45.2745	51.7041	58.8277	59.9602	76.8028	36.9853	27.8506	47.1703	44.6374
875	gene-LOC107433434	18.7764	16.9332	8.13829	5.53523	6.55733	17.5299	41.5442	9.2023	11.1982	10.6598
876	gene-LOC107434423	1.45059	2.71388	1.82812	1.3236	2.48277	0.215121	0.625082	0.48246	1.04571	1.22134
877	gene-LOC107433438	15.3271	9.90037	11.3281	9.62231	11.6381	12.8596	6.40309	4.01395	3.89857	4.75035
878	gene-LOC107433439	1.59312	1.8036	4.85836	5.31052	5.7099	2.49818	1.27221	2.52209	5.04934	3.95744
879	gene-LOC107435775	0.603054	0.869871	1.54332	1.53362	1.61611	2.88008	0.139027	0.973835	3.1869	2.7599
880	gene-LOC107435774	15.1757	26.8708	22.4392	24.4567	24.6553	34.993	26.6736	35.1119	35.378	32.7706
881	gene-LOC107435771	18.9698	12.1817	13.2484	12.202	12.0315	18.2927	11.333	6.27866	8.85731	9.19576
882	gene-LOC107410420	5.96535	4.74085	8.65365	8.08626	8.75096	7.40773	1.92798	1.83815	4.77688	4.79093
883	gene-LOC107435779	4.5963	18.8211	47.7946	78.8369	72.6462	12.3634	12.821	12.4029	51.7677	38.1731
884	gene-LOC107407484	0.854653	1.2588	1.34851	1.15951	1.30564	2.20606	1.53171	1.86711	1.69321	1.21263
885	gene-LOC107407485	1.1639	1.16259	2.33864	2.08632	2.18357	0.980799	3.75193	6.52226	4.64397	6.40219
886	gene-LOC107407481	1.63362	1.29503	0.722664	0.852541	0.895293	1.50255	1.4188	1.63223	0.732108	1.11589
887	gene-LOC107407483	40.3834	28.9459	43.8964	75.5331	57.755	12.8368	38.6682	77.2691	95.6007	55.0221
888	gene-LOC107407488	40.8075	17.7674	23.6862	67.5188	39.6692	2.8546	11.1136	40.7779	52.1511	31.0087
889	gene-LOC107407489	62.0267	6.2748	3.10416	0.085498	0.033751	68.4548	20.2868	23.8167	5.94551	12.7191
890	Ziziphus_jujuba_newGene_1021	0.525017	0.642959	0.403371	1.05423	0.580518	0.294699	0.204468	0.124668	0.270607	0.188562
891	Ziziphus_jujuba_newGene_1024	0.711756	1.0632	1.60721	1.58559	2.24531	1.14357	1.53436	1.22827	2.33051	2.36707
892	Ziziphus_jujuba_newGene_1025	0.0449493	0	0.00808	0.880525	0.23854	0	0.0117283	0.106492	0.700503	0.268849
893	gene-LOC107433741	0.922093	1.35081	1.86564	1.93812	1.81959	2.73547	0.613122	1.88237	1.7296	2.62076
894	gene-LOC107405611	2.49248	2.01306	4.42125	1.67	2.59411	0.622308	0.424667	0.265411	1.19614	0.993614
895	gene-LOC107433745	0.276425	3.41092	3.56055	7.55351	2.21712	0.509044	0.139246	0.235195	0.0783323	0.146412
896	gene-LOC107405615	5.7725	7.38286	10.2003	9.9147	7.49224	15.4636	11.9076	9.12248	18.5182	10.4209
897	gene-LOC107425868	3.37978	4.44193	3.20485	2.18358	2.84554	7.94852	5.86051	6.1511	3.71722	4.20478
898	gene-LOC112490878	6.08077	6.02301	4.91635	5.46134	3.18873	0	0	0	0	0
899	gene-LOC107403568	0.771621	0.778976	2.10951	1.28765	1.61003	0.0236343	0	0.021411	0.028026	0
900	gene-LOC107403560	18.1394	33.7275	15.2245	6.64185	9.05434	7.20223	12.0777	2.64502	2.2791	2.91509
901	gene-LOC107403567	0.669934	1.47749	2.01908	2.04238	1.86166	0.33328	0.600762	0.475051	0.985014	0.640866
902	gene-LOC107430853	504.059	422.592	503.617	294.203	420.397	56.3808	582.259	652.785	471.168	633.832
903	gene-LOC107430852	0.439866	0.438728	0.765457	1.50281	1.4588	0.00955867	0	0.012306	0.045655	0.0311283
904	gene-LOC107430855	3.75277	7.17748	3.86758	6.55874	4.62659	9.70608	8.85492	10.1819	9.60658	9.06861
905	gene-LOC107430854	1.26716	0.626137	0.793675	0.243734	0.331546	2.25441	0.680106	0.81769	0.543525	0.725529
906	gene-LOC107430857	0.69808	1.40074	1.53153	0.322233	0.785521	0.912127	3.31761	3.09832	5.41446	7.04284
907	gene-LOC107431106	8.31659	8.96317	4.63575	2.82494	4.03812	6.83375	9.28508	7.25833	4.39257	5.3624
908	gene-LOC107431100	26.6463	32.683	43.7519	61.7045	45.1872	20.4751	12.9419	22.2094	33.1875	24.9683
909	gene-LOC107431102	1.63808	3.82819	2.59002	2.59859	2.72622	4.17524	4.26822	2.31672	2.72642	3.81487
910	gene-LOC107431103	2.25021	0.911344	1.25787	7.44391	3.6572	0.709281	1.80367	1.85474	3.80001	2.0168
911	gene-LOC107431108	0.649599	0.971579	0.995015	0.832188	1.53127	1.14954	0.972337	0.71287	1.16808	1.44829
912	Ziziphus_jujuba_newGene_3374	3.47657	5.41318	4.31094	1.45893	2.16795	2.77305	2.66047	2.93952	1.97119	2.20915
913	Ziziphus_jujuba_newGene_3377	71.6971	96.5753	65.8105	51.6879	53.4369	57.7627	112.955	52.7092	46.3008	57.481
914	Ziziphus_jujuba_newGene_3372	1.04709	1.02656	1.68016	2.51547	1.52932	1.08147	0.750953	2.37944	3.73094	2.48143
915	gene-LOC107405248	61.6665	34.5641	30.9701	29.9476	20.1405	91.5994	76.7868	131.601	70.7207	69.6028
916	gene-LOC107405246	5.7233	5.61241	3.19869	1.18441	1.51424	1.05788	3.11955	3.40755	1.93586	3.06563
917	gene-LOC107405247	5.55988	9.16501	6.12429	4.91744	7.40168	2.79788	5.56563	8.26351	7.04728	5.31438
918	gene-LOC107405240	35.9256	36.6084	22.9054	20.9025	19.7802	37.5701	56.4878	34.2816	36.7646	40.2738
919	gene-LOC107405243	8.84454	7.29062	4.80182	4.72835	4.25458	2.3963	1.7505	1.33561	1.07043	1.48872
920	gene-LOC107426959	26.7521	59.3718	28.5327	16.5817	18.5115	20.3289	54.6934	99.223	30.1917	41.2331
921	gene-LOC107408479	93.7766	116.668	70.2521	54.7312	48.7188	81.6414	160.909	111.251	94.3384	94.223
922	gene-LOC107408474	9.19967	6.49978	13.8889	15.7035	15.1892	8.82002	1.77443	0.860124	2.57039	1.5736
923	gene-LOC107408471	4.74717	2.43352	3.10386	2.07176	1.83805	2.04018	6.12879	3.48126	2.67279	3.22217
924	gene-LOC107404111	0.198356	0.12861	0.305398	1.46458	0.718538	0.205108	0.156805	0.163065	2.18831	0.930471
925	gene-LOC107404110	47.2063	41.7469	30.4699	24.4717	28.7231	48.8167	50.3084	25.6378	15.9916	19.7171
926	gene-LOC112490092	6.75433	5.07047	6.43398	6.35864	6.25956	8.50771	5.41551	5.52091	2.71657	2.64265
927	gene-LOC112490095	0.0349613	0	0	0.068645	0.062911	0.245211	0.891432	1.88327	2.88426	2.67374
928	gene-LOC107413989	6.94642	16.2178	14.1314	13.3035	12.354	9.4614	7.9044	4.77932	8.11983	8.75369
929	gene-LOC107413984	4.87897	2.39957	1.9129	1.35424	0.923411	5.82723	2.45588	1.79359	1.42523	1.80083
930	gene-LOC107413985	9.02679	10.8453	7.59778	5.39183	5.87622	16.2869	12.6422	10.2262	5.83051	6.71751
931	gene-LOC107413980	34.6002	14.6857	13.336	8.96766	10.6256	22.9379	5.29529	4.28161	5.83388	10.5265
932	gene-LOC107419308	10.139	14.7761	11.5995	8.9902	6.70414	19.6065	30.5511	34.3984	42.0535	45.1695
933	gene-LOC107428179	25.251	40.858	44.8429	31.029	37.015	27.2201	41.9802	51.2587	31.416	35.563
934	gene-LOC107428177	21.8846	20.8945	12.0837	8.13068	6.40393	16.3553	18.142	29.2288	11.8002	11.226
935	gene-LOC107428172	6.11319	8.36126	11.1783	19.2121	15.6542	5.2252	4.6106	27.9377	15.661	13.1306
936	gene-LOC107420368	1.4905	3.81666	10.1739	14.7355	15.2425	2.09847	4.85161	4.92634	11.3377	9.14634
937	gene-LOC107420362	15.0281	13.8998	18.9289	22.9307	20.804	27.1772	11.6824	10.4534	12.4951	13.5065
938	gene-LOC107420360	106.398	81.6055	86.0389	94.1574	91.4193	117.912	68.8066	76.9368	51.0148	51.6104
939	gene-LOC107420367	3.24567	6.7521	10.743	9.35831	10.9187	2.66772	2.4667	1.7881	5.39688	4.68355
940	gene-LOC107410868	84.754	140.288	211.041	280.883	410.999	56.9328	39.9995	29.0325	120.577	166.916
941	gene-LOC107410862	89.1216	77.6582	127.549	165.786	145.839	148.653	57.7754	39.8318	78.5465	59.0144
942	gene-LOC107410863	47.4668	44.4264	37.9546	27.0416	27.7194	85.8573	43.3193	42.0516	24.3262	32.2316
943	gene-LOC107410860	3.53352	5.13301	5.4223	5.09613	8.06547	4.79507	3.60254	3.36112	6.4903	10.5944
944	gene-LOC107410861	14.0729	20.6502	16.4405	14.6276	14.5916	11.7975	34.4035	17.2307	11.9644	15.4247
945	gene-LOC107410866	21.2	18.9219	12.7006	15.2827	13.3129	11.9493	16.0376	16.5963	14.8219	12.7034
946	gene-LOC107410867	1.44458	0.893969	1.61011	5.29827	3.82452	1.80204	0.647905	0.997725	4.67728	3.50209
947	gene-LOC107410864	1.88499	2.94182	1.59139	1.93758	1.53113	1.71433	4.09437	6.2764	6.03362	6.83535
948	gene-LOC107424849	175.327	94.9366	72.5259	56.2728	52.1407	75.4252	69.2002	67.8523	46.6854	52.2409
949	gene-LOC107424846	16.4794	24.7446	34.3255	54.754	44.9776	9.09516	21.6655	16.3703	41.1198	37.0248
950	gene-LOC107424845	2.30294	3.06354	3.53198	2.57727	3.35882	5.4897	6.31369	6.45612	5.87875	7.20864
951	gene-LOC107424844	28.2657	31.6685	23.7096	17.8635	18.8074	17.9679	32.272	39.03	26.3818	32.5663
952	gene-LOC107424841	1.07529	1.38134	2.4254	3.08463	3.93394	2.12887	1.73289	2.22647	3.37934	3.86317
953	gene-LOC107404805	191.309	167.091	108.902	236.344	144.382	85.3991	276.469	269.438	289.561	232.507
954	gene-LOC107424590	0.979916	1.26972	1.55695	3.24027	1.89666	1.12056	0.715819	2.31524	2.75207	2.41477
955	gene-LOC107424593	8.79837	8.18817	7.16586	8.11666	9.06254	8.7893	11.6353	17.4568	19.0421	20.8251
956	gene-LOC107419304	1.2591	1.93349	3.14314	2.75287	2.64562	2.22564	1.8104	1.21223	4.10662	3.96656
957	gene-LOC107424599	4.69663	5.85721	5.53603	5.97482	6.13707	3.86875	7.64121	5.79597	4.73215	7.83759
958	gene-LOC107428285	4.41102	8.17225	10.0044	12.2748	10.7442	9.78449	6.49588	5.66281	8.50699	8.67298
959	gene-LOC107428284	17.007	16.5709	12.2718	9.95489	10.7187	22.6977	25.0238	24.8586	15.9041	16.362
960	gene-LOC107428287	0.255988	1.16981	1.28304	1.56753	1.50928	0.551923	0.560187	0.366523	2.29171	1.56373
961	gene-LOC107428282	30.8431	37.9183	15.246	7.51074	4.17808	16.0189	86.0782	151.592	72.9347	64.1697
962	gene-LOC107425466	1.39776	1.6044	1.63641	1.75656	2.71143	2.12037	2.75755	2.31247	2.65004	4.10103
963	gene-LOC107425465	173.619	108.133	105.17	90.6793	90.1278	119.623	99.2143	61.3622	58.1313	62.4918
964	gene-LOC107428289	39.1842	60.7503	58.2996	82.992	77.6017	49.115	69.7624	71.2603	91.5914	90.5174
965	gene-LOC107426302	11.3481	13.6954	8.28561	7.46761	6.69038	18.4089	17.7186	12.0362	8.30906	9.84079
966	gene-LOC107420091	22.6791	6.5711	21.1275	22.9776	28.1759	40.4558	2.03302	1.50003	6.22378	5.18399
967	gene-LOC107424331	26.6938	30.9169	19.3849	13.57	16.6341	21.0233	108.027	580.693	47.3898	67.1701
968	gene-LOC107423102	0.637855	2.15944	0.78594	0.694379	0.725785	0.182767	3.34348	8.36928	3.80197	2.21645
969	gene-LOC107424333	27.2708	23.8233	20.9394	13.2796	15.4917	22.9515	26.6547	24.6167	17.2281	20.0955
970	gene-LOC107423107	0.519765	2.14707	0.67736	0.441328	0.472256	0.136335	6.5517	21.3392	3.81912	2.91858
971	gene-LOC107426308	0.338939	0.720242	0.455978	0.52145	0.513535	2.27585	3.30511	2.3101	3.2428	2.06555
972	gene-LOC107423104	26.8096	28.808	27.893	19.398	24.7642	44.0912	20.9898	12.7329	13.8905	18.3316
973	gene-LOC107424338	50.3058	54.9171	54.1548	56.3701	48.2318	88.0629	64.5208	110.806	98.4233	82.0711
974	gene-LOC107423109	1.18142	0.485646	0.76815	3.00255	2.41525	0.149288	0.912642	1.2903	5.16067	5.11557
975	gene-LOC107426309	4.2281	1.68378	1.78622	2.83626	2.23012	2.81561	2.43529	2.45655	2.64149	1.71929
976	gene-LOC107404567	7.47948	4.41563	4.86676	6.40311	5.95139	12.8599	5.89853	5.70742	6.48621	6.53585
977	gene-LOC107416854	0.818802	1.54324	1.49368	2.57986	2.41773	2.13528	3.11885	3.4104	2.60418	3.47795
978	gene-LOC107416857	5.14541	0.869527	0	0	0.007015	19.3559	2.49681	1.69488	0.683173	1.29105
979	gene-LOC107411807	1.14969	0.976343	0.783183	0.735136	0.433647	0.059498	2.06471	2.62174	2.77734	3.19172
980	gene-LOC107416853	47.9174	53.1962	39.038	32.5635	24.9883	12.5348	113.178	157.514	46.9901	52.2656
981	gene-LOC107411804	67.9673	50.7197	47.8676	84.0486	68.0715	21.2078	64.5641	74.98	78.0325	76.9114
982	gene-LOC107411809	1.60732	2.05366	0.968826	0.440765	0.459611	1.59939	4.95948	6.0814	1.73829	1.66096
983	gene-LOC107411808	0.850534	0.495986	0.352966	1.08821	0.312246	2.0028	0.97895	0.330306	1.42243	1.42657
984	gene-LOC107422856	0.272723	0.251891	0.333259	0.814281	0.703133	0.214127	0.278046	0.237357	0.928519	0.748414
985	gene-LOC107422857	19.6578	19.9935	33.0803	34.3255	34.7309	52.9209	17.0828	13.8019	19.9208	18.1608
986	gene-LOC107422854	787.332	1284.71	1416.6	629.845	984.675	1234.11	1762.21	1768.34	1749.06	2174.14
987	gene-LOC107422855	6.65614	9.92096	23.7968	31.2099	37.0388	12.047	26.0341	48.3136	60.9467	39.2601
988	gene-LOC107422852	0.313801	0.938044	2.19	1.62412	1.74668	0.377247	0.532748	11.3136	5.19955	2.90283
989	gene-LOC107422853	29.1696	70.7698	45.8457	66.6903	50.6178	34.9222	62.2176	54.8602	46.897	45.8041
990	gene-LOC107422850	16.9428	20.9214	40.3396	7.14088	11.4292	32.3197	36.13	110.769	59.9619	72.0904
991	gene-LOC107404568	51.2986	27.5818	25.8694	25.2772	25.2393	46.2256	16.7725	13.9806	16.1614	15.9736
992	gene-LOC107422858	2.41389	2.67971	2.31296	2.769	2.03578	1.82817	2.25399	1.5841	0.911562	0.93675
993	gene-LOC107422859	18.9354	8.67971	15.875	15.263	21.2192	41.2557	5.67723	9.3791	12.7297	23.9388
994	gene-LOC107408028	0.705894	0.761646	1.77975	1.74307	0.641054	0.828343	0.827059	0.968765	1.52338	1.0728
995	gene-LOC107412570	11.9983	7.83339	9.62223	11.5402	10.9771	16.9029	7.25823	5.57178	6.6669	6.88054
996	gene-LOC107412578	21.1227	23.8006	23.6181	22.5386	23.3224	11.3231	8.86608	9.7134	11.124	9.88865
997	gene-LOC107406184	5.46541	7.23434	9.94791	12.3003	12.1455	16.5377	6.41167	6.27297	8.74575	8.51319
998	gene-LOC107406181	1.17354	2.56521	3.48161	0.966149	2.33362	3.53682	3.4056	2.54478	2.17518	4.33065
999	gene-LOC107422272	2.19567	0.415327	0.438601	0.0989157	0.353422	2.28995	0.273263	0.203861	0.0891933	0.102812
1000	gene-LOC107422271	5.15359	4.13008	4.06621	6.31622	4.54255	2.15273	11.5091	27.5796	25.5661	20.2961
1001	gene-LOC107422277	0.797476	0.648844	0.736063	1.00998	0.913552	0.84326	1.7919	3.08949	1.76119	1.58107
1002	gene-LOC107422278	5.24408	4.90852	2.31665	1.53622	2.68437	14.7811	4.88753	2.55007	1.64532	2.22581
1003	gene-LOC107422279	17.5278	29.4687	17.7848	18.8751	20.7712	45.5174	42.6867	33.9033	29.9534	31.3726
1004	gene-LOC107417892	3.87702	19.4867	68.9636	194.403	199.668	7.34579	5.14834	1.50341	91.7904	64.7278
1005	gene-LOC107417890	1.27764	1.37577	1.54614	1.83472	1.6287	4.60468	1.5685	1.91655	3.53406	3.59513
1006	gene-LOC107406351	1.15889	0.989514	1.70404	3.01095	3.07236	1.67608	0.78688	1.48437	2.83023	1.7401
1007	gene-LOC107406237	2.54088	1.51266	2.89319	1.10373	1.34862	0	0	0	0	0
1008	gene-LOC107406231	3.46815	3.23733	3.70725	4.76049	3.29431	4.75584	10.5484	4.98349	4.58239	4.70879
1009	gene-LOC107406232	108.693	112.967	88.9548	52.1541	62.7118	121.903	125.764	119.762	74.0732	78.9096
1010	gene-LOC107406239	1.89651	1.84305	2.14594	1.1862	1.2689	0	0	0	0	0
1011	gene-LOC107413273	0.523889	1.90281	2.1905	0.918984	1.22582	1.14973	2.68395	2.26767	2.0849	2.65166
1012	gene-LOC107413271	3.27867	3.7664	5.67633	8.25267	8.21138	2.23597	1.64846	2.08127	6.68282	5.54054
1013	gene-LOC107428909	16.6699	13.4005	14.5155	12.8607	11.3346	8.1674	20.6736	8.62528	15.0265	10.6243
1014	gene-LOC107428907	2.17762	2.34647	4.10255	4.11636	4.31736	2.03521	2.3337	3.06228	4.98791	4.15087
1015	gene-LOC107428903	5.55487	6.21325	7.87442	6.1127	3.89817	1.89392	2.71906	2.09898	3.53207	2.14694
1016	gene-LOC107428901	3.95856	6.54932	2.99485	2.48759	1.96125	4.48547	5.61948	2.908	2.48539	3.38323
1017	gene-LOC107427733	78.7309	43.4814	43.1647	36.2034	38.8346	74.5541	29.781	22.4059	24.0017	23.5794
1018	gene-LOC107427734	54.4286	39.9553	41.3778	39.5481	36.9872	59.6822	21.3055	16.6477	21.8847	21.5136
1019	gene-LOC107427735	100.021	277.892	126.96	81.986	108.501	130.427	300.025	129.365	96.4405	115.08
1020	gene-LOC107427738	0.090777	0.392434	0.279661	0.943016	0.77701	0	1.53614	5.45295	4.66755	1.44857
1021	gene-LOC107427739	81.7831	109.292	119.712	80.8622	100.733	45.4007	53.6553	103.515	116.823	129.714
1022	gene-LOC107410043	41.817	30.9085	17.4896	8.58769	10.2183	6.22395	7.80617	6.08921	3.93961	7.66838
1023	gene-LOC107410045	1.48553	0.818472	0.0213213	0.755622	1.33501	1.01432	3.49628	2.86093	1.4507	0.724114
1024	gene-LOC107418545	206.975	6000.89	3757.07	36.1934	46.2634	88.4754	2984.41	2654.49	1057.79	1077.1
1025	gene-LOC107418546	270.386	3042.4	5823.85	3267.15	2997.84	222.992	2844.8	3443.17	5171.88	4241.86
1026	gene-LOC107418541	1.71813	5.60219	6.07453	9.77222	11.922	3.40285	3.39357	4.1745	9.95286	18.9399
1027	gene-LOC107418540	6.91459	11.1796	29.4198	59.8405	57.6483	13.4021	4.52019	9.5096	12.5874	15.9171
1028	gene-LOC107421778	158.385	2259.81	3303.25	169.99	367.276	35.4063	1771.1	3447.16	922.339	2174.88
1029	gene-LOC107409465	32.4777	35.5628	68.9512	48.6194	73.2631	127.72	30.1096	37.9707	56.8283	67.117
1030	gene-LOC107409466	6.09791	6.91639	4.72439	3.45009	3.7836	9.07563	7.35312	7.12288	6.42629	8.15657
1031	gene-LOC107405762	0.665992	0.789253	0.758508	0.408755	0.444165	0.400268	0.434998	0.230755	0.175019	0.339778
1032	gene-LOC107405761	9.7958	17.3935	34.0949	36.3612	34.6759	24.905	11.2179	16.3317	14.8473	12.6737
1033	gene-LOC107434628	1.21193	0.78992	0.773344	0.606261	0.668542	1.1039	0.461308	0.710965	0.562607	1.02435
1034	gene-LOC107419490	44.5043	57.4443	36.7381	32.8579	34.5939	56.8268	62.7026	89.7918	58.797	67.0637
1035	gene-LOC107419491	5.58865	1.69675	0.327997	0.00661767	0.238509	17.3624	8.56574	5.63431	2.07604	4.47773
1036	Ziziphus_jujuba_newGene_742	5.50008	6.12825	2.15539	1.29874	1.86258	4.07188	3.21215	1.30215	1.10107	0.598397
1037	gene-LOC107419494	104.874	132.771	150.694	64.5444	89.7234	91.9196	97.8867	68.7796	67.6806	74.5685
1038	gene-LOC107415130	4.84325	7.29754	8.27651	11.1898	8.96357	5.89172	2.55119	1.86451	3.83001	3.01478
1039	gene-LOC107415136	0.592593	0.230944	0.169149	0.172424	0.148224	1.21198	0.542001	1.04554	0.56128	0.766633
1040	gene-LOC107415135	2.41983	2.42291	1.69876	1.62613	0.870301	5.93249	3.22885	7.75391	3.75997	4.18564
1041	gene-LOC107408736	2.41893	4.8804	4.70786	3.78578	4.59081	0.120096	1.00394	3.67203	0.745389	0.625027
1042	gene-LOC107408734	83.7652	278.174	31.7256	1.51415	4.52686	39.9848	268.15	274.975	18.6503	33.4745
1043	gene-LOC107408733	3.83487	11.3829	12.6621	16.4383	13.074	3.32793	7.19725	6.29392	9.85511	7.43962
1044	gene-LOC107408732	7.70137	0.329833	4.8115	8.32205	7.2935	0.953659	9.08674	26.8477	28.5139	36.5158
1045	gene-LOC107435570	0.0499647	0.0266957	0.0150623	0.049503	0.0109553	0.41281	0.126587	0.135334	0.0459903	0.0642477
1046	gene-LOC107408739	4.14415	7.87977	4.11924	5.28825	5.42186	3.99813	7.90297	7.32931	8.10998	8.72081
1047	Ziziphus_jujuba_newGene_4253	0.022896	0.0464297	0.0241307	0.0380733	0.032918	1.36672	0.424343	0.344735	0.629788	0.989898
1048	Ziziphus_jujuba_newGene_4256	4.64915	2.99955	7.19382	5.89196	7.53719	4.56594	1.37093	0.822248	3.16762	2.57212
1049	Ziziphus_jujuba_newGene_4259	0	0	0	0.616783	0.306771	0	0	0	22.0486	3.61285
1050	gene-LOC107421191	27.9313	40.3776	61.735	61.3762	62.6332	41.4917	37.8817	42.5428	62.9565	58.9456
1051	gene-LOC107421199	1.70354	2.63455	0.860206	0.448321	0.401582	1.83478	4.63195	4.76877	3.5393	7.08097
1052	gene-LOC107420823	0.438354	0.94196	1.93153	1.53343	1.91435	1.30429	0.765812	0.560905	0.526286	0.953585
1053	gene-LOC107420822	1.04002	1.17118	1.76871	1.92575	2.14511	0.531178	0.526526	1.74428	1.80753	1.67273
1054	gene-LOC107420825	38.1202	21.4014	18.5537	19.9123	19.4198	46.3876	16.7482	15.7271	11.6202	11.2341
1055	gene-LOC107420826	16.8937	31.5684	36.997	43.5152	44.8785	25.8627	23.6656	20.0818	31.9546	32.7994
1056	gene-LOC107415797	27.6309	32.8675	29.0932	18.239	21.0897	28.5363	24.403	11.329	12.3384	11.4527
1057	gene-LOC107415794	73.0613	96.6625	112.384	72.0379	82.2457	66.8653	88.876	46.9027	61.9422	56.563
1058	gene-LOC107415793	20.2783	13.6644	17.7957	50.7563	33.2519	15.9592	26.9123	56.0575	60.1529	76.9394
1059	gene-LOC107415792	31.7626	22.4351	20.5614	30.3901	24.2133	18.29	36.7922	52.0153	42.8063	41.1489
1060	gene-LOC107415790	3.65255	8.01296	3.06324	3.19983	2.64145	4.01074	14.5008	20.5759	10.9306	13.2385
1061	gene-LOC112490569	0.745223	1.85538	0.298673	0.448934	0.205192	2.9945	2.8625	0.893316	0.97626	0.732731
1062	gene-LOC107416448	7.09429	9.59673	9.88492	19.9716	12.8921	7.47845	12.9511	16.7288	32.2926	27.472
1063	gene-LOC107416443	1.42475	2.15601	1.34707	0.47666	0.371052	1.13113	1.82528	0.9911	0.704791	1.28789
1064	gene-LOC107416441	1.18247	2.02577	1.3208	1.41864	2.23073	0.557722	0.684167	1.69478	1.51626	1.91865
1065	gene-LOC107416447	3.03895	2.72039	4.08934	13.3273	8.16008	2.72479	7.20058	6.37336	15.6229	6.34877
1066	gene-LOC107432922	27.5239	14.4201	25.9952	40.9384	35.9401	63.2686	10.7374	9.45854	21.3705	18.0715
1067	gene-LOC107432927	0.137171	0.470258	0.459575	0.103473	0.689669	0.105197	0.220487	0.111813	0.120798	0.725847
1068	gene-LOC107432925	1.17842	6.72498	5.03789	4.83876	4.22656	0.383564	0.926299	1.18011	7.18927	5.03972
1069	gene-LOC107432924	104.132	74.8466	41.8568	41.9251	35.4959	33.8816	75.1428	25.5385	43.1899	31.5875
1070	gene-LOC107432928	0.0698943	0.669696	0.168498	0.267563	0.081301	0.0721897	0.533738	1.10069	0.838242	0.289949
1071	gene-LOC107415868	0.624223	1.04912	0.486641	0.526922	0.442922	0.653506	2.69052	8.2649	0.666394	0.920175
1072	gene-LOC107415865	12.1641	9.81426	10.44	11.8201	12.0527	18.222	8.33062	6.21708	6.0983	6.13539
1073	gene-LOC107415866	63.0707	39.206	40.7327	62.2829	45.1093	98.2983	38.6045	42.0012	39.1353	53.2107
1074	gene-LOC107415861	2.26678	2.66091	3.03778	1.11626	1.59033	3.00361	2.44309	2.17963	1.25595	2.20326
1075	gene-LOC107415860	4.43475	5.38939	5.20985	3.52097	4.3678	1.51647	1.69391	1.62824	2.48351	3.19717
1076	Ziziphus_jujuba_newGene_6092	0.0814557	0.103235	0.193438	1.24682	0.433045	0.087321	0.153472	0.14876	0.430172	0.144528
1077	Ziziphus_jujuba_newGene_6093	0.790509	1.51237	1.96016	0.719886	2.36434	1.27783	0.89955	0.634208	1.27586	1.40427
1078	Ziziphus_jujuba_newGene_5618	1.37115	1.28892	2.05736	1.48928	1.66309	0.580432	0.493061	0.724968	0.528701	0.195681
1079	Ziziphus_jujuba_newGene_5613	0.497557	2.42699	1.09416	0.121391	0.792412	2.28958	3.74531	0.571014	0.345665	1.76924
1080	Ziziphus_jujuba_newGene_5612	5.28681	4.01966	4.29571	10.4474	7.241	6.4071	4.66321	9.96519	10.0593	8.24221
1081	Ziziphus_jujuba_newGene_5615	3.06085	3.62534	2.09494	1.08779	1.05835	1.91441	0.896753	0.496895	0.597855	1.08202
1082	gene-LOC107423848	0.887584	2.42477	2.88638	11.1785	10.0072	2.19207	1.6781	1.59132	8.55425	8.72553
1083	gene-LOC107423846	15.2474	26.8406	50.8832	57.8236	72.2911	9.67261	20.342	35.0912	51.1494	61.0799
1084	gene-LOC107423845	0.249154	0.595071	0.552375	0.744324	0.667691	0.388255	0.531629	2.1806	0.682543	0.570266
1085	gene-LOC107417791	0.902474	1.11281	0.664885	1.03923	0.722607	0.510085	0.550484	0.47572	1.76525	2.06696
1086	gene-LOC107423840	0.53599	0.934066	0.48299	0.690982	0.618778	0.20869	4.21131	0.893847	1.99477	1.88368
1087	gene-LOC107431474	805.098	536.671	228.044	144.413	173.897	312.753	465.592	95.0507	107.392	94.5024
1088	gene-LOC107431476	3.07479	1.92748	0.838735	2.19549	1.57336	0.959869	3.58572	1.6803	2.05305	1.44155
1089	gene-LOC107431477	0.295852	0.189058	0.165592	0.064275	0.039099	0.478208	1.13929	0.870708	0.812627	1.3638
1090	gene-LOC107431470	8.77004	10.4926	9.21878	14.4517	13.4313	4.981	15.0225	13.1203	13.8315	16.2625
1091	gene-LOC107431472	49.8273	90.4937	43.0037	31.1924	46.0255	19.853	147.442	62.7507	44.9923	58.4287
1092	gene-LOC107431473	27.9446	19.7674	15.9147	15.5952	14.3219	23.3718	18.5085	17.3365	15.1915	15.6464
1093	gene-LOC107416683	0.803574	1.31362	0.818423	0.751867	0.728741	0	0	0	0	0
1094	Ziziphus_jujuba_newGene_2346	0.377834	0.605092	0.778733	0.536104	0.872707	0.00859267	0.0948453	0.480527	0.260092	0.0948097
1095	gene-LOC107417421	15.3186	11.7048	13.1375	9.76718	11.6269	16.0537	9.72555	6.42968	8.36915	7.97676
1096	gene-LOC112492244	0.931283	1.31093	3.88313	3.433	2.75018	6.06724	4.51859	3.8858	4.7736	4.26375
1097	Ziziphus_jujuba_newGene_1609	2.6628	1.99671	1.30795	1.39255	2.45788	1.91248	9.06769	6.50023	3.79019	5.20629
1098	Ziziphus_jujuba_newGene_4	0.580398	0.481636	1.24317	1.06999	1.73135	0.569547	0.44889	0.697355	1.92252	2.80552
1099	Ziziphus_jujuba_newGene_8	0.112632	0.080069	0.334068	1.44303	0.74803	0.0117423	0	0.278776	0.139439	0.185342
1100	Ziziphus_jujuba_newGene_3769	9.95439	3.74131	1.78343	0.909506	0.86174	1.04823	0.826702	0.729283	0.570324	0.665778
1101	Ziziphus_jujuba_newGene_3768	3.98957	3.67481	1.72609	2.01873	1.73869	2.94346	5.61557	2.57684	1.87156	2.42821
1102	Ziziphus_jujuba_newGene_3762	0.386613	0.66634	0.310964	0.370441	0.251085	0.458144	0.870601	0.41108	0.280923	0.164215
1103	Ziziphus_jujuba_newGene_3767	6.11395	7.08285	12.8954	13.186	17.6682	6.37285	4.90257	2.62443	6.95676	8.49527
1104	Ziziphus_jujuba_newGene_3765	0.578235	0.421726	0.287756	0.658024	0.339641	1.11626	1.30286	0.901726	0.990773	0.725147
1105	gene-LOC107418952	6.1503	15.4524	2.65374	0.489644	0.539704	0.999946	3.10973	1.08501	0.314148	0.638902
1106	gene-LOC107418951	1.05651	0.734832	0.724319	1.54016	1.32113	0.424508	1.06713	1.13265	1.06961	0.817739
1107	gene-LOC107418954	169.623	144.384	75.231	10.8424	23.3615	8.1576	55.1094	38.2487	18.3422	28.6128
1108	gene-LOC107415484	24.5064	39.8067	25.608	38.205	32.3677	6.74898	17.637	39.8796	33.6601	34.0132
1109	gene-LOC107410269	1.31768	2.00497	2.86264	4.14688	3.53887	2.87651	3.4371	3.20021	3.97422	2.87712
1110	gene-LOC107434033	55.9705	39.4571	34.4	18.8095	24.0462	37.3474	32.3575	15.5594	9.78529	11.6174
1111	gene-LOC107434030	18.9504	5.31581	5.11932	4.60151	3.56943	0.589431	1.5637	1.42594	1.41997	0.827743
1112	gene-LOC107407853	6.74783	4.42891	8.5373	24.853	18.7661	4.17201	2.52315	6.12779	16.1939	16.6149
1113	gene-LOC107407851	71.229	42.182	51.398	40.4993	32.3089	8.08383	94.7753	192.852	85.1813	91.8925
1114	gene-LOC107407854	1.22608	0.744055	2.06133	1.88874	3.05742	1.24182	0.765809	1.12943	1.90597	3.28682
1115	gene-LOC107414725	1.29892	0.954475	0.936542	1.3462	1.30561	1.37355	0.606106	0.489994	1.26693	1.23727
1116	gene-LOC107403341	3.91366	4.02785	3.2252	4.00975	3.71969	0.0136353	0.0427467	0.0121793	0.0171047	0.010937
1117	gene-LOC107419535	2.79224	3.44646	2.1274	1.40609	1.62321	3.9865	3.4651	2.79408	1.91063	2.57399
1118	gene-LOC107414726	34.6512	17.2178	12.1544	13.7343	13.1879	34.4523	14.6228	22.3211	11.3952	14.3069
1119	Ziziphus_jujuba_newGene_648	3.50912	2.86814	4.81509	2.21432	2.696	0	0	0	0	0
1120	gene-LOC107429505	9.58137	4.34204	5.5635	9.04906	7.36311	14.8355	3.95261	3.78059	4.17418	4.0488
1121	gene-LOC107429501	0.559126	1.7061	2.30033	1.86128	2.91337	0.785394	0.837205	1.09835	1.63142	1.35337
1122	gene-LOC107429503	10.3437	7.29321	8.20392	8.38833	8.42633	9.56543	3.53663	2.36699	4.7667	4.81405
1123	gene-LOC107429502	0.610199	1.03839	2.05617	2.06311	2.32722	1.19223	1.16264	1.49674	2.13304	2.79643
1124	gene-LOC107410619	10.1687	11.6897	12.449	6.99998	9.79527	18.0927	18.4746	23.1504	15.3315	14.4657
1125	Ziziphus_jujuba_newGene_1184	1.0872	3.0202	4.60652	1.37423	1.89309	0.733453	0.769842	1.21138	1.02504	1.27159
1126	Ziziphus_jujuba_newGene_1186	6.64795	6.21269	5.96485	5.80658	5.18555	6.16345	3.08674	1.52582	3.52925	3.13723
1127	gene-LOC107409380	0.0600437	0.0706623	0.0153843	0	0.03139	0.658073	0.719908	0.633174	0.43645	0.499308
1128	gene-LOC107407145	2.42107	1.94935	10.1045	14.6996	14.8817	3.35237	1.18283	1.09603	6.59402	4.64735
1129	gene-LOC107407144	0.634133	0.952412	1.24363	1.44274	1.2047	2.30634	1.4543	2.42983	2.20898	2.34846
1130	gene-LOC107407141	2.02101	3.14516	1.25909	2.24022	1.69666	3.45103	3.47759	3.06219	2.99675	2.26354
1131	gene-LOC107407140	27.3361	22.811	20.299	28.1782	22.3656	13.6856	25.739	44.6826	46.4907	53.2258
1132	gene-LOC107407143	0.532991	1.84582	0.483419	2.43654	0.835295	2.69336	1.82558	2.22381	1.56413	1.76974
1133	gene-LOC107430464	0.494884	0.492256	0.3508	0.102587	0.119323	0.326854	0.321262	0.283732	0.197672	0.276339
1134	gene-LOC107430466	37.9654	44.1189	87.7713	128.132	121.905	123.972	30.0631	21.6241	56.4	45.5035
1135	gene-LOC107430467	1.78975	2.42844	4.72627	4.66747	3.56849	3.45296	2.77305	1.49546	3.31261	3.33156
1136	gene-LOC107430460	1.24035	2.71848	4.84101	4.17657	5.56248	0.50099	0.516893	0.53226	3.03007	3.3566
1137	gene-LOC107430461	17.0979	9.3009	10.06	6.96642	8.55996	18.1982	11.1131	11.6254	6.36616	8.64413
1138	gene-LOC107430463	0.711754	1.87782	3.08553	5.94231	5.33026	3.01893	1.20847	0.78189	3.55222	3.4907
1139	gene-LOC107430468	0.792705	0.514673	0.322637	0.457258	0.385487	1.56248	0.421713	1.0279	0.471252	0.912152
1140	gene-LOC107429198	0.465044	0.880095	0.795701	0.418534	0.407113	0.611252	1.00381	1.35028	2.51137	1.8991
1141	gene-LOC107406434	18.8901	35.2301	35.719	14.8169	22.2809	23.8574	67.4247	121.731	22.8761	36.7487
1142	gene-LOC107429199	6.70023	2.08883	1.80039	0.97386	0.729854	1.66941	5.74633	10.6672	6.27746	8.68707
1143	gene-LOC107406433	4.13082	4.40443	6.62679	8.83081	9.49169	5.34572	7.87457	9.39772	15.4286	17.6101
1144	gene-LOC107406439	1.74491	3.95401	2.35434	2.02363	2.27961	0.147234	3.15587	7.97206	4.57911	4.23879
1145	gene-LOC107412213	91.3435	132.829	111.205	81.5217	128.113	163.745	114.213	70.2315	71.4304	81.9462
1146	gene-LOC112491976	0.219295	0.104205	0.146825	1.26073	0.45635	0.134118	0.394745	0.415448	0.980524	0.565541
1147	gene-LOC107431735	117.048	109.651	121.578	87.9302	93.792	64.5464	86.1997	42.4647	95.7202	76.9991
1148	gene-LOC107431733	0.27039	0.0597813	0.119801	0.746386	0.345026	0.0390187	0.0533917	0.0328813	0.15613	0.102351
1149	gene-LOC107431739	0.528486	1.20175	0.79346	0.250068	0.321906	0.581711	1.51591	2.36868	1.03338	1.6601
1150	gene-LOC107409661	6.02229	7.6157	8.13249	6.40009	6.16259	10.0866	6.69011	5.64407	4.51793	4.79121
1151	gene-LOC107409668	5.3186	11.7344	20.5412	14.0372	17.1227	15.4069	7.91492	5.34932	10.0986	8.6824
1152	gene-LOC107414221	3.41498	2.20167	4.12197	3.55594	4.00033	4.24522	1.25924	0.770984	1.26964	0.931016
1153	gene-LOC107414226	19.7641	13.8133	10.3176	9.74876	9.38447	12.3744	9.80732	8.51543	8.51627	9.19307
1154	gene-LOC112493220	4.20807	3.17665	3.34227	4.23026	4.04283	0.399721	0.380572	0.398561	1.00662	0.515186
1155	gene-LOC112493227	14.7548	6.78902	3.09562	3.0526	3.22736	22.1613	13.1094	23.412	4.88508	8.81127
1156	gene-LOC112493225	0.449129	0.706571	0.450987	1.90229	1.18717	0.118635	0.263481	0.16988	0.456329	0.346185
1157	gene-LOC112493224	0.008201	0.0410293	0	0.0429217	0	0.906584	0.760158	1.01912	4.56309	2.62572
1158	gene-LOC107412974	2.08142	2.61252	2.44903	1.57963	1.79937	3.06041	4.33851	2.07393	3.5501	3.23771
1159	gene-LOC107412972	3.48201	4.02624	3.15691	2.21417	2.87631	22.3765	26.7212	12.8537	20.4314	21.0934
1160	gene-LOC107408533	7.16375	7.61619	4.1202	4.29563	4.58281	8.52651	7.11617	8.47699	6.67466	5.67272
1161	gene-LOC107408537	20.2066	23.2134	38.784	51.8284	48.0211	33.3882	18.9107	25.7612	45.3756	43.7923
1162	gene-LOC107404635	9.73113	14.9482	10.6041	2.46044	13.5661	15.0198	9.37908	5.16049	5.45649	20.2989
1163	gene-LOC107419712	1.38832	0.824376	0.217344	0.111473	0.217044	3.00965	0.516091	0.1688	0.0973837	0.264894
1164	gene-LOC107405271	55.7594	66.9979	140.719	188.806	204.082	5.1199	57.8709	196.412	234.009	330.529
1165	gene-LOC107414390	5.6422	8.21811	7.05251	5.98496	5.84882	5.84145	7.50526	8.4995	10.431	11.0307
1166	gene-LOC112490753	0.241289	0.379539	0.338862	0.122162	0.155227	0.290808	0.867336	0.980319	2.7354	1.81086
1167	gene-LOC107411301	1.80217	1.96243	2.71212	2.88741	5.07755	1.68172	1.23659	1.09173	4.33118	6.58445
1168	gene-LOC107411307	4.97492	6.10436	6.69134	4.61717	5.57315	2.41086	2.15169	1.4853	1.52987	1.51555
1169	gene-LOC107411308	4.74089	7.59962	11.3287	13.7738	12.2856	13.2189	7.1788	6.34552	8.08508	8.05134
1170	gene-LOC107420304	18.016	31.8378	27.6867	29.6098	36.4356	5.95602	58.7442	42.9479	51.8504	60.7234
1171	gene-LOC107428329	3.76116	3.81354	2.39322	2.5763	1.78662	4.48084	4.41465	2.61747	2.39932	2.32056
1172	gene-LOC107428324	4.98404	0.6001	3.89668	3.55403	1.84763	2.11347	2.63445	0.27643	2.76225	2.7224
1173	gene-LOC107420661	48.8977	32.171	29.7459	28.8611	28.5675	64.0869	30.0336	16.3068	21.1634	20.4498
1174	gene-LOC107420666	2.05032	1.64615	1.61989	1.03995	1.69493	2.4286	0.562112	1.82169	1.69133	4.13402
1175	gene-LOC107420664	10.1071	19.2076	15.8154	17.9082	18.0461	9.07899	22.5158	76.069	38.3641	40.5868
1176	gene-LOC107420668	25.2508	31.9217	29.4346	26.9303	19.1725	18.1136	41.7056	43.5849	32.686	31.4078
1177	gene-LOC107417225	0.299869	0.392112	0.407736	0.304447	0.430441	0.548046	0.330055	0.226313	0.195914	0.284738
1178	gene-LOC107417227	373.262	185.716	138.012	135.192	143.799	355.214	113.174	88.0623	85.277	93.3098
1179	gene-LOC107417223	5.38598	8.08853	0.392638	0.083377	0.556824	18.3116	4.78926	0.72659	0.320991	0.82836
1180	gene-LOC107417222	17.4553	20.2857	7.27148	12.6755	12.2306	2.24065	1.86313	1.43788	2.54543	2.13387
1181	gene-LOC107417229	63.6912	70.8792	39.392	20.524	23.9795	38.9399	125.387	117.887	40.3228	44.9133
1182	gene-LOC107417228	4.64403	6.27871	6.34834	10.0829	8.19083	6.54184	5.27145	6.76328	8.82493	7.92672
1183	gene-LOC107423312	25.4743	31.0939	49.893	37.0578	37.8503	16.1168	20.779	22.9525	21.0204	25.4059
1184	gene-LOC107423316	4.85333	9.19133	10.7458	10.9622	10.7682	7.4917	13.9698	31.6592	10.6312	10.0059
1185	gene-LOC107423318	5.91923	6.808	7.72685	14.0524	10.6353	9.76089	6.23268	6.17155	10.7086	8.72234
1186	gene-LOC107423319	11.3279	13.7217	14.7786	16.0202	14.6817	19.114	16.019	8.37743	10.7479	9.67664
1187	gene-LOC107417917	3.75882	3.88926	3.28994	2.09161	2.36357	5.98729	7.87052	9.63571	4.92915	7.47175
1188	gene-LOC107417916	373.058	150.064	334.321	417.439	451.705	535.393	69.2853	55.0599	110.115	100.821
1189	gene-LOC107426368	5.29718	12.6974	12.4374	10.9446	11.4752	0.549377	2.03045	1.376	6.20406	6.64326
1190	gene-LOC107417919	1.46767	1.87027	1.40843	0.615278	0.826345	2.49908	3.05259	4.01934	1.77273	2.0335
1191	gene-LOC107417918	0.986619	1.51187	1.17267	0.552473	1.36911	1.44168	1.73427	1.91351	1.86873	3.12914
1192	gene-LOC107413218	1.29722	3.5003	1.95538	1.31011	2.29643	1.07012	4.44419	5.1822	2.41597	1.67798
1193	gene-LOC107406373	13.6023	12.0117	11.6067	13.006	11.404	8.99167	14.4501	10.4977	17.1187	10.5988
1194	gene-LOC107406372	0.628013	1.09503	2.2254	3.00987	4.28725	0.906111	0.437694	0.606245	2.52693	3.04284
1195	gene-LOC107406376	0.697757	0.453354	1.55843	0.623303	1.92244	2.92898	1.46404	0.9259	2.16389	2.34214
1196	gene-LOC107406378	0.132173	0.211742	0.16273	0.365346	0.401965	0.449929	0.148633	0.144324	0.322647	0.585826
1197	gene-LOC107413212	29.2026	42.1083	66.8672	85.8457	81.8662	31.6435	17.8907	16.5498	44.4221	42.7974
1198	gene-LOC107413213	22.9951	22.6959	22.8731	30.6756	26.5741	18.6735	25.9853	34.1591	36.6968	35.6981
1199	gene-LOC107409343	3.29348	4.81937	3.88369	3.76671	3.49614	4.47728	8.28441	7.7057	4.70182	5.70356
1200	gene-LOC107419511	0.665348	1.19802	2.76969	4.74943	3.51434	1.03614	1.01131	2.23656	6.48806	3.4732
1201	gene-LOC107424687	9.53718	12.9846	9.53321	2.40286	4.25144	4.36222	3.94339	3.0556	1.82582	3.72457
1202	gene-LOC107432716	398.425	375.242	295.798	227.551	291.453	170.171	102.721	106.459	135.911	184.984
1203	gene-LOC107424686	4.00573	4.8893	6.29502	7.63057	7.29746	11.7086	6.87811	5.87032	8.71753	10.0414
1204	gene-LOC107432710	2.00987	4.19077	4.12712	4.69456	3.9046	1.27993	1.98189	1.63001	3.14492	3.31926
1205	gene-LOC107432713	0.978718	0.77626	1.5652	3.20597	3.10254	0.0710077	0.360805	0.618316	1.8847	2.13942
1206	gene-LOC107424681	2.67627	5.23092	4.74554	6.36385	5.78802	2.6846	6.59345	9.29258	10.0071	9.16062
1207	gene-LOC107432719	3.50312	4.89068	3.53961	1.86954	2.39161	2.96585	1.471	2.15917	1.48667	2.12887
1208	gene-LOC107424682	1.94697	3.83638	3.73862	3.17502	3.3007	0.632137	3.68984	6.15152	5.1896	3.35861
1209	gene-LOC107433047	0.760391	0.828636	0.717387	5.19486	2.08799	0.354257	1.86419	7.04178	19.2591	7.28063
1210	gene-LOC107433046	0.323611	0.928849	1.27266	0.467599	0.716133	0.172254	1.13336	0.843772	0.88184	0.743493
1211	gene-LOC107433044	702.103	524.552	498.767	573.205	548.798	202.383	645.477	758.715	772.38	791.885
1212	gene-LOC107433043	3.92489	7.47623	15.2553	14.2418	15.6373	3.80658	4.69798	7.1239	6.98346	7.32488
1213	gene-LOC107433040	0.181134	0.117372	0.299991	0.653269	0.43996	0.114565	0.0237703	0	0.327312	0.259888
1214	gene-LOC112489243	13.8051	8.01938	10.2398	4.26518	6.16365	9.61644	10.5852	7.47051	6.63952	8.23722
1215	gene-LOC107434016	2.57395	3.86203	6.44638	4.87847	6.71637	1.64585	2.93581	0.934084	2.07169	2.34839
1216	gene-LOC107427943	2.46996	2.97288	4.76429	5.2971	6.0267	2.3036	2.75304	2.10253	3.95919	4.39481
1217	gene-LOC107427941	0.367222	0.297485	0.821095	0.840465	1.31626	0.337317	0.785785	0.731021	1.04201	1.58807
1218	gene-LOC107427940	28.7841	21.1725	26.9933	28.458	26.9575	40.2589	11.7834	11.3653	15.0423	14.3591
1219	gene-LOC107427947	0.556387	0.982033	0.579688	0.418721	0.304339	0.279081	0.73365	0.592105	0.423749	0.527593
1220	Ziziphus_jujuba_newGene_7939	6.75964	2.73176	3.69171	0.478145	1.69972	2.35439	1.42004	1.07687	0.601242	1.06682
1221	gene-LOC107435941	79.2596	60.7839	49.4326	123.334	65.8272	49.4193	90.6588	133.914	141.663	112.977
1222	gene-LOC107435942	6.11694	10.2837	8.00545	15.3586	11.8328	5.68853	6.94015	4.78865	11.7325	11.2546
1223	gene-LOC107430649	3.16133	4.18151	11.4373	26.8717	17.0965	3.1105	1.49348	2.48559	20.7042	11.6426
1224	gene-LOC107423371	854.133	478.365	525	453.116	496.164	1079.95	418.564	213.875	269.595	302.52
1225	gene-LOC112492869	3.42254	4.31787	2.84577	3.68117	3.25331	1.33986	1.05027	0.755758	0.756074	0.776317
1226	gene-LOC107430642	11.1341	20.9497	17.2832	15.2986	16.8191	14.928	23.3097	22.3845	19.3089	30.746
1227	gene-LOC107423373	2.88707	4.35184	21.3681	20.2999	23.7265	2.6111	2.42249	3.52696	16.3872	14.2668
1228	gene-LOC107435052	1.41365	3.06593	1.34267	0.932319	0.690492	0	0	0	0	0
1229	gene-LOC107435050	6.22996	7.53958	6.51957	4.11634	4.29207	4.68599	5.37718	7.65416	6.58745	9.09677
1230	Ziziphus_jujuba_newGene_3107	2.18608	2.42794	2.53644	2.32115	2.83635	3.76802	1.83942	2.04296	2.00024	1.86293
1231	Ziziphus_jujuba_newGene_4778	1.69548	3.40384	0.977725	0.597903	0.698301	1.28644	1.83316	0.776677	0.425986	0.526843
1232	gene-LOC107430665	19.0849	14.134	31.6578	34.173	32.3835	28.5582	5.55491	3.22151	16.1881	10.9407
1233	gene-LOC107430660	30.7276	32.5752	16.968	5.51279	8.31787	18.0407	38.571	74.8813	34.8075	36.0654
1234	gene-LOC107430661	23.8218	22.8668	17.7916	15.5465	18.7976	35.1966	19.9618	10.3036	11.5758	11.1386
1235	Ziziphus_jujuba_newGene_4771	2.48525	2.38504	3.46911	1.92041	2.2709	2.09738	1.80538	0.787074	1.69781	2.15494
1236	Ziziphus_jujuba_newGene_4777	0.257314	0.394842	0.684633	0.520328	1.05173	0.131186	0.10524	0.132923	0.284897	0.411443
1237	Ziziphus_jujuba_newGene_6683	2.57524	0.631779	0.448605	0.204995	0.296011	1.35985	0.587736	0.807747	0.278422	0.488268
1238	gene-LOC107416634	0.156635	0.479944	0.170636	0.365665	1.78124	0	0.845779	10.0447	5.34105	9.08643
1239	Ziziphus_jujuba_newGene_5790	0.093259	0.096423	0.540191	0.78666	1.50223	0.0650293	0.0114637	0.029982	0.469279	0.868428
1240	gene-LOC107431538	1.1306	2.20661	5.77018	8.36321	9.80315	0.321849	0.487898	1.52456	3.74071	5.15295
1241	gene-LOC107431533	19.9475	19.4014	27.7412	39.9222	34.7683	40.801	18.586	13.9763	22.6838	17.5745
1242	Ziziphus_jujuba_newGene_5421	5.04124	8.02148	6.07185	7.46691	7.67744	18.1594	12.3162	13.1403	7.20859	7.81346
1243	gene-LOC107431535	12.0911	18.2551	15.4895	11.7322	12.1461	9.52084	14.2417	37.8023	12.4796	14.1641
1244	gene-LOC107403938	0.078722	0.053913	0.0622123	0.157769	0.142963	0.00900867	0.107389	1.65175	1.99999	1.49754
1245	gene-LOC107403934	44.9157	43.3481	29.6289	54.8503	39.362	20.0082	101.228	36.4566	17.4463	24.5525
1246	gene-LOC107403936	2.11166	4.12327	6.00813	7.45071	7.41835	3.28498	2.99074	3.06858	5.23704	5.33346
1247	gene-LOC107403931	0.297913	1.00887	0.974563	0.464759	1.01881	0.804318	1.65437	1.81848	1.8505	3.54856
1248	Ziziphus_jujuba_newGene_7151	0.503691	0.249025	0.413537	0.916671	0.658962	0.885774	0.239321	0.320654	1.0787	0.978933
1249	Ziziphus_jujuba_newGene_7154	0.0469307	0.09026	0.134958	0.500642	0.254236	9.39116	12.3538	5.49747	4.04125	8.7198
1250	Ziziphus_jujuba_newGene_7158	5.04501	5.11765	2.80579	0.755641	2.01799	2.86875	1.92527	0.533983	0.620722	0.96664
1251	gene-LOC107432866	133.575	157.365	82.7277	63.3174	69.2297	141.319	147.122	90.0486	73.2754	88.8221
1252	gene-LOC107416616	1791.89	1577.4	1837.26	1784.36	2093.71	2363.34	1040.67	487.762	830.578	714.776
1253	gene-LOC107435439	30.1888	13.6796	18.4839	20.2327	20.4128	59.0597	15.8856	14.468	14.6746	15.5248
1254	gene-LOC107405288	12.4098	12.7723	13.5895	14.3396	8.52672	12.1556	14.2365	4.79052	14.4985	12.1257
1255	gene-LOC107409708	3.58061	4.32639	6.46423	6.87103	6.9462	8.18261	3.86931	3.3161	4.72841	5.21753
1256	Ziziphus_jujuba_newGene_1417	1.37123	0.544662	0.546951	0.033161	0.172518	0.0987553	0.519867	0.0327223	0.0485407	0.0747543
1257	Ziziphus_jujuba_newGene_1416	41.3628	19.2997	11.6316	2.22235	5.13599	38.9814	26.4064	22.9005	9.24554	16.3876
1258	Ziziphus_jujuba_newGene_1419	0.67556	0.87137	0.698371	0.265739	0.579309	0.695535	11.5373	21.1347	3.60507	5.98802
1259	Ziziphus_jujuba_newGene_3482	0.530016	0.351744	0.923545	0.799637	0.879139	0.206157	0.191355	0.32463	0.58463	0.609783
1260	gene-LOC107433091	4.44972	4.07672	3.78761	2.61248	3.9503	9.4094	4.29073	1.74468	2.87728	2.72051
1261	gene-LOC107409707	9.14079	6.96144	10.6681	16.0338	13.5952	5.75457	8.58574	33.1099	31.8798	21.063
1262	gene-LOC107424351	1.3695	1.81225	3.44657	6.76156	5.36273	3.2719	0.722453	1.07544	5.00636	3.05287
1263	gene-LOC107429315	14.3606	25.4548	27.7381	25.0125	31.1065	29.3333	31.9619	24.8459	26.6197	27.4815
1264	gene-LOC107429316	0.015178	0.050426	7.97275	6.86384	14.3314	0.0111513	0.0512403	0.097149	10.989	4.52526
1265	gene-LOC107424143	0.0728687	0.236454	0.7456	0.200995	0.764387	0.132413	0.350755	0.336024	0.710202	1.18155
1266	gene-LOC107404770	14.5947	13.7773	25.3535	25.5575	28.0161	7.19399	3.30927	3.82818	4.63595	5.06341
1267	gene-LOC107429319	16.4676	19.5342	6.08805	13.4547	13.7655	17.1944	27.3565	4.76591	7.53672	6.60143
1268	gene-LOC107424148	132.238	87.5148	64.7898	51.8456	60.7738	75.9794	56.9088	45.9492	40.711	40.3986
1269	gene-LOC107412329	18.707	14.7942	17.0243	10.6513	13.9384	22.8849	9.8575	7.53705	5.85459	7.03638
1270	gene-LOC107412323	52.7146	58.8557	68.3056	166.623	111.117	48.5903	58.3952	49.7418	140.466	97.6972
1271	gene-LOC107412321	17.0944	31.4538	45.0706	37.782	41.2026	22.8833	18.8238	16.4322	21.0135	18.655
1272	gene-LOC107412325	17.4913	18.5723	28.3874	30.3427	31.4612	11.0422	14.276	12.6536	21.1361	21.5275
1273	gene-LOC107434657	4.13411	3.39058	2.60141	7.34904	7.19074	4.18154	2.61797	3.09061	8.35451	11.2863
1274	gene-LOC112490946	3.95091	4.06183	2.05446	1.11917	1.74816	1.77108	1.49964	0.605825	0.793986	0.799089
1275	gene-LOC112490945	2.47316	3.14632	2.26352	1.72245	2.14655	5.33584	6.57656	3.73396	5.32442	5.68177
1276	gene-LOC107430345	0.234103	0.245817	0.361683	0.510697	0.361623	4.4225	5.6882	8.78976	10.3791	10.2302
1277	gene-LOC107422421	0.750554	0.452094	0.567896	0.645272	0.686876	1.08154	0.68246	0.456181	0.481508	0.447387
1278	gene-LOC107422424	0.765056	0.748956	0.608055	0.717598	0.647133	0.981522	0.639703	0.410258	0.544311	0.62212
1279	gene-LOC112491013	0.0921627	0.0915147	0.0457023	0.103743	0.105512	0.146288	0.176972	0.0778103	0.462726	0.277026
1280	gene-LOC107405558	2.76775	2.31188	2.21823	1.99187	2.41372	8.01195	4.292	4.72053	5.35255	5.28469
1281	gene-LOC107406297	2.53769	1.72554	0.984967	1.35616	1.09758	2.91312	1.57894	1.47292	1.18049	1.28258
1282	gene-LOC107405556	3.51289	3.79922	1.2869	1.86655	0.901459	0.498837	7.08084	10.2283	4.67977	4.10317
1283	gene-LOC107405553	0.230139	0.63687	0.728996	1.43902	1.80346	0.0655147	0.69001	6.95886	3.8283	5.51431
1284	gene-LOC107413052	7.6336	7.80816	7.48575	11.5271	9.92404	7.43656	12.48	17.9364	19.707	21.2802
1285	gene-LOC107418007	6.5121	10.2156	8.60666	3.47917	5.17818	10.019	9.47998	9.91103	10.5654	13.6899
1286	gene-LOC107413056	0.389136	0.430509	0.850651	0.32862	0.811323	1.55716	0.676982	0.571016	1.05142	0.731218
1287	gene-LOC107418001	9.44272	8.50427	5.56308	4.39885	4.42641	5.88112	8.22138	6.57973	5.44203	6.19635
1288	gene-LOC107413054	27.2288	26.4194	26.3626	16.1545	23.309	68.1993	25.7732	22.0856	13.8536	15.7314
1289	gene-LOC107414302	0.43578	0.626935	0.914376	1.01466	1.13525	0.85753	0.427678	0.344098	0.625302	1.06929
1290	gene-LOC107419157	0.160006	0.309466	0.530786	0.179459	0.379969	0.228872	0.257399	0.762689	0.418875	0.359924
1291	gene-LOC107409581	0.867101	0.932023	1.53926	0.707527	1.05386	0.125811	6.5631	5.9711	3.28323	6.41885
1292	gene-LOC107414589	6.72212	9.51731	4.69953	6.10347	3.31431	6.99963	13.4111	16.6198	14.0905	16.1142
1293	gene-LOC107419757	8.95716	6.47793	9.83263	18.9234	12.9276	12.9005	4.34854	4.78046	11.9908	10.5368
1294	gene-LOC107414586	13.7254	23.6514	21.3135	40.6973	38.3263	2.99687	4.9051	3.98197	20.7358	26.0069
1295	gene-LOC107414580	28.117	15.0543	16.653	0.503763	2.30183	37.3165	6.71913	7.85917	4.70466	12.9179
1296	gene-LOC107414306	25.6619	36.4645	9.77652	11.6304	9.27798	6.40797	103.051	10.3484	6.12553	10.4725
1297	gene-LOC107406601	5.09956	6.16656	4.78367	3.74622	2.56063	5.80969	6.92145	6.73845	5.56262	4.68009
1298	gene-LOC107406603	0.730173	1.0066	1.58541	0.449986	0.938431	0.268954	0.382141	0.231236	0.445707	0.459979
1299	gene-LOC107406602	14.4851	17.8179	12.5534	8.47832	10.3503	4.28844	6.0679	3.41511	2.87328	3.36013
1300	gene-LOC107406607	4.98866	4.41077	3.30789	2.64687	3.07623	13.9617	12.2236	17.3812	7.6267	7.9284
1301	gene-LOC107413581	29.4759	17.4791	30.7023	26.2477	31.3322	48.2822	12.9448	8.21114	11.9922	11.4203
1302	gene-LOC107413582	3.64902	4.39283	4.2738	8.91839	6.49332	6.72253	9.11932	8.99779	7.93007	9.53819
1303	gene-LOC107413584	3.1819	3.68713	6.07172	7.38565	6.72991	5.58956	2.8254	2.19338	4.17826	3.3342
1304	gene-LOC107426361	5.63863	8.91642	19.7238	52.9537	45.6559	0.268316	3.56624	4.3313	41.7117	37.7463
1305	gene-LOC107411696	4.25504	5.88321	4.39357	3.3483	3.62261	5.45402	6.40054	9.76723	6.83366	8.5824
1306	gene-LOC107411694	1.93853	4.4152	3.47252	3.2312	3.28487	2.71379	6.98392	3.23867	1.93538	1.98345
1307	gene-LOC107411692	12.6872	21.0127	21.6678	11.8428	13.9839	6.62212	29.2107	10.3122	36.2359	26.5202
1308	gene-LOC107411693	122.12	49.0398	76.8571	88.07	78.6595	171.679	33.7393	29.1506	37.7146	35.8321
1309	gene-LOC107408188	0.041836	0.0595113	0.0723567	0.119296	0.0401597	0.0915927	0.0790753	0.376806	0.881471	0.675379
1310	gene-LOC107408189	0.0397683	0.0480563	0.034749	0.11973	0.0162497	0.0287647	0.076984	0.398773	1.10755	0.863093
1311	gene-LOC107404609	1.97635	2.45847	2.91806	2.01666	2.83719	1.55242	4.39347	7.66124	3.00647	4.0598
1312	gene-LOC107404608	3.82005	2.47324	7.12197	5.98359	6.74348	4.63923	3.02995	1.40445	2.48	2.13748
1313	gene-LOC107404607	3.38393	3.14816	5.46894	6.28365	6.16731	4.22825	2.87939	2.17484	3.42075	3.65696
1314	gene-LOC107404605	5.36141	8.97604	9.80314	7.04938	9.88528	12.2837	19.0537	18.4995	22.2791	19.7754
1315	gene-LOC107404604	1.38744	2.82859	3.71937	4.14092	3.54806	2.0735	1.90221	2.38162	4.57306	5.74938
1316	gene-LOC107404603	10.3352	8.65068	11.1537	12.892	14.4748	2.78589	18.6009	30.6317	31.3658	46.6254
1317	gene-LOC107424964	16.4953	16.5327	22.045	14.9602	20.5172	21.6642	12.3027	10.0447	10.7675	13.1826
1318	gene-LOC107424965	6.96829	4.61072	3.41104	6.29537	4.59079	4.38803	7.7463	24.3191	10.7517	6.6939
1319	gene-LOC107424966	6.77971	9.35081	5.46928	2.91747	3.06615	7.26215	12.023	8.61799	3.03132	4.76315
1320	gene-LOC107424961	63.5669	26.2146	30.9042	20.5182	18.6137	33.7392	27.4506	18.3867	16.7229	17.0203
1321	gene-LOC107424962	13.6671	14.5492	10.656	9.3704	10.2386	21.6869	13.887	7.8982	7.35985	8.22481
1322	gene-LOC107424968	45.8368	33.7045	41.146	29.1618	35.1104	62.5843	20.9086	14.7121	17.0384	20.5964
1323	Ziziphus_jujuba_newGene_316	1.82395	1.31108	1.04086	2.22865	0.985907	0.551904	2.1201	4.79763	7.07235	6.80149
1324	gene-LOC107414050	0.989476	3.91545	9.08736	9.92332	12.8732	1.96948	0.618754	1.54872	5.17719	4.52543
1325	Ziziphus_jujuba_newGene_312	0.963998	1.19946	0.542463	0	0	0.001244	0.0184423	0.0497	0.0476677	0.0315673
1326	Ziziphus_jujuba_newGene_319	2.41647	2.10108	0.445508	0	0.0494467	5.53168	4.6931	3.85559	1.17059	2.50771
1327	gene-LOC107421309	1.43018	1.69985	3.24846	3.9653	3.19177	1.97247	1.29543	2.73798	3.9132	3.95931
1328	gene-LOC107421308	147.778	86.0287	117.158	50.2101	66.5193	54.1863	164.991	290.291	168.034	263.689
1329	gene-LOC107421302	6.09327	6.65965	5.83643	4.28194	5.2488	4.37557	3.9386	3.88136	2.29615	2.44171
1330	gene-LOC107421306	1.1316	0.815204	1.90089	2.61277	2.24189	1.33152	0.300615	0.471336	1.49756	1.42731
1331	gene-LOC107425412	1.47927	1.87222	0.538873	1.84959	1.80383	5.39273	3.25034	1.45066	3.10279	7.81356
1332	gene-LOC107414982	7.38805	14.9267	8.12878	7.00594	7.1499	8.26679	14.1052	29.8409	10.0014	11.1473
1333	gene-LOC107418535	19.8534	15.3205	10.1875	6.25756	7.08801	14.0795	19.7167	17.7033	9.65183	9.79687
1334	gene-LOC107410778	1.06127	2.18055	1.96566	5.23686	2.67094	1.01354	3.19449	13.7653	1.88952	2.08896
1335	gene-LOC107410779	1.09805	2.58696	0.972053	0.174944	1.56641	0.893123	4.6408	12.6675	12.5729	34.8676
1336	gene-LOC107410772	71.1106	229.814	40.0025	3.11704	11.6401	83.5582	58.1509	25.419	17.1962	34.8667
1337	gene-LOC107410777	84.2312	40.9663	27.2682	24.5229	23.4817	15.9623	16.5792	11.4241	7.04152	6.68387
1338	gene-LOC107414984	1.91281	2.21751	1.09276	0.697964	1.47745	0.114306	0.441792	0.601683	0.740775	1.63647
1339	gene-LOC107418537	4.60583	12.9386	8.71692	10.3209	8.45842	11.6675	16.1771	8.86666	14.9711	18.5387
1340	gene-LOC107414098	7.66993	9.05266	12.9823	14.8708	14.2386	20.2705	8.39825	5.78267	8.30823	7.46514
1341	gene-LOC107421878	26.3063	107.628	69.3846	92.0866	72.6213	29.3158	112.664	1042.43	375.944	238.043
1342	gene-LOC107421875	1.37587	0.77823	1.61317	2.04158	2.06175	2.10806	0.424809	0.889102	2.04176	1.46213
1343	gene-LOC107421877	6.96887	10.6604	10.2896	10.2391	10.4309	20.3542	11.9369	9.27047	7.67972	7.78517
1344	gene-LOC107421871	22.3393	13.6932	4.85081	4.4684	4.70506	25.2081	6.8138	3.81409	2.05754	2.41666
1345	Ziziphus_jujuba_newGene_6441	8.20539	6.03215	9.20107	2.59414	4.02284	9.66877	8.79602	7.10001	3.787	7.46098
1346	Ziziphus_jujuba_newGene_6440	2.80318	6.98815	2.83662	4.1538	4.33433	1.64097	9.94114	28.9896	25.7365	9.3575
1347	Ziziphus_jujuba_newGene_6445	1.75218	1.99153	1.47062	1.26767	1.16223	4.73051	3.21857	1.61647	1.53681	2.48696
1348	gene-LOC107425370	6.24333	7.80188	5.75864	8.9927	7.36006	8.69305	19.6863	37.526	18.4664	14.2641
1349	gene-LOC107425371	32.4242	43.4119	34.2053	31.0519	30.836	13.303	16.8893	13.3565	17.4143	19.2782
1350	Ziziphus_jujuba_newGene_864	1.05552	1.933	0.851285	2.18064	1.35699	0	0	0	0	0
1351	gene-LOC107413879	14.3099	7.9077	9.10326	6.32556	8.38828	36.6034	15.3537	11.6791	14.2088	14.136
1352	gene-LOC107413873	13.4098	8.99317	7.00921	9.85739	6.94223	8.24031	15.4548	31.102	20.3476	29.1039
1353	gene-LOC107413876	15.8015	16.5862	10.7435	9.26352	10.6621	2.69233	1.16911	0.802378	0.641577	1.35735
1354	gene-LOC107416340	9.93729	9.77498	10.859	12.7661	12.5179	6.23891	11.5353	16.281	16.7143	20.5258
1355	gene-LOC107416342	0.0255107	0.0640793	0.213539	3.91973	2.81702	0.05668	0	0.0244183	12.8811	11.7687
1356	Ziziphus_jujuba_newGene_7314	17.0694	6.7307	4.7606	11.7307	8.71449	8.073	9.30951	6.72987	31.5385	12.1442
1357	gene-LOC107423433	2.10191	2.05634	4.41674	3.20896	3.81344	1.91162	1.27938	1.72334	2.6954	4.10275
1358	gene-LOC107423437	61.4192	71.3266	113.537	199.413	166.527	15.3222	21.7345	10.4197	19.7662	18.01
1359	gene-LOC107424427	0.590625	0.249134	0.295114	1.87975	0.892221	0	0.275564	0.434134	0.915659	0.467195
1360	gene-LOC107424429	2.70431	3.30967	4.30307	7.56972	5.74059	11.484	10.3627	17.9527	22.3423	18.1031
1361	gene-LOC107423438	0.48274	1.01756	1.01226	0.868297	0.888532	1.18887	1.52182	0.986046	0.864566	0.874014
1362	gene-LOC107428514	0.496433	0.447625	0.664179	1.09098	0.902155	0.344997	0.740531	0.53391	0.742387	0.538311
1363	gene-LOC107428517	17.3726	14.6015	19.4342	39.5909	34.3681	7.41216	14.6436	21.7928	37.093	36.4122
1364	gene-LOC107428518	29.1749	26.2917	24.3215	20.2817	22.3923	53.9338	34.9174	36.7766	22.8321	22.097
1365	gene-LOC107416961	0.290722	1.40437	0.676704	0.603119	1.03601	0.0482583	2.36402	1.41792	3.6013	3.7426
1366	gene-LOC107416960	1.6756	3.84126	2.51237	1.35727	1.55301	1.4467	3.18719	1.54747	1.93627	2.58547
1367	gene-LOC107416964	25.1351	20.8973	12.8171	17.9695	16.0946	39.0144	34.659	20.5611	29.2306	30.5607
1368	gene-LOC107416967	4.32755	5.06068	5.40468	7.77255	5.91978	3.17207	5.55893	6.09599	7.16966	6.035
1369	gene-LOC107416969	11.5024	10.1908	8.42255	5.98169	7.35716	18.881	8.51407	8.18044	6.10372	7.15645
1370	gene-LOC107416968	305.6	166.641	249.607	255.104	267.789	390.453	127.27	93.6211	120.524	102.677
1371	gene-LOC107422740	20.2145	19.6687	22.3931	20.1889	20.5724	26.8947	15.8647	11.1904	14.7849	16.8215
1372	gene-LOC107422741	1.03612	1.98775	3.36748	9.84877	8.53933	0.754436	3.49657	8.55411	17.5061	9.97555
1373	gene-LOC107422744	1.28224	0.598107	0.581339	0.650934	0.831821	2.78263	2.6356	2.42343	1.76376	2.59168
1374	gene-LOC107422749	32.8122	27.5471	46.0586	50.8869	51.6282	74.4713	28.4291	28.6235	35.7516	30.8645
1375	gene-LOC107412040	9.64471	11.8176	7.69938	5.44614	6.29491	11.795	10.2893	6.40679	5.08298	5.70028
1376	gene-LOC107412041	22.8594	12.67	14.6194	15.3986	14.4168	37.4531	10.3985	8.54296	7.88423	8.63098
1377	gene-LOC107412044	3.32312	3.85543	4.79786	8.92465	7.46823	2.17888	4.3168	6.43449	9.50668	10.5486
1378	gene-LOC107416803	0.517345	0.439885	0.269741	0.221924	0.222074	0.860114	0.479424	0.475835	0.360239	0.669639
1379	gene-LOC107416800	1499.63	1286.01	1603.22	1687.68	2115.89	1974.13	911.609	395.794	857.666	689.159
1380	gene-LOC107416801	3.93815	6.08542	6.55994	14.1677	14.2741	3.8723	4.17003	3.76451	8.25695	9.28183
1381	gene-LOC107416806	4.73648	4.47876	3.26015	2.18542	2.93236	4.64349	7.79661	12.4331	7.45264	10.2179
1382	gene-LOC107414918	5.48114	20.4192	15.5306	18.326	17.6993	11.8195	19.9905	19.6591	20.6524	16.1203
1383	gene-LOC107411855	60.8254	70.6569	100.495	274.09	196.254	5.29381	56.4712	61.16	199.293	154.118
1384	gene-LOC107414919	6.30175	7.4409	6.47495	3.9186	3.80075	9.94376	7.48138	5.12419	3.61705	3.56056
1385	Ziziphus_jujuba_newGene_4152	0.0575553	0.45287	3.74542	2.78196	6.17911	0	0.0519127	0.049963	0.929371	0.753175
1386	gene-LOC107432691	56.3961	69.323	37.1586	27.3152	30.9641	56.3335	79.9833	35.2	31.989	35.9636
1387	gene-LOC107409118	10.52	25.8426	29.1669	22.2105	26.9505	14.0472	20.5732	18.8758	25.1218	29.0768
1388	gene-LOC107432692	0.778398	0.647303	0.442594	0.290535	0.16406	0.412998	1.10575	1.27301	0.66546	0.965246
1389	gene-LOC107432694	6.74937	6.64015	16.0212	14.3489	15.8955	15.6997	4.76558	1.86979	6.34117	3.97524
1390	gene-LOC107432696	2.22295	2.40615	2.20039	3.51469	2.91616	0.598136	6.21223	9.59935	9.053	8.29159
1391	gene-LOC107432699	68.3496	66.6994	50.1935	34.2086	36.8241	60.0761	57.1005	46.9554	39.4752	51.6967
1392	gene-LOC107409426	0.653329	0.94558	0.705746	0.185993	0.999794	0.383406	0.600657	1.40764	1.4932	3.82723
1393	gene-LOC107434935	22.6646	13.2313	19.2929	26.5362	25.4975	54.7091	14.0969	13.7121	16.2754	18.8343
1394	gene-LOC107434933	4.55248	4.73886	9.69112	13.8265	17.3827	2.98743	1.59692	2.66326	11.2341	11.218
1395	gene-LOC112488819	9.3951	30.544	56.8459	24.5676	38.9263	0	0	0	0	0
1396	gene-LOC107434938	3.75839	2.97006	2.27301	1.33462	1.86657	3.31673	2.32751	3.04363	2.08622	3.24522
1397	gene-LOC107432525	0.635676	0.675169	0.481246	0.350571	0.501679	1.02446	0.50749	0.418973	0.136184	0.222404
1398	gene-LOC107432520	0.348636	0.341918	0.637017	0.747413	0.795845	0.371339	0.405902	0.6546	0.446698	0.623641
1399	Ziziphus_jujuba_newGene_4703	1.14604	3.30605	4.58953	9.38595	10.5726	1.58512	0.456976	0.42608	4.16671	8.87695
1400	gene-LOC107432528	0.815855	1.17758	3.02485	7.03268	6.63309	0.255973	0.783952	2.74347	9.88864	10.0068
1401	gene-LOC107426113	7.60389	16.2719	11.3183	5.3164	8.03697	16.5592	14.8585	10.7514	4.70963	4.77483
1402	gene-LOC107426112	17.2778	22.5875	9.39091	5.39596	5.10816	23.5026	34.1593	45.0372	18.2957	32.0451
1403	gene-LOC107426111	10.4408	18.6219	11.6282	5.97678	7.32576	15.627	28.421	50.6054	22.6035	30.3183
1404	gene-LOC107426110	1.13212	1.61995	1.87522	1.93453	2.16047	0.70073	0.908521	1.6145	1.31479	1.78685
1405	gene-LOC107426117	41.927	30.0689	9.73331	1.62946	2.6583	14.9062	15.4801	16.5746	5.15261	8.12087
1406	gene-LOC107426116	8.07686	5.1211	5.93822	4.90948	5.94134	11.8081	2.37641	1.77412	1.69879	2.27337
1407	gene-LOC107426114	2.32358	1.69743	1.82604	2.15083	2.35879	0.109989	2.60325	5.55332	8.89568	8.94253
1408	gene-LOC107426119	163.246	144.213	238.035	323.449	253.095	37.2232	96.912	138.163	238.675	201.606
1409	gene-LOC107426118	1.20991	6.8957	17.851	8.53138	17.4149	3.77073	1.66667	1.32899	4.76704	3.21451
1410	Ziziphus_jujuba_newGene_454	0.329112	0.172304	0.164265	0.201259	0.325991	1.93057	1.24827	1.75777	1.84268	2.36662
1411	Ziziphus_jujuba_newGene_451	4.95458	5.66033	3.50796	3.8878	3.5331	5.62576	3.96335	2.12828	2.06759	2.18714
1412	Ziziphus_jujuba_newGene_5208	34.9953	22.3201	28.709	28.5973	29.4882	86.3638	33.8653	20.255	30.3243	20.0275
1413	gene-LOC107407402	3.58068	4.95692	4.66774	4.4577	5.33061	4.4323	5.55699	12.5741	5.75445	5.19161
1414	gene-LOC107434202	0.350358	0.527035	0.49597	0.524211	0.401566	0.414588	0.972122	1.29043	0.902493	0.792707
1415	gene-LOC107434205	0.261466	0.295635	0.997707	2.20755	1.52644	0.26781	0.110345	0.217686	1.16339	0.59484
1416	gene-LOC107434206	1.01802	1.23063	1.3927	0.776578	1.09796	2.74014	1.37226	0.529275	0.686196	0.755134
1417	gene-LOC107421462	0.990663	0.852254	1.34275	1.85458	1.91281	0.927704	0.252463	0.354956	0.948441	1.20802
1418	gene-LOC107421460	9.57624	10.2094	12.8425	18.3904	16.3156	9.05867	10.5617	20.7529	17.2506	16.5034
1419	gene-LOC107421469	0.0937627	0.240266	0.69478	19.7255	11.0439	0.31801	0.0524067	0.0581833	13.3385	5.76842
1420	gene-LOC107404389	49.5102	52.2059	83.2751	86.4871	95.9069	43.3528	19.3208	11.6772	42.2353	35.5109
1421	gene-LOC107415082	9.70417	12.2157	11.8748	22.1426	16.193	8.18103	12.5641	17.0317	22.0709	22.9983
1422	gene-LOC107415081	126.801	166.578	223.303	329.135	307.968	339.243	233.244	136.916	151.746	135.253
1423	gene-LOC107415089	0.423361	0.273698	0.640781	1.79307	1.84783	0.650545	0.161051	0.261209	2.04917	1.80202
1424	gene-LOC107415088	4.33724	3.90687	3.60585	1.51707	2.24872	5.04222	1.72623	3.06952	1.38529	2.48
1425	gene-LOC107425978	1.36537	2.10658	3.22498	4.79264	3.73252	1.81332	0.576669	0.530664	1.82893	1.32907
1426	gene-LOC107430580	288.467	538.545	489.12	356.467	417.828	218.393	472.933	422.776	347.64	341.742
1427	gene-LOC107415558	4.24994	5.32114	4.88463	5.32253	5.0955	2.57116	2.75767	1.91258	2.44118	2.69489
1428	gene-LOC107415554	5.21483	16.8864	11.9595	11.3061	22.0762	7.97707	18.3753	48.7803	27.4862	47.9095
1429	gene-LOC107430588	3.19425	5.5566	6.49385	10.1645	7.18628	2.48217	5.5797	7.02038	10.4284	10.9813
1430	Ziziphus_jujuba_newGene_4630	0.672197	1.3071	0.920203	0.208711	0.145842	0.197412	11.7997	109.856	12.7406	10.2172
1431	Ziziphus_jujuba_newGene_6168	1.87239	2.33114	1.82465	2.06226	1.95181	0.338148	0.396957	1.01446	1.59405	1.80053
1432	Ziziphus_jujuba_newGene_3462	4.50108	7.15414	5.60033	5.92609	5.14318	5.29235	4.01837	2.37429	2.93336	2.62004
1433	Ziziphus_jujuba_newGene_6162	6.38287	35.0893	3.65166	4.12165	3.90973	39.0495	148.09	96.6019	34.2412	47.5582
1434	Ziziphus_jujuba_newGene_6163	90.9973	192.016	82.1474	24.5549	40.9461	64.9191	246.241	167.553	54.2776	77.1734
1435	Ziziphus_jujuba_newGene_6160	0.95097	0.734323	1.01821	2.15352	1.38416	0.712061	0.760581	1.10811	2.02685	1.82744
1436	Ziziphus_jujuba_newGene_3463	8.55276	11.7936	14.1709	15.819	11.0539	10.7269	6.11887	5.62272	7.44573	6.75751
1437	gene-LOC107433618	0.485848	0.662396	0.217396	0.087605	0.121792	0.287648	1.03874	1.31935	0.460252	0.765475
1438	gene-LOC107433619	0.806937	0.757747	1.55527	2.02046	1.93474	1.41929	1.12136	1.27702	2.22628	1.9263
1439	gene-LOC107403879	42.8985	80.1856	73.7373	164.735	155.094	14.2669	137.827	190.295	403.701	382.308
1440	gene-LOC107403871	0.14348	0.127742	0.0447367	0.0154497	0.054069	0.126357	0.570282	5.43121	0.650363	0.193026
1441	gene-LOC107403870	1.15823	0.860624	1.48309	2.27509	2.35297	0.729376	0.415963	0.235321	1.37454	1.19984
1442	gene-LOC107408969	12.0676	8.20671	9.20004	16.3058	10.6545	5.52799	8.117	9.83106	12.3745	13.1246
1443	gene-LOC107408960	0.280441	0.387388	0.57259	1.24132	1.50063	0.346927	0.509764	0.544254	2.29839	3.16988
1444	gene-LOC107405826	5.28466	5.89018	4.14548	2.44145	2.61913	3.13655	3.93469	2.28792	1.42901	1.45783
1445	Ziziphus_jujuba_newGene_357	14.3307	7.63526	3.6814	3.86303	4.19389	7.44027	13.719	7.38956	6.08706	6.55677
1446	gene-LOC107416083	0.987928	0.408419	0.359639	0.148115	0.135932	0.833586	1.15542	1.51155	1.06371	1.37798
1447	gene-LOC107413435	0.203294	0.229039	0.560752	1.72287	1.40238	0.618679	0.283069	0.371504	1.59494	1.54066
1448	gene-LOC107404889	13.855	11.147	9.15326	8.35364	8.66512	12.1451	7.38801	4.24615	3.70916	3.73308
1449	gene-LOC107404881	8.42372	8.13667	9.67346	9.37586	10.1103	10.8268	7.47237	5.67541	7.13556	4.57505
1450	gene-LOC107404885	8.73277	14.4243	12.3433	11.3462	12.2687	2.39459	2.49491	2.01039	1.85483	2.3726
1451	gene-LOC107404884	13.2503	15.5199	13.6339	13.5948	13.4998	0.447378	0.523721	0.458251	0.169043	0.330723
1452	gene-LOC107404886	5.20162	7.0561	11.3092	63.948	60.218	3.89605	2.46769	2.20594	21.4147	13.8968
1453	gene-LOC107411730	106.922	163.919	254.06	219.023	235.918	115.227	129.824	147.779	203.313	211.643
1454	gene-LOC107425172	4.05523	3.21091	4.00028	4.02994	2.98456	6.47185	2.69133	2.62259	3.00977	2.60533
1455	gene-LOC107425175	5.63182	4.96184	9.40187	7.93413	8.52481	4.50132	4.25864	3.4004	4.51238	4.10764
1456	gene-LOC107425176	1.29954	2.3355	1.71576	0.872395	1.14413	2.09981	2.45231	2.07581	2.70035	3.39849
1457	gene-LOC107425178	88.745	88.654	142.874	208.543	209.752	13.3647	119.048	207.972	229.818	289.519
1458	Ziziphus_jujuba_newGene_45	1.35662	1.64327	1.9106	2.12384	2.45724	1.01187	1.20377	1.59737	3.17154	3.16765
1459	gene-LOC107419316	2.24707	3.28472	5.10643	5.6372	6.70508	0.226576	0.233231	0.105014	0.509259	0.425605
1460	gene-LOC107419252	1.68224	0.485441	0.409012	0.180695	0.476255	0.0631983	0.9217	5.25534	0.294015	3.0501
1461	gene-LOC107423635	2.30584	3.89893	4.55379	4.09084	4.86167	6.38771	4.49014	3.93135	3.06841	3.29543
1462	gene-LOC107423634	3.71392	3.39289	8.03733	14.624	12.3057	2.57782	1.65428	4.07139	9.13772	9.01412
1463	gene-LOC107423631	1.76032	2.84378	3.4716	2.40355	3.17015	1.32579	2.20974	4.55927	2.89736	3.76758
1464	gene-LOC107429294	17.6931	15.6843	13.8761	32.7391	24.6586	15.4035	19.7519	23.9547	43.7814	35.7737
1465	gene-LOC107432039	18.0142	18.8486	31.4705	39.4278	35.915	29.6635	11.7168	8.47794	14.6851	13.0702
1466	gene-LOC107411889	0.43784	3.99206	11.3503	16.4092	23.5875	1.98068	2.72476	2.70914	14.5295	12.4316
1467	gene-LOC107411888	0.489032	1.12917	1.05889	2.19092	1.46487	0.711393	0.882335	0.575768	1.64649	1.18132
1468	gene-LOC107411883	5.8688	6.10013	4.10764	3.05802	3.85365	5.68034	5.98662	4.84767	3.38747	3.73655
1469	gene-LOC107411881	1.06191	1.39868	1.72555	1.88415	2.9462	3.18279	2.09888	1.48904	2.49524	2.28173
1470	gene-LOC107411886	67.0693	52.0361	87.1582	92.9398	102.182	140.419	44.1471	29.2224	48.7884	45.1495
1471	gene-LOC107411885	22.5381	20.9599	15.2135	11.3291	13.6995	26.3043	20.3358	20.4653	14.1499	17.0577
1472	gene-LOC107406107	2.83209	4.48323	3.32904	3.55854	3.1597	4.62261	6.66799	6.66003	5.5198	6.00671
1473	gene-LOC107406102	52.4194	43.2963	49.6045	54.6441	54.6885	74.3728	34.6229	30.737	32.5695	32.6746
1474	gene-LOC107406100	2.16323	1.87038	2.7935	3.75973	2.35887	5.58728	4.13755	4.45447	3.78681	3.17388
1475	gene-LOC107406101	2.31572	3.38151	3.43179	1.79216	3.15184	6.46115	3.06105	6.90254	4.36552	5.91695
1476	gene-LOC107406108	0.001271	0	0	0	0	0.410109	7.41392	12.8023	15.2178	15.1748
1477	gene-LOC107406109	27.1208	27.8455	31.8044	28.4266	27.9067	42.7176	23.7713	16.8158	21.2858	22.3127
1478	gene-LOC107422586	49.7663	37.6623	42.3128	36.4607	44.0685	17.4973	44.0299	66.1007	56.4809	63.3991
1479	gene-LOC107422581	16.9135	11.6312	28.2635	112.367	71.167	8.14304	4.24072	4.18163	72.6552	48.6315
1480	gene-LOC107429123	1.94289	2.97477	2.43021	1.93412	2.26777	0.887969	0.979379	0.385064	0.658998	0.551226
1481	gene-LOC107429122	0.494276	0.717829	0.903041	0.254254	0.918349	0.351635	0.370843	0.881876	0.98153	1.59267
1482	gene-LOC107412282	30.7186	22.9079	21.5297	14.9748	17.8428	33.2247	23.1326	17.4512	11.0604	12.3978
1483	gene-LOC107423181	15.3099	10.5678	20.9183	15.8818	19.7736	24.3711	9.46588	7.80259	10.5231	10.276
1484	gene-LOC107423184	4.32985	5.80221	8.03595	7.56256	7.91201	3.02986	2.66558	3.28245	3.17344	3.7739
1485	gene-LOC107428450	35.6239	32.0988	34.3472	17.5602	26.8553	5.47207	44.8502	48.9914	28.2407	39.9146
1486	gene-LOC107428451	0.448052	0.683466	0.389015	0.513657	0.296509	0.259646	0.590492	0.928572	0.612343	1.08589
1487	gene-LOC107432635	0.750652	1.36386	0.997626	2.32377	2.75083	2.97604	1.67193	1.07792	1.97015	1.59696
1488	gene-LOC107428454	7.28519	8.58873	13.5777	14.3586	16.0988	7.38349	4.44952	4.60888	7.91399	7.56726
1489	gene-LOC107428456	5.79907	5.61291	1.25927	0.47572	0.49986	1.94681	19.4024	32.6353	21.3232	33.0903
1490	gene-LOC107428458	3.81314	1.43647	0.469368	0.428116	0.860725	8.33978	3.10145	2.12063	1.16071	2.40926
1491	gene-LOC107419311	1.79991	3.36894	6.18981	5.1895	5.42414	4.85136	3.96143	2.51818	9.13304	8.69427
1492	gene-LOC112491197	0.925654	1.89338	2.54915	2.47241	2.85975	1.25026	1.10199	1.4744	2.29188	2.28498
1493	gene-LOC107404471	3.26576	3.93575	4.58034	4.34787	4.07943	3.18302	4.6574	5.96193	5.02986	6.10273
1494	gene-LOC107409183	1.03866	0.933228	2.14026	2.62311	2.8734	1.22795	0.723483	1.17595	3.04021	2.71222
1495	gene-LOC107404472	2.79558	1.39755	1.31144	1.59138	1.78262	0.717413	2.0728	5.46121	3.54909	5.39877
1496	gene-LOC107417866	144.432	100.414	81.9838	39.8121	50.6346	69.6176	84.1942	41.6746	28.2039	35.558
1497	gene-LOC107414931	4.07767	2.90444	1.05132	0.491385	0.647481	4.64504	22.6992	3.55441	1.40455	2.50743
1498	gene-LOC107414936	0.255369	0.32483	1.27668	3.33796	3.02263	0.0723953	3.74716	7.55709	4.31836	4.16866
1499	gene-LOC107414938	2.41406	3.29269	5.39695	5.33067	5.89328	6.28719	2.28395	1.63911	2.35706	2.63113
1500	gene-LOC107409180	2.85727	4.55633	10.2204	18.1299	14.548	4.32648	3.48382	7.98336	13.9195	12.3523
1501	gene-LOC107413625	34.7885	34.0333	51.7663	51.6325	55.2765	63.479	28.9336	18.5528	25.9046	23.397
1502	gene-LOC107413621	1.06818	0.597807	1.34557	1.75636	1.47892	0.0902213	0.683528	1.13079	2.65641	2.16015
1503	gene-LOC107405459	98.9485	238.701	242.181	12.2311	38.7386	25.6803	405.902	635.636	132.163	153.789
1504	gene-LOC107405458	9.87986	3.53303	8.64397	4.61837	10.0393	14.7918	2.08584	1.43987	1.16613	1.08068
1505	gene-LOC107409174	0.695133	19.0909	0.511745	0.756483	0.713671	0.0378997	0.483943	0.437511	1.2155	1.31533
1506	gene-LOC107409175	16.6279	0.176744	3.88251	0.762129	1.52423	16.625	4.34114	5.5079	2.90955	2.82698
1507	gene-LOC107405450	0.413362	0.375503	0.661517	0.376104	0.465663	0.00668367	0.00712933	0.00625067	0.015702	0.013906
1508	gene-LOC107405453	1.46153	1.76977	2.12081	1.5328	1.2432	2.10507	2.1071	0.844847	1.50097	1.4668
1509	gene-LOC107409178	1.44505	1.06721	1.36072	1.36863	2.05346	1.18179	0.663376	0.645511	0.577769	0.58441
1510	gene-LOC107405456	0.606613	1.1953	0.227076	0.187041	0.0900837	0.435902	1.50808	1.43942	0.716815	1.80815
1511	gene-LOC107406818	2.36168	2.80084	2.84767	4.44297	4.06403	2.78871	3.65364	4.70655	6.74095	5.90968
1512	gene-LOC107433634	78.3518	57.6829	56.9884	84.8682	73.0523	18.7629	92.508	142.995	143.823	144.412
1513	gene-LOC107433635	5.35379	12.3779	16.3024	13.9146	19.4242	8.36018	6.92847	9.329	14.3564	20.4324
1514	gene-LOC107433636	13.0126	21.1708	46.1115	85.6485	72.9974	13.4646	17.4697	23.1249	74.4584	67.2447
1515	gene-LOC107433631	99.906	106.751	67.9649	49.8739	59.2027	104.843	102	79.808	54.942	66.5766
1516	gene-LOC107433632	16.7583	18.8503	19.6846	20.3403	18.0763	29.3879	13.6805	9.14897	9.884	10.8892
1517	gene-LOC107433633	0.916704	0.679809	1.31855	3.46805	2.04816	0.972062	1.11958	2.27824	3.6526	2.73155
1518	gene-LOC107409797	5.93553	7.63278	9.29777	8.59568	8.4235	8.18769	5.15874	2.90281	5.48341	5.10408
1519	gene-LOC107411715	124.595	116.336	130.638	120.657	135.282	82.6594	101.495	203.985	162.979	175.866
1520	gene-LOC107406201	23.9306	17.9722	18.0735	30.1715	28.8873	11.7328	29.1316	40.7862	40.7396	51.755
1521	gene-LOC107409798	30.1172	36.5416	27.6701	49.3608	27.7251	9.02019	23.2394	40.2733	56.252	72.0039
1522	gene-LOC107411718	5.5554	9.78999	14.2051	13.8922	16.1879	12.7032	7.23602	8.7062	12.7294	15.0148
1523	gene-LOC107432157	0.629721	3.55276	14.556	25.9848	21.2768	0.939738	0.325644	0.405646	13.2601	6.78728
1524	gene-LOC107408221	0.898442	2.5644	3.53978	4.45604	4.71328	1.84271	0.858294	0.892808	3.35654	3.707
1525	gene-LOC107408222	3.24629	2.01251	3.34438	4.38996	4.29142	3.20227	1.02489	0.681372	1.19362	1.06159
1526	gene-LOC107408224	8.49377	6.19781	5.84803	9.94727	12.7168	16.7881	8.45079	12.3811	8.7671	11.6495
1527	Ziziphus_jujuba_newGene_5144	0.492452	0.731508	0.64303	0.418798	0.600397	1.97349	0.692088	0.83003	0.664744	0.52563
1528	gene-LOC107426462	0.948037	1.82515	4.27621	5.96476	5.99281	2.29768	1.27113	1.87379	4.93768	5.81175
1529	gene-LOC107426460	655.641	460.42	682.392	551.976	735.323	689.01	282.363	136.44	257.468	216.842
1530	gene-LOC107426467	5.8767	0.765028	3.38232	10.0729	5.04772	13.8479	0.833414	0.618649	3.6886	1.74724
1531	gene-LOC107426466	0.139897	0.071008	0.25744	0.902059	0.662754	0.0840867	0.0614593	0.0611113	0.615053	0.780376
1532	Ziziphus_jujuba_newGene_125	0	0.0530307	0.206393	0	0.244504	0.198036	0.736252	0.950219	1.68315	2.268
1533	Ziziphus_jujuba_newGene_123	0.283842	0.290582	0.490902	0.369192	0.33866	5.7634	6.13847	5.2988	6.75023	9.46264
1534	gene-LOC107404418	4.00858	5.71697	2.48552	2.05543	2.63423	3.03291	3.5447	2.09658	1.25939	1.60021
1535	gene-LOC107404414	7.27256	7.65628	6.41556	5.4682	6.89593	7.28659	4.38295	3.56	3.12213	4.11021
1536	gene-LOC107404415	1.6535	3.62621	8.2007	4.80317	7.9102	3.36951	1.43299	3.61975	2.89935	3.09465
1537	gene-LOC107404412	8.2836	14.8032	6.8864	5.01826	5.77002	8.073	20.6806	29.6596	8.82113	11.7864
1538	gene-LOC107404411	37.2053	28.0701	46.1018	42.5706	47.2708	113.313	31.9656	17.1934	28.8816	26.6537
1539	Ziziphus_jujuba_newGene_5129	7.52111	5.62049	6.50574	5.65259	5.3014	4.06746	7.0893	4.89053	5.77116	5.79003
1540	Ziziphus_jujuba_newGene_5126	9.43071	4.85557	7.70899	6.25179	7.90213	9.94133	1.19566	2.06513	2.46451	1.71907
1541	Ziziphus_jujuba_newGene_5125	12.791	5.1529	6.55974	5.8537	6.10076	1.38153	4.46095	3.01613	1.38618	1.93566
1542	gene-LOC112489543	183.283	484.156	291.093	332.931	261.149	219.816	416.039	606.296	697.611	702.817
1543	gene-LOC107421112	2.61269	4.24779	3.7256	2.24855	2.77443	1.68659	2.17591	1.57384	2.17768	2.53408
1544	gene-LOC107421113	217.512	106.178	127.781	97.5656	111.465	169.922	69.4986	37.1684	45.5275	44.6819
1545	gene-LOC107421111	40.3604	27.8595	36.6379	48.1595	42.7654	47.7669	12.6503	9.02218	16.9748	16.3261
1546	gene-LOC107421116	141.744	112.668	89.3782	53.3792	67.3576	90.9456	93.2803	45.9078	38.9611	40.8982
1547	gene-LOC107421117	10.6712	5.45855	6.6133	4.49418	4.76991	2.64687	1.68376	1.68621	2.6363	2.91688
1548	Ziziphus_jujuba_newGene_5695	2.77728	3.10338	1.95813	1.20646	1.3288	3.64403	3.24491	1.59618	1.56816	1.12781
1549	gene-LOC107435576	39.9315	37.1784	47.7315	30.9123	36.9855	44.337	15.7855	7.707	12.1296	11.8792
1550	gene-LOC107415719	1.05399	2.64155	4.61139	7.84855	5.49318	1.24578	0.950202	1.53892	2.61572	1.51045
1551	gene-LOC107415713	2.03183	3.82337	5.364	6.63906	6.59184	1.96203	1.76437	2.28887	2.57565	2.44809
1552	gene-LOC107415710	23.399	14.0775	13.724	16.2822	16.5084	22.0331	16.0929	7.82132	7.33244	8.4231
1553	gene-LOC107417716	6.2046	10.6655	7.87915	10.8201	8.89784	1.26799	1.59175	1.27348	2.11802	2.44262
1554	Ziziphus_jujuba_newGene_6760	1.4749	0.976651	1.56507	1.38268	1.21751	1.01601	0.538203	0.661309	0.621043	0.659328
1555	Ziziphus_jujuba_newGene_6768	1.38847	2.70073	2.22653	7.90661	4.72551	0.74351	1.97482	1.87131	3.95206	2.09165
1556	gene-LOC107433685	0.25859	0.427265	0.317065	0.817818	0.57285	0.132689	0.356434	0.385361	1.35056	0.712724
1557	gene-LOC107416892	1.4574	3.52113	4.59541	4.41129	5.97854	4.32151	2.3507	2.38652	3.13339	2.65709
1558	gene-LOC107434656	121.292	47.9564	52.2432	44.1391	39.4553	58.4009	37.2231	28.6463	32.5134	29.6803
1559	gene-LOC107434653	1.57422	2.6704	3.35185	4.15002	3.73754	3.21466	2.00785	3.58117	3.3099	3.62092
1560	gene-LOC107409450	0.873996	1.46479	2.38188	3.54332	3.06236	1.79839	1.44072	2.47001	3.46382	3.58215
1561	gene-LOC107433683	8.55577	18.0535	38.8663	44.564	50.2888	15.2896	8.22903	4.17176	31.2067	59.5474
1562	gene-LOC107434650	195.516	75.9844	80.979	71.6461	62.5324	92.6456	60.8785	49.101	45.194	55.2001
1563	Ziziphus_jujuba_newGene_2479	10.1295	6.84748	5.31827	6.48178	4.63579	8.20375	3.36921	2.56764	3.04603	2.90548
1564	gene-LOC107414981	21.1298	44.2489	20.6936	19.9466	20.7436	23.8239	40.8139	87.825	29.0015	29.3975
1565	gene-LOC107428976	47.4597	33.7757	55.8331	63.3519	62.0698	78.4557	23.4118	15.9224	29.6839	23.4609
1566	gene-LOC107431968	1.38429	0.839376	0.955487	2.12766	1.56143	0.351739	0.5298	0.812624	1.30094	0.846889
1567	gene-LOC107431962	521.07	823.255	1012.74	791.511	909.031	567.502	668.378	490.391	668.36	609.235
1568	gene-LOC107431966	65.1839	74.6524	90.0332	126.693	108.193	25.4114	56.6758	117.62	98.085	102.243
1569	gene-LOC107428978	13.1955	19.4001	24.7917	22.5254	25.3788	21.13	18.0986	10.6369	13.5674	18.8686
1570	gene-LOC107418510	157.6	96.1314	85.7652	74.8005	77.9737	133.568	63.0178	43.2689	45.8737	48.7606
1571	Ziziphus_jujuba_newGene_5900	1.76713	3.34431	3.11003	4.2245	2.29791	2.22173	3.51464	2.63496	4.29631	3.25256
1572	Ziziphus_jujuba_newGene_7883	2.96223	2.8449	3.71223	5.23887	4.88616	0.570063	0.626697	0.534754	0.698672	0.55358
1573	gene-LOC107432227	9.13831	7.63028	5.6389	7.16778	7.22687	9.52882	6.35129	4.14802	3.89033	4.69444
1574	gene-LOC107432223	1.13288	1.12942	4.99455	6.10762	6.77714	1.92935	0.500168	0.7776	5.33845	4.97945
1575	gene-LOC107432228	11.2875	9.94062	6.19766	4.1198	3.51567	12.3112	12.889	6.80769	4.52239	5.76553
1576	gene-LOC112488996	1.32811	1.63844	1.58896	1.56938	1.32055	3.92518	2.13847	2.34968	2.02514	2.03583
1577	gene-LOC112488998	0.131372	0.201807	0.187265	0.259584	0.172912	0.40786	0.490147	0.34766	0.248091	0.320189
1578	gene-LOC107427473	1.38787	4.2201	4.40892	1.07675	2.71224	1.75699	3.84748	1.88097	2.24951	2.92773
1579	gene-LOC107427471	0.157685	0.163964	0.27	2.09856	0.88071	0.277467	0.082654	0.0975887	3.09605	1.45138
1580	gene-LOC107427476	19.7899	25.6435	13.3783	20.1845	12.3387	18.9431	83.6458	133.387	113.511	83.1563
1581	gene-LOC107433571	0.421648	0.505232	0.302324	0.176874	0.313676	0.182275	0.299061	1.26187	0.118705	0.201407
1582	Ziziphus_jujuba_newGene_1106	0.795248	2.26304	1.92683	1.61516	2.14187	0.684614	2.69476	0.713539	1.99709	2.25892
1583	gene-LOC107414350	5.83035	4.1391	3.35887	5.79731	4.17374	3.10871	1.91217	1.70661	2.67207	2.20644
1584	gene-LOC107426702	564	648.56	912.19	1099.71	1080.42	152.037	378.628	579.354	970.284	846.76
1585	gene-LOC107426704	5.18154	3.1984	2.65927	0.738978	1.32386	3.67047	1.38299	1.19715	1.55136	3.63982
1586	gene-LOC107430173	0.334279	0.171404	0.233587	0.215635	0.228762	0.167961	0.171656	1.65951	0.834001	1.34831
1587	gene-LOC107430171	62.0931	54.0525	40.0247	32.611	36.4966	68.3839	51.8932	54.869	28.2364	32.9346
1588	gene-LOC107430178	38.4751	67.1715	52.7168	57.4356	52.891	46.095	92.0356	63.7086	57.385	60.646
1589	gene-LOC107407239	26.1444	42.1368	60.9684	67.8829	61.997	10.4917	24.1554	20.5027	40.4032	36.5625
1590	gene-LOC107407232	59.303	76.422	76.8332	195.103	123.007	16.8235	109.527	158.158	254.77	208.147
1591	gene-LOC107407230	13.7443	4.95142	16.2113	12.4528	13.4961	32.1931	6.16521	4.63539	7.72458	6.14855
1592	gene-LOC107421707	7.26301	8.41939	8.75566	12.3743	10.1895	11.6307	14.1793	29.9596	22.8647	17.3996
1593	gene-LOC107429230	10.6403	17.8382	21.4031	27.322	26.0828	13.5752	11.4644	6.34722	22.0698	25.4664
1594	gene-LOC107421705	10.8256	8.15663	9.58389	8.66662	8.86358	12.639	7.26946	5.18319	5.9198	6.15587
1595	gene-LOC107421704	79.6108	55.6721	67.458	64.8058	68.6187	76.1412	33.2304	25.7803	29.2967	25.9523
1596	gene-LOC107421701	15.531	30.3413	69.6822	78.7423	83.4473	19.3073	12.9321	20.24	46.719	47.2652
1597	gene-LOC107421700	4.51912	2.72111	3.26997	1.76335	3.11052	0.615139	0.510258	0.362681	2.13237	3.60776
1598	gene-LOC107403444	1.76191	1.92607	4.15912	4.6658	5.56066	3.25846	1.18131	1.76072	3.77965	3.28224
1599	gene-LOC107403446	4.21723	3.90106	4.88471	3.20511	4.74339	1.62663	1.44208	1.15834	1.48564	1.44557
1600	gene-LOC107403440	18.0789	12.2647	11.6163	94.0618	38.7988	6.2293	19.5583	30.5013	132.703	79.6872
1601	gene-LOC107403443	8.05734	2.86487	3.72562	2.61238	3.56777	18.14	6.16125	8.20547	6.84484	6.64757
1602	gene-LOC107430796	1.02884	1.3067	1.90857	2.556	2.13451	1.79305	1.7917	1.4206	2.04604	2.01654
1603	gene-LOC107430799	0.478729	0.467594	0.519347	1.18389	0.923788	0.546046	0.278438	0.478068	0.774258	0.567798
1604	gene-LOC107431228	0.887587	1.20922	1.55623	1.02694	1.51374	0.611321	0.525777	0.295317	0.374655	0.346496
1605	gene-LOC107431220	5.5126	7.63672	9.44761	13.703	12.1504	9.48268	8.4418	10.1288	12.7224	13.0752
1606	gene-LOC107431223	0.292439	0.628125	0.797076	2.67992	1.80341	0.213784	0.285724	0.312939	1.91204	1.40678
1607	gene-LOC107431222	3.24216	5.03818	7.85561	8.2011	8.96774	4.61963	4.92299	7.1978	9.21406	8.89216
1608	gene-LOC112493116	0.574766	0.159016	0.12883	0.258444	0.411625	0.15223	0.0391563	0.0589417	0.0524447	0.0892937
1609	Ziziphus_jujuba_newGene_3529	2.91749	5.46412	3.13773	2.69821	2.29505	1.91574	6.19761	13.2262	4.33881	5.75447
1610	Ziziphus_jujuba_newGene_3528	0.761717	1.22267	2.39968	1.56225	2.24331	1.63275	0.930891	1.17465	1.74437	1.75373
1611	gene-LOC112492062	0.128855	0.0790077	0.232729	0.304121	0.348556	0.130736	0.59852	0.777621	1.04587	1.27473
1612	gene-LOC107417775	6.75086	4.82612	5.21776	2.83377	3.73428	7.07259	4.06008	4.18564	2.5942	2.21982
1613	gene-LOC107414113	8.71554	10.5966	15.1606	20.1808	18.9467	13.4067	9.68205	10.1928	15.3701	14.2613
1614	gene-LOC107433784	376.814	138.783	171.368	194.264	192.786	286.802	103.098	95.3877	94.3414	93.1552
1615	gene-LOC107404259	0.33592	0.161686	0.242509	0.816305	0.661016	0.22452	0.104982	0.10889	1.35198	0.782768
1616	gene-LOC107429707	12.4881	17.9516	24.2681	28.506	29.0337	11.9661	7.79969	11.2699	11.2386	10.8169
1617	gene-LOC107429706	5.42897	4.41382	5.08045	7.51299	5.76202	3.45959	4.2287	6.70065	5.90542	5.68194
1618	gene-LOC107429705	0.771559	1.72509	1.40233	2.55044	1.44648	0.658111	5.29348	1.51733	2.06966	1.76315
1619	gene-LOC107429702	1.551	2.90235	2.49184	3.25863	3.20907	1.55226	4.51483	1.99769	3.26305	3.79724
1620	gene-LOC107429708	31.639	20.8802	24.6291	21.1536	24.0193	23.1311	7.51303	6.74103	6.86101	7.0037
1621	gene-LOC107433894	1.06017	1.30658	1.35929	1.8276	1.85035	0.74733	1.05403	1.59821	2.05251	2.36102
1622	gene-LOC107404922	2.20366	2.81919	3.02938	2.50549	3.37835	1.65972	1.25871	1.95325	2.31338	3.66006
1623	gene-LOC107404921	1.05504	1.28484	0.928922	0.966752	0.720225	0.015002	0	0.00378667	0	0
1624	gene-LOC107404928	15.3089	18.1045	26.3408	17.6067	20.7111	37.521	10.637	7.66879	9.87179	10.7787
1625	Ziziphus_jujuba_newGene_6873	5.13454	5.60423	5.23368	2.54706	3.09588	5.38275	3.59065	3.62924	2.26666	2.21924
1626	Ziziphus_jujuba_newGene_6878	0.169335	0.473325	0.885962	0.36835	0.526011	2.77776	1.37895	0.984501	2.17753	1.56193
1627	gene-LOC112491406	3.16601	1.31297	3.56643	1.67936	4.79774	4.59741	0.566846	0.651383	0.3221	0.467831
1628	gene-LOC107425703	1.36832	0.87747	0.907132	1.03627	1.07316	1.16184	0.44642	0.653276	0.899376	1.25978
1629	gene-LOC107425702	8.5464	21.142	14.5767	4.59518	7.29252	22.1288	25.6446	27.5345	11.3043	22.6936
1630	gene-LOC107420556	1.59744	6.47606	4.90611	3.65608	2.49697	1.82438	4.13831	1.62833	1.37689	1.06662
1631	gene-LOC107425706	1.19658	1.44754	2.93416	2.30622	2.35663	3.242	1.96171	2.20534	2.3558	3.06533
1632	gene-LOC107425704	0.292489	0.556177	0.784431	0.80155	0.533349	0.851763	0.884128	0.787674	0.615809	0.870755
1633	gene-LOC107425708	3.15101	4.46501	3.28949	2.25655	2.59161	5.78279	3.27519	2.54553	2.80256	2.98772
1634	gene-LOC107420559	9.48328	26.2528	59.4897	55.1403	72.2798	34.4556	32.1391	4.92068	35.7559	71.3898
1635	gene-LOC107420558	3.4937	3.47775	3.27657	0.992194	1.81816	10.4012	8.69337	6.7755	4.93785	8.75443
1636	gene-LOC107429170	9.10068	12.2191	4.8623	2.49166	3.05515	9.2462	7.173	5.34697	2.57938	4.20276
1637	gene-LOC107424073	7.95709	6.90063	5.38789	4.04783	4.09838	9.17869	8.96738	7.6721	6.20935	7.59768
1638	gene-LOC107424070	7.87293	8.5475	6.30917	7.16145	6.31618	9.16883	10.0969	8.05271	3.73457	3.90396
1639	gene-LOC107424071	4.59201	2.14	1.50327	0.741863	0.640862	4.24457	4.88216	8.58413	4.98512	5.63636
1640	gene-LOC107424075	285.326	175.785	208.234	224.406	222.63	193.549	153.781	96.7079	177.497	173.994
1641	gene-LOC107422959	69.4133	37.2856	36.7709	35.25	33.458	49.9505	55.7686	58.4771	39.5486	44.6037
1642	gene-LOC107422958	456.306	971.025	927.756	114.14	235.615	957.105	2479.05	1317.27	525.57	844.365
1643	gene-LOC107422953	1.66294	1.09269	1.01151	2.1452	1.26577	0.116816	0.196068	0.383252	0.833165	0.562903
1644	gene-LOC107422950	29.1759	47.4637	35.4183	39.5191	36.4179	98.2644	133.177	108.865	119.263	135.992
1645	gene-LOC107422955	7.78009	4.96386	5.7731	1.70042	3.66	7.13909	3.96534	2.67145	1.65888	2.49667
1646	gene-LOC107423398	0.530247	0.872886	1.65703	4.14122	3.48767	0.552775	1.58325	1.07225	4.14057	3.80205
1647	gene-LOC107423394	8.17997	8.11398	11.0161	8.69658	9.4615	7.62985	2.86045	1.17966	2.38363	2.36672
1648	gene-LOC107413292	8.20473	8.79531	4.06844	9.2681	6.23062	1.1313	0.925051	0.539582	0.725904	0.653713
1649	gene-LOC107413293	0.974479	0.931188	1.06129	1.14061	0.970096	0.477298	0.196326	0.26916	0.501045	0.453824
1650	gene-LOC107413294	10.0378	18.5052	34.4401	15.0625	32.6759	7.8578	6.20807	8.1635	20.3999	17.5355
1651	gene-LOC107413295	3.3226	4.48829	8.27218	3.46248	7.18169	1.31234	1.22722	2.14397	4.38398	4.30832
1652	gene-LOC107413299	0.227353	0.363183	0.388774	0.158151	0.779895	0.129421	0.345316	0.543691	0.940419	2.34704
1653	gene-LOC107412748	1.69647	2.92117	1.20448	2.69173	1.3246	0.0125897	0.019045	0	0.02763	0.00856533
1654	gene-LOC107432024	1.34706	0.765828	2.48005	0.962444	1.646	0.208488	0.00569533	0.0916343	0.333114	0.0999813
1655	gene-LOC107432025	2.82747	3.08037	3.3578	7.95316	5.92305	3.6495	2.06542	2.25052	2.22265	2.63754
1656	gene-LOC107432022	0.784871	0.838214	4.29738	2.44021	4.85146	1.04938	0.376781	1.19242	1.22062	1.24414
1657	gene-LOC107432021	2.02352	3.45426	3.65706	1.75563	1.62782	0.84194	6.24159	9.17181	5.83511	3.8264
1658	gene-LOC107422049	4.23572	5.86966	5.52138	9.04984	6.94127	1.51955	8.20107	13.6955	21.9222	17.8864
1659	gene-LOC107422046	2.24291	2.3517	1.05264	1.19754	1.11278	0.700197	0.846945	0.73068	0.662241	0.785639
1660	gene-LOC107419847	26.0126	19.6968	17.1931	16.1018	15.4465	28.0243	19.4555	13.5485	12.053	14.3662
1661	gene-LOC107419845	12.0231	14.9596	8.20598	6.43678	6.2495	12.4131	22.9505	15.4393	10.5412	13.1005
1662	gene-LOC107419844	6.46083	5.62126	10.6298	42.4692	28.2873	3.79008	5.68663	13.1178	42.0339	36.1972
1663	gene-LOC107419841	11.0076	18.871	13.8878	14.89	14.1693	13.179	23.252	27.8005	19.9246	24.8399
1664	gene-LOC107419840	12.1951	13.1866	13.3733	14.7418	13.5915	15.9116	19.2121	38.1731	20.6492	19.3302
1665	gene-LOC107427675	9.02579	6.23072	9.19829	6.34313	7.97316	8.45694	3.90112	2.74005	4.19171	3.87654
1666	gene-LOC107427670	12.1706	18.9338	7.60417	57.2141	26.0687	17.9019	42.226	93.3208	132.092	58.5709
1667	gene-LOC107427673	2.50884	8.34527	7.02601	0.848915	2.25774	1.43793	21.756	188.657	15.3746	24.442
1668	gene-LOC107432795	9.0669	11.1014	18.1745	12.8948	15.955	9.61664	13.774	13.6579	17.0918	18.6577
1669	gene-LOC107427678	90.8925	183.105	80.354	26.874	39.8741	37.087	144.639	103.942	32.1348	46.426
1670	gene-LOC107432793	44.3875	36.3117	75.488	347.602	163.397	31.6292	78.8511	192.133	508.509	156.576
1671	gene-LOC107410672	2.94469	7.96321	5.96205	4.92426	5.69961	1.63872	8.30599	10.1622	6.57963	8.10039
1672	gene-LOC107421639	5.15886	4.60951	6.60964	10.9127	10.6131	4.24512	2.85037	1.02826	8.68561	7.76081
1673	gene-LOC107421638	11.2696	11.5873	10.4663	6.46396	7.82863	13.6834	11.7514	9.35893	6.08535	7.67815
1674	gene-LOC107418468	3.19758	5.37424	4.37838	2.37626	2.65738	6.55225	5.95504	3.96997	2.67569	2.92636
1675	gene-LOC107410674	15.0137	22.0878	22.4335	20.9788	25.7164	21.8005	31.1145	89.2828	23.723	28.4344
1676	gene-LOC107418464	31.6001	16.1762	21.2803	23.6254	26.3933	23.0216	11.4573	15.2732	19.6469	16.4678
1677	gene-LOC107418462	44.4173	28.575	25.4933	33.572	30.8047	13.6182	28.7796	34.5022	42.524	49.2887
1678	gene-LOC107421635	35.3376	10.5539	5.9585	2.12816	2.17054	9.42794	5.13881	14.3029	3.67316	4.41344
1679	gene-LOC107433779	15.7985	2.83014	2.37167	1.36921	3.28649	5.90426	0.644425	0.578288	0.580245	1.01012
1680	gene-LOC107433771	11.4457	14.9959	21.6691	3.78204	6.32476	37.6848	26.7856	12.4635	5.36814	8.71948
1681	gene-LOC107405641	2.30702	3.61602	9.9502	13.3449	12.2182	4.89148	2.35108	1.96437	6.50647	5.76829
1682	gene-LOC107405643	0.682103	2.1581	3.24406	2.03616	3.86943	1.69477	2.21449	2.94525	6.23689	10.0277
1683	gene-LOC107405644	71.0493	71.7397	47.8073	62.3389	50.7833	32.245	72.97	41.0504	56.1215	46.364
1684	gene-LOC107433774	1.45596	2.46508	2.72631	1.34204	1.93791	3.42503	1.60603	0.74964	0.572223	0.789469
1685	gene-LOC107433777	1.41234	1.18011	1.97549	1.68629	1.9413	2.83894	0.688624	1.22836	1.33895	1.13743
1686	gene-LOC107433776	2.19804	2.23746	1.47565	2.27303	1.89872	0.42642	0.784808	2.07818	2.10761	1.36242
1687	Ziziphus_jujuba_newGene_626	0.0163203	0	0.031281	0	0	1.17911	0.561211	0.636069	0.517234	0.654173
1688	gene-LOC107419594	0.6922	1.11509	0.886739	1.55485	1.94451	0.380796	1.96045	1.33249	1.99299	3.21933
1689	gene-LOC107419591	0.294236	1.11152	1.26692	1.69616	1.97665	0.976938	0.98567	0.847086	1.48819	2.58898
1690	gene-LOC107414745	11.6505	3.68565	4.52079	4.31403	5.96086	15.0552	1.67893	2.33368	2.05483	2.35678
1691	gene-LOC107419592	1.54037	1.04773	0.427149	0.244404	0.385263	3.67676	2.0251	1.7615	0.989201	1.56946
1692	gene-LOC107414749	15.6751	18.8313	15.0721	14.7934	13.6924	26.8935	19.0138	15.0135	10.7586	10.3143
1693	gene-LOC107414748	0.429023	0.367967	0.65453	2.243	1.25809	0.401194	0.157567	0.198845	2.9158	1.83155
1694	gene-LOC107419599	0.612467	1.02129	1.56064	1.91506	1.67087	1.7178	1.09301	1.2165	1.58394	1.54095
1695	Ziziphus_jujuba_newGene_629	0	0	0	0	0	0.635448	0.45861	0.477899	0.46698	0.343941
1696	Ziziphus_jujuba_newGene_2922	10.296	12.0396	6.56508	2.99156	4.12693	8.45833	11.5008	5.49909	4.05532	4.67744
1697	Ziziphus_jujuba_newGene_2926	0.106394	0.280008	0.662638	0.682995	0.880794	0.15552	0.223783	0.175688	0.579141	0.774674
1698	Ziziphus_jujuba_newGene_2927	0.381303	0.28995	0.563983	0.400248	0.602329	0.109794	0.138286	0.14554	0.393317	0.50317
1699	gene-LOC107415201	11.3314	12.0809	13.3964	8.05565	8.71731	7.4548	5.51513	5.30832	4.80245	7.05958
1700	Ziziphus_jujuba_newGene_2929	1.71425	5.06309	2.70627	1.38349	1.14499	0.694597	7.0549	6.14201	2.56628	3.27809
1701	gene-LOC107408070	4.25557	4.78149	4.34191	3.59884	3.98023	0.745596	0.631305	0.640665	0.469829	0.666743
1702	gene-LOC107405023	63.2197	44.7069	28.4657	12.1568	19.1025	70.1349	24.5024	18.0253	12.2678	16.4985
1703	gene-LOC107408074	0.508562	0.612035	0.710213	0.884102	0.820645	0.209549	0.07584	0.131495	0.227916	0.255189
1704	Ziziphus_jujuba_newGene_4449	0.522961	0.788987	0.939572	0.919488	0.715956	3.36131	6.10066	7.86805	5.7016	6.22418
1705	gene-LOC107421097	574.737	480.251	510.804	725.514	620.177	106.583	416.147	591.477	655.442	426.541
1706	gene-LOC107421095	0.0199127	0.116496	0.092626	0.16276	0.0275493	0.0154977	0.660357	0.760336	0.195899	0.120091
1707	gene-LOC107421094	35.7665	30.96	34.0929	81.3038	60.4019	15.7861	33.1617	44.6878	75.8299	73.4293
1708	gene-LOC107421091	2.19925	3.41957	5.62063	8.39301	7.13597	2.96676	2.76165	3.47457	6.07151	5.89281
1709	gene-LOC107421098	0.885699	0.753085	0.94637	1.70442	1.37262	0.636471	0.895769	2.04971	2.33604	2.29499
1710	gene-LOC107411102	1.63126	3.59478	3.02674	0.407492	4.80898	0.10555	9.52715	52	7.60619	31.1384
1711	gene-LOC107411103	1118.34	1064.39	440.409	143.813	241.585	625.653	925.65	506.334	273.706	414.761
1712	gene-LOC107420943	2.47972	4.45579	5.99073	7.96998	10.3741	1.87732	2.33667	4.33103	7.74991	12.3894
1713	gene-LOC107420946	17.7752	17.2662	12.0109	6.6597	6.94662	23.2799	18.4245	26.501	15.8105	24.1494
1714	gene-LOC107420944	13.9888	12.3934	13.352	6.06868	8.49038	14.2926	8.19277	7.01198	5.38269	9.3505
1715	gene-LOC107420945	76.3989	70.0332	46.2849	25.6126	29.2642	88.9719	77.393	109.368	60.7437	93.2899
1716	gene-LOC107435320	15.357	17.4616	12.5159	11.2684	10.8064	24.7833	29.215	27.6252	19.8721	21.3751
1717	gene-LOC107435326	14.2557	9.07032	8.24098	3.10766	2.62253	9.47766	7.45357	10.3426	4.86973	6.03381
1718	gene-LOC107435327	4.81223	8.27839	6.61499	3.76179	5.98457	4.86822	5.63613	7.92175	7.89589	10.1369
1719	gene-LOC107435328	212.254	232.244	141.701	93.2625	91.2975	312.95	306.371	220.647	140.934	137.089
1720	gene-LOC107435329	69.574	89.0109	50.265	59.092	46.3433	20.5399	37.6423	33.3091	46.4107	41.7303
1721	gene-LOC107432805	1.56667	1.23056	1.49838	1.12351	1.32331	1.27868	1.8703	2.36243	2.15387	2.2057
1722	gene-LOC107432807	26.9044	29.1531	34.3522	16.7587	25.3109	9.90411	39.4899	33.8736	27.2979	41.7893
1723	gene-LOC107432801	18.6288	38.1237	34.88	34.3268	39.0673	13.6228	27.0716	32.3	28.6676	30.7223
1724	gene-LOC107432802	5.94938	7.89948	10.7635	16.6325	13.519	6.44527	4.53625	5.29172	9.93004	8.45723
1725	gene-LOC107432808	0.171247	0.181031	0.215386	1.23847	0.729397	0.317919	0.0492243	0.049036	2.02406	0.878222
1726	gene-LOC107415908	0.106525	0.293965	0.263939	0.20931	0.230309	0.262632	0.623053	0.205482	0.203741	0.231739
1727	gene-LOC107415906	1.13165	1.50715	0.833884	0.955493	0.546743	0.569742	1.22725	0.77861	0.801137	0.554683
1728	gene-LOC107415907	0.0744293	0.133521	0.150964	0.581194	0.158424	0.117822	0.205384	0.168938	0.368384	0.179323
1729	gene-LOC107415904	10.5408	10.8875	15.8517	18.6065	17.9276	19.131	7.52666	8.33173	13.3107	12.1668
1730	gene-LOC107415902	0.522625	0.201106	0.273885	1.7962	1.14085	0.376616	0.175021	0.266936	2.31094	1.28752
1731	gene-LOC107415900	3.01985	4.729	11.1314	14.9916	15.2284	10.4691	4.04612	9.23221	8.96411	9.5238
1732	gene-LOC107415901	8.325	7.44468	9.79689	9.28746	9.67011	14.097	6.14743	3.58792	4.88926	4.9568
1733	Ziziphus_jujuba_newGene_5715	3.00109	2.64727	2.31326	1.10937	1.44271	2.36927	3.5894	2.28182	1.21815	1.68923
1734	Ziziphus_jujuba_newGene_5717	2.33283	1.88422	2.17971	1.96031	1.27945	1.37759	1.52016	1.63907	1.13732	1.23955
1735	Ziziphus_jujuba_newGene_7400	0.222023	0.241317	0.145399	0.515029	0.226328	0.003527	0	0	0.028251	0.0129857
1736	Ziziphus_jujuba_newGene_7408	2.51443	1.46421	0.710633	0.837908	0.366406	0.533575	0.234606	0.0636737	0.0748167	0.125613
1737	Ziziphus_jujuba_newGene_5377	0	0	0.0107447	0.0285367	0.019542	0.196928	0.875785	1.84188	1.36363	1.04157
1738	gene-LOC107426797	12.9725	18.6707	29.1476	41.8086	34.6373	15.2867	16.073	15.1666	29.3742	25.9396
1739	gene-LOC107417503	218.366	201.085	241.212	113.222	150.809	147.682	155.431	196.9	103.38	128.222
1740	gene-LOC107417508	43.3435	40.0747	25.1467	33.6649	27.8464	99.2471	55.2183	46.8159	54.9873	60.6319
1741	gene-LOC107417509	0.303755	0.831072	0.546508	1.73799	0.945644	5.64847	3.2896	2.86381	4.78652	4.59419
1742	gene-LOC112492520	0.162678	0.249069	0.130409	0.333434	0.244008	2.02371	1.69121	0.824407	1.01912	1.25933
1743	gene-LOC112492524	10.5969	2.95987	5.31797	3.06741	2.8174	0.833747	0.549094	0.984661	1.48945	1.75396
1744	Ziziphus_jujuba_newGene_1766	7.01412	3.72834	8.9309	5.74282	8.47022	0.344223	2.16138	2.5099	5.74022	3.34724
1745	Ziziphus_jujuba_newGene_1763	1.78307	3.2323	1.76946	2.34538	1.58065	1.37935	6.53064	10.9405	4.49852	4.25308
1746	Ziziphus_jujuba_newGene_2153	16.5214	24.9799	13.163	33.7639	24.0535	32.3183	32.2325	26.9908	46.8941	42.7481
1747	Ziziphus_jujuba_newGene_2152	0.744403	0.651043	0.382151	0.959012	0.688531	1.5978	0.466713	0.463784	0.707341	0.451571
1748	Ziziphus_jujuba_newGene_2159	1.73773	2.38797	1.59284	1.35227	1.77589	0	0	0	0	0
1749	Ziziphus_jujuba_newGene_3407	35.2327	740.884	846.673	45.9468	95.1194	4.28537	263.358	893.314	256.652	650.44
1750	gene-LOC107429365	14.5877	31.0669	9.20468	1.47376	2.17531	17.6923	62.2487	63.367	34.7672	42.7295
1751	gene-LOC107423700	2.31728	3.50337	5.39301	4.22145	4.63345	3.01812	2.19238	2.03106	2.35028	2.51807
1752	gene-LOC107418854	1.09611	0.625822	0.727513	13.2693	3.76932	1.26419	1.66469	1.07123	3.00351	3.65287
1753	gene-LOC107418859	55.6085	52.4239	43.1429	19.1861	28.692	60.4128	20.9934	8.79325	6.0252	5.46293
1754	gene-LOC107429426	6.7723	3.34633	2.95827	2.08997	2.11122	1.02915	6.27612	8.49666	8.94512	16.3537
1755	gene-LOC107429424	3.74936	6.40125	11.0781	15.9821	13.1149	12.3221	8.31342	17.7671	10.8075	10.5267
1756	gene-LOC107429425	268.354	264.622	235.237	129.683	180.282	72.4307	242.639	338.671	314.868	357.283
1757	gene-LOC107429422	4.89403	10.9412	44.467	46.3404	55.6349	11.5017	4.71632	5.69287	27.1684	21.1441
1758	gene-LOC107429423	51.111	81.1689	153.629	97.6237	126.91	152.306	68.4066	126.965	111.511	94.0829
1759	gene-LOC107429421	1.25631	2.95072	6.72327	5.06053	11.0608	4.60905	1.44634	1.05167	5.44486	5.51103
1760	gene-LOC107429428	2.11614	3.51236	1.55252	0.9582	0.782289	2.75532	4.41179	6.15678	2.77023	2.62227
1761	gene-LOC107429429	1.79111	13.7989	7.22262	6.22992	6.86162	8.24394	10.1262	3.78637	12.4844	12.9031
1762	gene-LOC107434514	0.433719	0.15732	0.343535	0.118456	0.150716	0.5045	0.305538	0.26033	0.323052	0.504173
1763	gene-LOC107434515	0.630702	0.555898	0.78714	0.317803	0.511949	0.53497	0.289877	0.261154	0.512443	0.521048
1764	gene-LOC107429391	0.209028	0.617198	0.704905	1.35382	1.19905	0.698225	0.539417	0.595353	1.42727	1.62408
1765	gene-LOC107427181	0.623921	0.490919	0.433608	0.769016	0.621521	1.53924	0.756959	2.43056	1.1203	0.89389
1766	gene-LOC107424335	0.948361	0.440604	0.66659	0.852405	1.04545	0.968654	0.334648	0.488754	0.467876	0.528326
1767	gene-LOC107407068	3.46801	3.48206	3.01398	10.0357	4.39534	2.16414	6.95157	16.1654	27.7648	17.6072
1768	gene-LOC107407066	2.10763	2.72454	4.06929	5.22976	4.6546	4.38969	3.2985	5.02034	7.80387	5.55157
1769	gene-LOC107407061	1.05178	0.761666	1.36615	1.20947	1.17001	1.3403	0.720088	0.939378	0.554831	0.58967
1770	gene-LOC107424334	13.9773	20.5963	6.54137	2.05634	2.7306	11.1049	25.2789	8.3104	4.25907	4.92867
1771	Ziziphus_jujuba_newGene_887	0.65224	0.359749	0.129905	0.013557	0.022625	0.0253463	0.963267	1.79679	0.634566	0.921309
1772	gene-LOC107403769	1.05522	1.41933	1.16394	1.31324	0.935577	0.107538	0.127877	0.127511	0.119979	0.251442
1773	gene-LOC107403768	2.80856	2.82596	3.09962	2.39467	2.56427	0.129842	0.139111	0.276696	0.204684	0.343023
1774	gene-LOC107403762	2.97215	4.78238	5.22962	3.94393	6.65826	3.88409	3.99389	3.6531	3.82402	4.86026
1775	gene-LOC107403765	1.33023	2.61841	3.364	5.4565	6.80183	1.55029	1.67233	2.5317	5.84692	6.61075
1776	gene-LOC107403766	2.52917	3.39197	7.31458	7.2538	8.95669	2.82068	3.03613	2.97082	5.88659	7.29092
1777	gene-LOC107424987	1.55683	2.74606	1.64837	1.3398	1.56521	3.99127	4.25984	3.35926	2.88865	2.23529
1778	gene-LOC107431078	16.8834	12.0578	9.71357	9.41911	10.1343	25.451	5.01074	5.00373	6.3136	6.3109
1779	gene-LOC107431072	0.690204	1.16087	0.213321	0.568705	0.289778	1.51158	2.43646	1.9602	2.11646	2.62788
1780	gene-LOC107431073	0.258423	1.42919	1.56312	21.5213	17.7329	0.524225	0.296339	0.466759	16.8521	6.10954
1781	gene-LOC107431075	18.5343	19.7065	17.7538	35.0688	26.412	16.8841	27.344	36.5009	51.8498	46.378
1782	gene-LOC107431076	6.57752	9.82477	13.9539	16.9967	15.4598	23.2787	6.44916	4.72878	9.65717	7.43395
1783	gene-LOC107424942	1.17938	1.96555	3.00849	5.48034	2.65867	0.803701	8.44221	13.7964	9.34617	4.23236
1784	gene-LOC107410248	7.41162	1.57399	3.03429	2.2711	1.58323	0.603991	4.66609	12.9841	4.85306	6.29805
1785	gene-LOC107410249	46.2937	31.772	32.0381	33.8229	31.0484	29.42	45.757	66.1537	54.4617	54.0994
1786	gene-LOC107409509	1.81863	2.21193	2.16927	1.40404	1.85392	3.08444	2.03936	1.40898	1.239	1.38906
1787	gene-LOC107409504	211.033	104.638	191.983	404.8	289.893	20.709	174.255	435.034	667.392	705.326
1788	gene-LOC107414505	0.122266	0.0786013	0.112693	0.836018	0.48006	0.191425	0.0403723	0.0712507	1.61235	0.64388
1789	gene-LOC107414504	0.730589	1.03947	1.50251	0.85609	1.41517	0.7121	0.449263	0.66457	0.802756	0.840129
1790	gene-LOC107414503	0.424054	0.992684	1.67054	1.34988	1.67192	0.406156	0.883374	2.08432	1.82269	1.53536
1791	gene-LOC107414509	5.68263	10.96	9.78196	7.81581	9.06256	4.95613	12.8051	11.6095	10.0807	11.3321
1792	gene-LOC112493309	0	0.033828	0	0.056587	0	0.0789797	0.379725	0.388089	1.08016	0.849862
1793	gene-LOC107412839	2.87208	1.89685	3.02542	5.95006	4.2641	4.77876	1.61767	2.46172	3.02222	2.71199
1794	gene-LOC107408672	0.0794973	1.36976	6.07142	11.8364	5.35502	1.44116	0.056207	0.802473	4.84573	3.62463
1795	gene-LOC107412837	13.8603	12.3336	10.9213	11.8985	11.8	7.4572	3.90628	1.97023	2.91475	3.11656
1796	gene-LOC107405333	1.70728	1.82008	2.0984	2.04034	2.03457	0.514608	0.863565	0.95084	1.17386	1.09486
1797	gene-LOC107405335	1.66832	2.44727	2.72602	3.10626	3.22565	4.00052	4.43799	4.0232	5.38155	6.96069
1798	gene-LOC107405336	2.25007	3.84894	1.64406	5.71497	4.89555	1.33341	1.04037	1.01852	1.07478	1.36856
1799	gene-LOC107405338	1.25775	1.40593	2.46776	5.15714	3.22106	1.86583	0.997716	1.46446	3.20845	1.99853
1800	gene-LOC107426839	7.04694	6.74067	7.72523	6.64151	6.09397	0.302989	0.206991	0.362937	0.152102	0.237926
1801	gene-LOC107426836	243.794	159.912	123.931	107.101	112.294	273.943	162.634	119.732	86.07	92.3987
1802	gene-LOC107426830	14.0848	23.4789	14.69	17.9786	14.7639	34.2867	65.6994	89.8577	77.184	64.9469
1803	gene-LOC107426833	254.7	322.507	161.193	127.235	116.579	80.6297	457.154	498.962	214.608	316.465
1804	gene-LOC112492904	0.365112	0.969929	0.86478	0.358996	0.528706	1.96036	2.44034	1.99539	1.57655	2.13536
1805	gene-LOC112490657	0	0	0	0	0	0.902098	1.19061	1.1438	1.55942	1.37388
1806	gene-LOC112490651	0.245424	0.285469	0.189155	0.1489	0.170586	0.051841	0.987143	1.42679	1.03214	1.29235
1807	gene-LOC107411020	0.345548	0.994873	0.81475	0.81902	1.00674	0.653783	1.08142	1.38187	1.16273	1.48612
1808	gene-LOC107410998	0.452184	0.598325	0.05649	0.0160013	0.0186947	0.119407	2.85099	1.9739	0.501109	0.735415
1809	gene-LOC107410996	3.26834	3.95331	1.07317	1.05116	0.876342	10.3248	5.92744	4.0359	1.06991	1.08821
1810	gene-LOC107410995	2.31692	3.2051	3.52385	5.66276	8.26849	1.00358	0.957045	0.339296	4.14676	4.52063
1811	gene-LOC107410993	3.4176	4.04568	3.00878	1.88421	2.17534	1.48635	2.54635	2.87624	1.59861	1.93511
1812	gene-LOC107410990	3.34616	7.36641	7.03541	5.25913	6.02123	9.93972	7.49397	5.55874	4.65765	5.39481
1813	gene-LOC107410991	0.233098	0.86522	0.541745	1.71034	1.0697	1.44862	9.89841	98.5652	7.44852	13.1275
1814	gene-LOC107420296	4.78725	2.30291	1.97552	1.09804	2.60572	3.53505	1.57513	1.49221	2.16853	4.2779
1815	gene-LOC107420297	4.14632	12.0503	6.98296	6.48169	4.90769	2.9343	29.0032	25.5049	9.53466	12.8793
1816	gene-LOC107420294	43.8356	41.0363	41.5977	65.9552	53.1124	25.7552	57.4214	70.343	86.7411	76.9113
1817	gene-LOC107420292	83.4055	67.4195	51.9342	38.4746	43.1484	78.3539	66.3302	56.5782	41.3785	44.0764
1818	gene-LOC107420293	0.115497	0.041182	0.617948	22.2835	5.58361	0.0719147	0.122061	2.09359	3.90696	2.32311
1819	gene-LOC107420290	113.086	84.1167	117.472	262.693	199.789	17.4339	55.2793	178.561	332.677	309.972
1820	gene-LOC107423925	664.331	645.688	1883.71	2306.03	2446.58	1389.16	199.683	158.795	1001.11	677.599
1821	gene-LOC107423924	554.22	563.377	373.665	254.844	335.405	358.116	473.08	573.892	357.552	575.046
1822	gene-LOC107423927	12.8133	20.4605	15.9921	16.607	17.7298	23.1267	25.2475	36.8096	22.6256	24.8027
1823	gene-LOC107423921	10.8344	16.4057	27.193	17.2961	24.5772	34.5243	17.2781	10.462	17.6159	18.2462
1824	gene-LOC107423923	25.1925	19.547	22.7305	17.6285	21.7284	5.61289	11.7767	43.0897	31.8185	45.7769
1825	gene-LOC107423922	5.51427	14.0179	34.0101	78.5016	65.7887	10.4667	5.9298	12.9954	52.2589	53.2865
1826	gene-LOC107423929	4.26225	2.98371	1.65046	0.994372	1.34397	5.26169	2.13729	2.15074	0.937131	1.5726
1827	gene-LOC107423928	1.62255	1.72471	2.7817	4.03844	3.38448	1.80399	1.16788	0.932571	4.51172	2.51919
1828	gene-LOC107428591	68.4891	29.6471	27.1076	4.7866	11.9096	28.5347	14.2804	13.7686	4.67106	9.09796
1829	gene-LOC107420747	0.449517	0.431568	0.783474	1.52267	1.32862	0.906624	0.496747	0.629908	1.53656	1.75518
1830	gene-LOC107420740	2.54621	1.54316	0.94585	0.444925	0.672149	0.365907	2.33178	4.70137	2.80304	4.92461
1831	gene-LOC107425517	0.327039	0.25507	0.320931	0.864016	0.657319	0.374922	0.18155	0.286118	0.75481	0.731912
1832	gene-LOC107420742	0.22839	0.501247	0.76309	0.329524	0.717786	0.17571	0.579869	0.585446	0.500229	0.83771
1833	gene-LOC107420748	0.514509	0.385616	2.28434	1.61873	4.05939	0.784278	0.324293	0.92326	2.423	4.39143
1834	gene-LOC107404464	3.73216	5.53388	6.47221	6.05367	5.79407	10.6828	6.82351	6.21986	5.76623	5.93119
1835	gene-LOC107417079	12.7384	15.407	13.1241	14.7802	13.7415	11.1768	15.5287	21.8787	28.245	18.0914
1836	gene-LOC107413579	43.7971	49.0565	50.4175	22.5057	40.03	85.4716	59.9288	41.4959	19.2084	32.6349
1837	gene-LOC107417076	0.311961	0.0911303	0.387341	2.63639	1.15236	0.87337	0.09807	0.218725	3.63786	1.98335
1838	gene-LOC107417071	0.64625	0.783575	0.89221	0.743758	0.813256	0.952641	0.761807	2.09387	0.825599	1.11328
1839	gene-LOC107417072	22.4208	23.2451	29.3076	27.3065	27.5614	39.1872	48.066	46.5934	33.394	45.3924
1840	gene-LOC107417073	48.5056	50.3247	87.1292	117.777	110.221	114.378	30.7171	21.6409	48.581	43.2988
1841	gene-LOC107423219	2.87915	6.15351	2.44018	2.2884	2.91478	14.4952	12.9154	16.9242	9.22886	12.3711
1842	gene-LOC107413577	3.22519	3.67271	8.30408	23.4709	20.9164	2.26016	1.23369	2.56039	14.3435	16.5585
1843	gene-LOC107413315	9.16311	8.69769	2.8556	0.722464	1.24868	17.9173	11.3975	4.68117	3.10135	5.26144
1844	gene-LOC107413314	5.83206	9.54765	6.77896	1.9687	3.11711	7.20174	4.46334	1.21365	0.696501	1.24109
1845	gene-LOC107413316	15.6588	10.4392	5.5797	1.26849	2.34596	18.3189	8.12914	3.95539	2.38152	4.09602
1846	gene-LOC107413311	5.42733	10.7923	10.0577	14.5324	13.2355	5.76397	13.4005	33.3186	17.5602	18.9067
1847	gene-LOC107413313	2.639	4.42461	2.96494	0.902643	1.72507	3.2335	2.0824	0.740934	0.422304	0.811102
1848	gene-LOC107426191	0.299155	0.054201	0.155819	0.126944	0.12021	1.66624	0.118551	0.250929	0.10387	0.167271
1849	gene-LOC107426190	0.751425	0.605707	0.651431	1.49216	1.62892	0.353282	0.226109	0.101756	1.34228	1.06841
1850	gene-LOC107426197	63.5308	43.002	47.7026	50.9195	50.5768	68.9391	39.4786	27.2215	31.3447	31.841
1851	gene-LOC107409263	1.07235	0.25931	1.34733	0.271868	0.0406247	0.660617	0.895582	0.0379703	0.583915	0.0701063
1852	gene-LOC107409266	1.17557	0.783954	0.619888	0.33298	0.639244	1.01036	1.21607	3.4077	1.95443	2.07493
1853	gene-LOC107409267	1.33774	0.949293	0.552123	0.582241	0.737796	2.65399	3.57281	2.84687	2.34406	2.72199
1854	gene-LOC107409264	3.97685	7.17718	10.5146	7.67687	7.96271	5.17658	5.3548	5.21777	2.49911	4.22203
1855	gene-LOC107409268	38.6244	29.944	30.7714	43.3705	41.8143	82.1348	28.82	13.3028	31.8551	27.5928
1856	gene-LOC107409269	0.259394	0.618426	1.05515	0.731158	1.34605	0.597404	0.959496	0.849812	1.19186	1.25672
1857	gene-LOC107432618	22.6593	23.9226	18.1812	46.6669	30.9808	14.6078	25.5263	38.7955	59.075	47.1972
1858	gene-LOC107406520	14.0547	4.38662	4.38659	4.07106	5.37972	17.4677	1.67731	1.76011	2.41255	2.39912
1859	gene-LOC107406525	18.6786	21.3876	7.90563	3.94714	4.96549	3.94748	18.97	13.2639	6.97561	5.25307
1860	gene-LOC107406527	4.52479	1.6079	3.22843	5.88519	5.65006	5.44596	0.34213	0.472163	1.79934	0.989926
1861	Ziziphus_jujuba_newGene_5280	0	0.0120807	0.008001	0.123187	0.0587053	0.00807567	0.0175307	0.285982	1.34426	0.645107
1862	Ziziphus_jujuba_newGene_5281	0.379118	0.406631	0.14451	0.410413	0.414294	1.26247	0.991942	1.28365	0.772389	1.02673
1863	gene-LOC107430708	19.851	17.5161	15.7191	11.2563	13.411	27.7399	17.514	13.3098	13.5821	12.5303
1864	gene-LOC107434759	0	0	0	0	0	1.93162	1.51043	1.05057	0.708838	0.753164
1865	gene-LOC107428832	2.44816	1.73996	1.51982	7.19015	3.87072	0.28695	1.3935	2.11235	4.22813	2.52623
1866	gene-LOC107428833	1.78068	2.33941	2.59014	1.80111	2.5831	2.00094	3.51522	2.76904	4.06731	6.37219
1867	gene-LOC107428835	0.368627	0.125257	0.286098	1.50961	0.689825	0.22951	0.0923107	0.120487	0.349214	0.156156
1868	gene-LOC107430705	0.996799	1.82055	3.55	5.03719	5.2075	1.47798	2.17319	1.82403	5.19639	6.26986
1869	gene-LOC107430704	0.369927	0.340071	0.169386	0.185625	0.121817	0.429792	0.500525	0.510894	0.186417	0.246996
1870	gene-LOC107433258	2.91027	4.81047	5.6017	6.15327	6.9214	4.4455	5.4844	6.67507	5.9031	6.60738
1871	gene-LOC107433259	3.69606	5.93899	4.38443	5.56119	4.74063	4.14812	11.834	9.64727	5.82409	6.25883
1872	gene-LOC107433255	39.5321	54.0065	36.9921	33.4749	31.987	39.5416	67.2428	73.4101	45.7521	50.7876
1873	gene-LOC107433252	31.3239	58.8836	35.1236	37.9555	32.8902	36.3072	72.8967	68.8183	51.8539	50.9616
1874	gene-LOC107433250	0.960086	1.3064	2.554	20.2777	5.23947	0.515195	0.706965	0.38675	1.24429	0.63813
1875	Ziziphus_jujuba_newGene_2883	9.41061	21.7379	11.1701	4.90898	7.04048	30.1119	17.6226	7.09092	7.48844	12.4847
1876	gene-LOC107435487	4.49317	4.83974	5.83784	6.92685	6.21238	0.917563	0.621731	0.963956	1.58433	1.33078
1877	gene-LOC107435481	2.33303	5.80305	6.21147	7.09663	11.3758	1.9389	1.90359	2.72739	8.5122	13.0008
1878	gene-LOC107435480	0.839709	0.94886	1.28774	1.53726	1.22894	1.90506	0.767688	8.81468	0.763348	1.31505
1879	gene-LOC107435482	15.2622	18.0949	16.0327	17.462	16.1514	21.7073	41.0947	32.9092	32.7521	29.7864
1880	gene-LOC107434282	0.91025	1.0709	2.65373	4.26357	7.73943	1.82094	0.166306	0.139132	2.18578	1.76565
1881	Ziziphus_jujuba_newGene_2777	3.75831	6.31434	8.68423	7.64527	8.60242	0	0.471205	1.34868	0	1.03765
1882	gene-LOC107415005	19.5525	16.9366	21.7222	59.1405	32.7746	11.4342	17.3218	19.5311	45.1464	33.6308
1883	gene-LOC107415000	25.3344	27.4606	23.5677	9.35769	13.3609	29.3179	35.4789	25.9317	14.0012	15.2209
1884	Ziziphus_jujuba_newGene_6252	2.27552	1.71723	1.63082	1.05875	1.25864	0.183366	0.354521	0.268283	0.055924	0.101697
1885	gene-LOC107435159	36.6923	36.003	34.8314	54.0101	53.8096	5.38796	90.3272	154.079	199.345	260.201
1886	gene-LOC107435158	2.32592	2.40175	2.69798	4.40522	4.77019	0.362258	2.10395	2.36739	3.81388	5.47652
1887	gene-LOC107430509	1.75151	2.16038	1.3469	2.2056	1.65458	1.53243	0.724952	0.741895	0.553732	0.654059
1888	gene-LOC107430503	188.211	129.026	95.2378	68.3815	79.4104	111.786	77.2117	52.1178	45.5956	47.7057
1889	Ziziphus_jujuba_newGene_5502	0.380182	0.875414	1.1432	2.01606	1.4586	0.038267	0.0965267	0.043883	0.23429	0.329642
1890	gene-LOC107431670	5.22703	6.15901	7.92113	9.50116	7.76702	10.611	6.94997	4.51454	5.75264	7.85617
1891	gene-LOC107431671	40.7686	50.7679	30.3486	40.3479	36.3497	25.8233	55.6791	31.0683	72.2938	54.2709
1892	gene-LOC107431676	25.4286	18.059	25.8311	45.4146	36.6507	19.7895	18.0405	20.7171	53.7027	39.9538
1893	gene-LOC107431675	20.1583	9.65227	12.0448	6.88348	9.38689	8.85694	15.2256	21.1516	11.3782	17.3605
1894	gene-LOC107416064	72.1985	42.1321	41.9869	29.7462	33.8673	78.1496	29.7176	32.5161	24.0332	27.0296
1895	gene-LOC107416066	6.82193	5.94288	11.2109	44.1332	29.7372	3.91346	5.8819	14.9427	43.243	37.5941
1896	gene-LOC107416067	0.759833	0.780237	0.844877	1.98	1.44728	0.694628	0.668075	0.53622	1.64817	1.17279
1897	gene-LOC107416060	4.93173	4.35823	2.61579	1.75413	1.27024	10.2659	3.82988	2.76897	1.54139	2.2665
1898	gene-LOC107416061	7.3699	6.39573	4.19552	2.66423	2.81923	7.9642	9.52547	9.35264	5.03541	6.9144
1899	gene-LOC107416062	99.9085	62.65	55.2888	57.2628	51.7953	106.598	65.3924	58.1251	48.3604	47.6481
1900	gene-LOC107416063	89.1592	50.4123	42.6051	29.7777	33.4229	79.5183	45.9766	36.6922	21.7708	25.1732
1901	Ziziphus_jujuba_newGene_7617	4.25991	7.55611	10.0652	6.93452	6.61608	5.48863	4.24607	2.94516	4.10334	4.56231
1902	Ziziphus_jujuba_newGene_8035	7.90565	6.26788	5.92976	3.97474	4.12132	11.2126	6.05403	4.93962	3.8985	3.58245
1903	gene-LOC107433166	169.414	124.609	74.3365	62.087	64.0592	87.7806	146.782	76.2596	74.3263	77.6821
1904	gene-LOC107433167	11.927	9.33138	15.0644	13.5048	14.3811	15.2005	6.96105	5.27564	8.41586	8.42377
1905	gene-LOC107426629	0.797095	1.58501	1.14527	1.60066	1.82366	2.87329	2.45989	2.33144	2.20785	2.3463
1906	gene-LOC107433161	9.65648	12.2353	9.13004	10.7366	10.1339	23.7761	22.6489	24.5093	22.149	23.6855
1907	gene-LOC107411622	1.53343	1.358	1.66676	1.68355	1.44401	3.49401	3.77271	3.24412	2.71351	3.08726
1908	gene-LOC107411621	8.80698	8.43722	8.00698	7.23852	7.33369	16.8046	18.4927	17.5843	18.3502	16.9919
1909	gene-LOC107409841	73.0595	90.8887	134.319	176.067	237.699	99.2518	47.2193	29.7309	125.043	150.838
1910	gene-LOC107429974	15.5412	12.8821	11.3666	5.56377	8.98011	22.4914	14.0867	12.932	10.8917	15.0396
1911	gene-LOC107429972	1.55535	1.6752	1.24734	1.7469	1.27138	1.22927	1.46571	2.07774	2.01129	2.33788
1912	gene-LOC107429973	22.7731	21.3318	34.8276	95.1697	64.9768	12.6873	28.506	46.9074	170.836	127.949
1913	gene-LOC107417337	2.06146	3.82286	4.81648	5.93044	6.16201	3.94405	3.57146	3.04828	4.77502	5.69566
1914	gene-LOC107409554	12.1585	17.4651	9.23256	6.54659	6.37834	13.4416	14.7939	17.2493	13.1691	10.8834
1915	gene-LOC107417338	1.97584	2.05096	2.72137	1.93436	2.76398	7.02425	2.99573	3.71145	1.62981	2.02628
1916	Ziziphus_jujuba_newGene_1514	2.88971	2.27179	2.79355	1.65506	1.60061	12.7086	10.8436	7.152	7.22673	6.85796
1917	Ziziphus_jujuba_newGene_1512	1.21443	1.17559	0.593378	1.05252	0.747013	0.634715	0.735226	0.441442	0.218875	0.573935
1918	gene-LOC107420186	1.06122	0.664774	0.642419	2.89011	1.89716	0.373765	0.46324	1.03945	1.34988	0.827316
1919	gene-LOC107420184	9.59653	30.7441	24.7541	17.2304	21.8695	10.819	15.6161	8.79608	25.1237	30.505
1920	Ziziphus_jujuba_newGene_3616	0.0747197	0.0373783	0.0590353	0	0	0.631748	0.66273	0.986372	1.10333	1.12857
1921	Ziziphus_jujuba_newGene_3613	0.15489	0.627029	0.044024	0.012788	0.021772	0.160831	9.29952	20.1879	1.24883	0.27479
1922	Ziziphus_jujuba_newGene_3612	0.144608	0.957393	0.0883143	0.0103907	0.051107	0.17091	22.6201	42.4991	1.92398	0.740101
1923	Ziziphus_jujuba_newGene_3618	0.308694	0.255754	0.144138	0.161935	0.142786	0.742995	0.748602	0.877026	0.406063	0.592626
1924	gene-LOC107425352	1.76162	4.16501	2.07934	2.2021	3.34583	1.02864	2.57476	5.35253	3.16144	3.81915
1925	gene-LOC107413815	2.5227	18.9142	9.46452	7.29932	8.03645	2.73529	47.7251	5.57858	10.6774	18.527
1926	gene-LOC107413810	0.911023	2.30481	1.77038	0.651064	1.76813	0.406637	2.50523	6.26092	2.38713	4.40901
1927	gene-LOC107407929	2.62457	2.96648	3.03021	3.42686	3.58618	2.46784	3.71986	3.17932	4.81342	5.46551
1928	gene-LOC107407926	1500.42	1177.3	770.547	659.538	597.394	559.316	1093	863.019	783.069	857.042
1929	gene-LOC107407922	1.13792	1.29677	1.35254	1.27638	1.38506	0.030914	1.23591	1.2837	1.63668	1.65212
1930	gene-LOC107407921	0.00193067	0	0	0	0	0.352105	1.06399	16.6416	6.49228	9.42005
1931	gene-LOC107424623	0.986287	1.50114	1.44141	2.80504	2.59487	0.899021	0.882955	0.728185	1.97295	2.19807
1932	gene-LOC107424622	3.52523	9.40169	13.7385	15.4647	23.6559	2.12138	3.4607	12.5079	9.71182	11.2839
1933	gene-LOC107429213	2.53364	3.6063	4.74811	2.7372	3.90445	6.29908	3.12169	2.05749	2.61289	4.18838
1934	gene-LOC107429215	16.1729	18.8796	16.9982	8.32478	11.1192	10.3793	9.94436	5.20818	4.40397	6.20427
1935	gene-LOC107429214	0.194564	0.476516	0.722637	1.97695	1.10143	0.211404	0.0581583	0.298322	1.05305	1.12153
1936	gene-LOC107429217	0.0240243	0.0396807	0.08797	0.317948	0.268624	0.06479	0.113251	0.637534	0.3113	0.258207
1937	gene-LOC107429216	322.896	283.237	269.132	287.041	311.944	90.4292	224.157	192.57	165.551	200.306
1938	gene-LOC107412204	150.024	165.784	156.784	169.279	160.394	31.9639	34.2493	21.2784	81.3141	81.338
1939	gene-LOC107412206	9.95674	13.2336	11.7278	10.6071	8.63018	16.7654	21.6117	31.6539	17.4343	14.3608
1940	gene-LOC107412207	1.14839	1.51112	2.20983	2.04832	2.80741	1.6961	0.455935	0.537636	1.03361	1.48026
1941	gene-LOC107412203	2.91424	4.78557	3.54881	3.55268	3.42581	4.39721	5.89633	8.43702	5.78462	7.1635
1942	gene-LOC107430260	46.7865	38.3582	43.1254	75.0433	52.1703	49.9064	61.4075	114.675	131.468	116.598
1943	gene-LOC107430261	60.7396	101.754	81.2178	86.5296	81.7168	56.8602	135.723	78.4451	85.5038	94.5132
1944	gene-LOC107430266	1.55704	2.26048	1.06486	0.0789377	0.192701	0.191731	1.73562	5.17244	0.5228	0.966102
1945	gene-LOC107430267	72.2535	51.2222	28.9256	21.7474	25.5519	70.9116	44.6235	36.0153	18.9897	25.9226
1946	gene-LOC107413157	13.0726	28.9893	19.6636	12.7048	13.7979	26.6554	66.091	39.3928	34.9959	42.9199
1947	gene-LOC107413156	1.63752	3.28812	1.61009	1.14013	1.08885	1.23858	4.10975	3.84318	2.06143	1.86849
1948	gene-LOC107413154	12.0679	20.058	17.7823	25.7267	21.7207	5.588	25.0303	19.3596	29.2537	25.0046
1949	gene-LOC107413153	1.19038	1.49246	1.76962	1.64213	1.34083	0.782029	0.6091	0.546792	0.541804	0.482566
1950	gene-LOC107413152	18.1695	26.6686	37.7206	62.9627	58.5708	13.9481	33.0553	27.0785	67.2578	66.6885
1951	gene-LOC107413150	6.67963	6.13525	6.82945	9.18597	8.50946	3.08228	8.45027	11.0558	13.2168	16.0734
1952	gene-LOC107425996	1.22811	1.24231	1.19194	0.891147	0.942022	0.764614	1.08121	2.02641	0.761246	1.54264
1953	gene-LOC107425997	16.6634	25.8868	15.9104	12.6374	11.9815	41.8951	53.5154	81.7537	40.5874	39.3159
1954	gene-LOC107425994	276.167	181.201	161.931	94.9251	128.292	266.134	141.377	95.8193	75.9505	91.8978
1955	gene-LOC107425995	7.50912	7.4777	4.59271	3.92663	3.73555	7.11377	7.87196	6.397	4.64126	5.48394
1956	gene-LOC107425998	4.16316	4.6074	2.30958	2.75355	3.08974	11.1013	6.25658	8.47333	5.0442	5.98101
1957	gene-LOC107425999	4.91844	6.54296	7.64684	7.46412	6.55328	13.3667	11.186	10.6456	10.4416	13.5513
1958	gene-LOC107406728	4.20719	2.06269	2.52312	3.0227	2.16642	3.24198	1.47004	1.20543	2.27869	2.18584
1959	gene-LOC107406729	0.780263	0.875588	2.31553	1.18354	1.13291	2.89083	2.26918	2.87531	3.11674	2.67424
1960	gene-LOC107406722	0.459005	0.260296	0.205119	0.048061	0.102832	0.86351	0.388484	0.592802	0.101455	0.207825
1961	gene-LOC107406720	1.78575	3.31878	4.05722	3.1201	3.91436	4.03358	4.41856	4.67667	4.1948	4.40025
1962	gene-LOC107404762	1.41063	1.39864	0.932716	0.525179	0.914434	1.21354	0.751381	1.64969	0.764411	0.826371
1963	gene-LOC107404764	78.639	72.4331	70.6256	82.9376	90.0179	41.8571	85.536	54.2681	85.5962	92.389
1964	gene-LOC107404765	12.8168	10.5883	7.9155	39.9442	20.16	4.74673	8.29327	19.5719	35.3784	15.6107
1965	gene-LOC107404766	6.36383	6.20433	5.3889	2.63887	2.60181	0	0	0	0.0468817	0.02207
1966	gene-LOC107420723	2.53969	3.69314	0.96916	0.700978	1.08753	7.74491	3.80611	1.29001	0.813444	1.08656
1967	gene-LOC107404768	6.63941	7.2706	3.61277	12.1548	6.8235	2.13193	6.27895	14.8811	12.507	10.5223
1968	gene-LOC112491800	2.00276	3.76849	1.34892	1.04589	0.593487	2.0557	10.843	13.0917	4.39393	2.5192
1969	gene-LOC107409718	374.311	979.219	869.324	136.226	237.33	857.146	540.974	454.039	210.862	327.25
1970	gene-LOC107409714	212.742	185.177	239.241	72.4746	193.234	22.3385	181.242	150.554	68.5894	140.467
1971	gene-LOC107409715	6.61786	5.89397	9.65742	2.33471	3.85824	6.87481	4.62006	2.91138	1.47389	2.97482
1972	gene-LOC107406890	3.69914	3.61669	3.91877	1.4399	2.61842	8.88906	7.75824	8.16315	6.61366	7.39543
1973	gene-LOC107406898	0.31952	0.631805	1.49045	2.09051	1.5618	0.471057	0.058179	0.208301	1.38105	0.756115
1974	gene-LOC107404491	12.9739	7.57429	6.28552	3.75198	4.93593	10.8149	7.17428	7.03951	4.00127	4.70143
1975	gene-LOC107426978	9.66746	8.69712	10.2617	9.17471	9.19812	17.0687	6.76791	6.2371	8.89465	7.53815
1976	gene-LOC107426970	1.89651	2.07062	1.4588	0.980494	1.05818	2.97742	2.59211	1.93345	1.27157	2.01936
1977	gene-LOC107426973	7.29982	6.39921	3.86927	1.96699	3.1752	3.84586	6.57967	4.79073	4.08681	7.83819
1978	gene-LOC107426972	1.75246	1.94115	2.43648	0.577356	1.64975	1.24188	1.60305	2.62471	1.96764	3.75083
1979	gene-LOC107426974	3.11194	5.74801	6.99464	6.97129	8.34391	6.52392	5.26737	5.81455	6.79421	7.10517
1980	gene-LOC107426976	64.8082	29.1363	48.5659	88.6272	69.6743	21.3404	36.6622	66.0012	81.5494	95.8328
1981	gene-LOC107419146	9.10928	19.1544	20.2117	13.5502	19.7905	6.22106	11.9935	5.39314	9.12954	11.2172
1982	gene-LOC107414315	362.407	932.253	491.988	562.822	767.023	277.257	875.462	303.865	162.026	161.452
1983	gene-LOC107419145	10.2462	20.0717	28.6896	16.2464	25.0992	13.8946	22.7016	10.5324	17.4592	23.1944
1984	gene-LOC107414311	1.93699	1.63092	1.20506	2.40884	2.74156	2.24848	1.35676	2.28024	6.20768	6.2725
1985	gene-LOC107414312	0.957473	1.35808	0.774777	1.01891	0.88737	0.221818	3.02526	10.7851	2.53227	2.28905
1986	gene-LOC107414313	2.52752	2.15085	1.08809	1.05025	0.921927	2.09775	3.93573	7.29226	3.17109	3.74151
1987	gene-LOC107419148	23.6491	41.3607	62.3911	59.1192	61.4424	37.5275	31.4684	19.3105	43.37	40.1254
1988	gene-LOC107419149	12.1994	17.7394	20.3555	22.9863	32.9422	37.254	44.4851	42.2616	54.166	100.835
1989	gene-LOC107427566	2.8081	2.32247	1.5219	0.659219	1.18992	4.11339	4.49415	4.00179	2.22339	3.92658
1990	gene-LOC107410546	5.07258	2.67136	3.16351	2.71298	2.56481	5.68762	2.34884	1.93688	2.29971	2.2052
1991	gene-LOC107425230	14.3253	19.8363	30.7957	40.7981	37.4169	37.5809	14.7426	10.3594	18.59	13.1314
1992	gene-LOC107425235	8.3964	8.1795	11.5873	11.3337	10.8259	14.5005	7.48241	6.00502	7.7499	7.7795
1993	gene-LOC107425234	0.875643	1.28991	2.42456	3.63046	5.09922	1.42827	0.408288	0.709001	3.06044	2.7308
1994	gene-LOC107425239	4.71349	4.67033	5.19936	5.45014	5.05217	2.65467	4.46533	6.66846	5.18688	5.4143
1995	gene-LOC107425238	0.534661	0.670551	2.60664	4.32964	4.78954	0.549114	0.236662	0.656174	2.63864	2.76685
1996	gene-LOC107413931	29.3251	39.9193	68.2984	48.001	73.1163	53.5176	24.0323	7.30548	17.4827	13.6725
1997	gene-LOC107413930	202.024	170.904	161.874	148.254	140.417	34.3148	172.461	115.302	97.6131	122.144
[truncated: 11,888 more rows]
