# Supplementary material for: Integration analysis of miRNA-mRNA pairs between two contrasting genotypes reveals the molecular mechanism of jujube (Ziziphus jujuba Mill.) response to high-temperature stress
Source: BMC Plant Biol. 2024 Jun 27;24:612. doi: 10.1186/s12870-024-05304-0 (PMC11209981; doi:10.1186/s12870-024-05304-0)
Supplement: Supplementary file 6 — Supplementary Material 6 [file 12870_2024_5304_MOESM6_ESM.xlsx]

## Sheet: Sheet1
Table S5 Differentially expressed miRNAs (DEMIs) and DEMIs target genes during high-temperature stress of Ziziphus jujuba leaves
Fucuimi		Junzao		Fucuimi vs Junzao
DEMIs (120)	Target mRNAs (2139)	DEMIs (129)	Target mRNAs (2470)	DEMIs (163)	Target mRNAs (2842)
mdm-miR162a	gene-LOC107403791	mdm-miR156t	gene-LOC107404419	novel_miR_16	gene-LOC112493339
mdm-miR162a	gene-LOC107408029	bcy-miR156	gene-LOC107405609	novel_miR_428	gene-LOC112493326
mdm-miR162a	gene-LOC107411106	mdm-miR156t	gene-LOC107406208	novel_miR_500	gene-LOC112493318
mdm-miR162a	gene-LOC107411549	mdm-miR156t	gene-LOC107406217	novel_miR_305	gene-LOC112493203
mdm-miR162a	gene-LOC107413366	bcy-miR156	gene-LOC107407015	novel_miR_1	gene-LOC112493173
mdm-miR162a	gene-LOC107413511	mdm-miR156t	gene-LOC107407031	novel_miR_24	gene-LOC112493160
mdm-miR162a	gene-LOC107413586	mdm-miR156t	gene-LOC107407050	novel_miR_216	gene-LOC112493146
mdm-miR162a	gene-LOC107414758	mdm-miR156t	gene-LOC107407443	novel_miR_39	gene-LOC112493133
mdm-miR162a	gene-LOC107415803	mdm-miR156t	gene-LOC107408371	novel_miR_71	gene-LOC112493121
mdm-miR162a	gene-LOC107419188	mdm-miR156t	gene-LOC107408378	novel_miR_253	gene-LOC112493098
mdm-miR162a	gene-LOC107421415	mdm-miR156t	gene-LOC107408722	novel_miR_133	gene-LOC112493078
mdm-miR162a	gene-LOC107423178	mdm-miR156t	gene-LOC107408731	novel_miR_24	gene-LOC112493059
mdm-miR162a	gene-LOC107423206	mdm-miR156t	gene-LOC107408801	novel_miR_264	gene-LOC112493055
mdm-miR162a	gene-LOC107423247	mdm-miR156t	gene-LOC107408835	novel_miR_305	gene-LOC112492946
mdm-miR162a	gene-LOC107423843	bcy-miR156	gene-LOC107408850	novel_miR_428	gene-LOC112492918
mdm-miR162a	gene-LOC107426137	bcy-miR156	gene-LOC107408877	novel_miR_103	gene-LOC112492878
mdm-miR162a	gene-LOC107428004	bcy-miR156	gene-LOC107408879	novel_miR_133	gene-LOC112492856
mdm-miR162a	gene-LOC107428709	bcy-miR156	gene-LOC107408885	novel_miR_103	gene-LOC112492812
mdm-miR162a	gene-LOC107431869	mdm-miR156t	gene-LOC107409029	novel_miR_185	gene-LOC112492650
mdm-miR162a	gene-LOC107433550	mdm-miR156t	gene-LOC107409039	novel_miR_108	gene-LOC112492643
mdm-miR162a	gene-LOC107433551	mdm-miR156t	gene-LOC107409160	novel_miR_421	gene-LOC112492571
mdm-miR162a	gene-LOC107434154	bcy-miR156	gene-LOC107409176	novel_miR_1	gene-LOC112492570
mdm-miR162a	gene-LOC107435426	mdm-miR156t	gene-LOC107409252	novel_miR_103	gene-LOC112492366
mdm-miR171g	gene-LOC107407168	mdm-miR156t	gene-LOC107409830	novel_miR_305	gene-LOC112492353
mdm-miR171g	gene-LOC107408017	mdm-miR156t	gene-LOC107410576	novel_miR_108	gene-LOC112492311
mdm-miR171g	gene-LOC107411280	mdm-miR156t	gene-LOC107410577	novel_miR_216	gene-LOC112492292
mdm-miR171g	gene-LOC107415581	mdm-miR156t	gene-LOC107410672	novel_miR_118	gene-LOC112492250
mdm-miR171g	gene-LOC107416560	mdm-miR156t	gene-LOC107410733	novel_miR_342	gene-LOC112492241
gma-miR171k-3p	gene-LOC107417305	mdm-miR156t	gene-LOC107410949	novel_miR_138	gene-LOC112492199
gma-miR171k-3p	gene-LOC107420127	mdm-miR156t	gene-LOC107411428	novel_miR_103	gene-LOC112492084
mdm-miR171g	gene-LOC107421057	mdm-miR156t	gene-LOC107411753	novel_miR_377	gene-LOC112491836
mdm-miR171g	gene-LOC107421540	mdm-miR156t	gene-LOC107412017	novel_miR_305	gene-LOC112491825
mdm-miR171g	gene-LOC107422303	mdm-miR156t	gene-LOC107412900	novel_miR_24	gene-LOC112491760
mdm-miR171g	gene-LOC107423365	mdm-miR156t	gene-LOC107413378	novel_miR_428	gene-LOC112491736
gma-miR171k-3p	gene-LOC107424189	mdm-miR156t	gene-LOC107414149	novel_miR_428	gene-LOC112491720
mdm-miR156t	gene-LOC107428112	mdm-miR156t	gene-LOC107415257	novel_miR_185	gene-LOC112491551
mdm-miR171g	gene-LOC107428134	mdm-miR156t	gene-LOC107415943	novel_miR_133	gene-LOC112491358
mdm-miR171g	gene-LOC107434852	mdm-miR156t	gene-LOC107416470	novel_miR_106	gene-LOC112491337
mdm-miR171g	gene-LOC112492033	bcy-miR156	gene-LOC107416668	novel_miR_500	gene-LOC112491327
gma-miR171k-3p	gene-LOC112492580	mdm-miR156t	gene-LOC107417392	novel_miR_216	gene-LOC112491326
novel_miR_1	gene-LOC107417814	mdm-miR156t	gene-LOC107417481	novel_miR_106	gene-LOC112491263
novel_miR_1	gene-LOC107424249	bcy-miR156	gene-LOC107417566	novel_miR_216	gene-LOC112491261
novel_miR_1	gene-LOC107429619	mdm-miR156t	gene-LOC107417571	novel_miR_232	gene-LOC112491239
novel_miR_1	gene-LOC107431191	mdm-miR156t	gene-LOC107417691	novel_miR_428	gene-LOC112491203
novel_miR_1	gene-LOC107435447	mdm-miR156t	gene-LOC107417957	novel_miR_51	gene-LOC112491061
novel_miR_1	gene-LOC107435540	bcy-miR156	gene-LOC107418038	novel_miR_477	gene-LOC112491028
novel_miR_1	gene-LOC112492570	mdm-miR156t	gene-LOC107418920	novel_miR_103	gene-LOC112491025
novel_miR_1	gene-LOC112493173	bcy-miR156	gene-LOC107419077	novel_miR_428	gene-LOC112491004
novel_miR_10	gene-LOC107403813	mdm-miR156t	gene-LOC107419367	novel_miR_216	gene-LOC112490972
novel_miR_10	gene-LOC107409123	bcy-miR156	gene-LOC107419711	novel_miR_108	gene-LOC112490951
novel_miR_10	gene-LOC107411644	mdm-miR156t	gene-LOC107420151	novel_miR_305	gene-LOC112490927
novel_miR_10	gene-LOC107411813	mdm-miR156t	gene-LOC107420277	novel_miR_127	gene-LOC112490740
novel_miR_10	gene-LOC107417730	mdm-miR156t	gene-LOC107420790	novel_miR_108	gene-LOC112490701
novel_miR_10	gene-LOC107418450	mdm-miR156t	gene-LOC107420809	novel_miR_103	gene-LOC112490550
novel_miR_10	gene-LOC107428469	mdm-miR156t	gene-LOC107420843	novel_miR_138	gene-LOC112490542
novel_miR_10	gene-LOC107429655	mdm-miR156t	gene-LOC107421212	novel_miR_216	gene-LOC112490537
novel_miR_10	gene-LOC107430683	mdm-miR156t	gene-LOC107421262	novel_miR_305	gene-LOC112490496
novel_miR_10	gene-LOC107432214	mdm-miR156t	gene-LOC107421423	novel_miR_71	gene-LOC112490493
novel_miR_10	gene-LOC107435128	mdm-miR156t	gene-LOC107421475	novel_miR_428	gene-LOC112490480
novel_miR_103	gene-LOC107403504	bcy-miR156	gene-LOC107421640	novel_miR_305	gene-LOC112490478
novel_miR_103	gene-LOC107403550	mdm-miR156t	gene-LOC107421692	novel_miR_305	gene-LOC112490447
novel_miR_103	gene-LOC107405883	mdm-miR156t	gene-LOC107422456	novel_miR_305	gene-LOC112490445
novel_miR_103	gene-LOC107406553	mdm-miR156t	gene-LOC107422550	novel_miR_305	gene-LOC112490444
novel_miR_103	gene-LOC107407402	mdm-miR156t	gene-LOC107423781	novel_miR_305	gene-LOC112490443
novel_miR_103	gene-LOC107407685	bcy-miR156	gene-LOC107425063	novel_miR_305	gene-LOC112490442
novel_miR_103	gene-LOC107408443	mdm-miR156t	gene-LOC107425121	novel_miR_305	gene-LOC112490440
novel_miR_103	gene-LOC107408495	mdm-miR156t	gene-LOC107426380	novel_miR_305	gene-LOC112490439
novel_miR_103	gene-LOC107408628	mdm-miR156t	gene-LOC107426448	novel_miR_305	gene-LOC112490438
novel_miR_103	gene-LOC107408646	mdm-miR156t	gene-LOC107426717	novel_miR_305	gene-LOC112490279
novel_miR_103	gene-LOC107408688	mdm-miR156t	gene-LOC107427248	novel_miR_305	gene-LOC112490256
novel_miR_103	gene-LOC107410438	mdm-miR156t	gene-LOC107427580	novel_miR_342	gene-LOC112490015
novel_miR_103	gene-LOC107410776	mdm-miR156t	gene-LOC107428112	novel_miR_500	gene-LOC112489964
novel_miR_103	gene-LOC107413257	bcy-miR156	gene-LOC107428287	novel_miR_24	gene-LOC112489901
novel_miR_103	gene-LOC107413782	bcy-miR156	gene-LOC107428311	novel_miR_305	gene-LOC112489848
novel_miR_103	gene-LOC107413819	mdm-miR156t	gene-LOC107428764	novel_miR_136	gene-LOC112489824
novel_miR_103	gene-LOC107416072	bcy-miR156	gene-LOC107429070	novel_miR_133	gene-LOC112489773
novel_miR_103	gene-LOC107421599	mdm-miR156t	gene-LOC107429717	novel_miR_106	gene-LOC112489755
novel_miR_103	gene-LOC107421718	mdm-miR156t	gene-LOC107430543	novel_miR_305	gene-LOC112489707
novel_miR_103	gene-LOC107424820	mdm-miR156t	gene-LOC107431400	novel_miR_305	gene-LOC112489706
novel_miR_103	gene-LOC107429659	bcy-miR156	gene-LOC107432336	novel_miR_136	gene-LOC112489688
novel_miR_103	gene-LOC107431782	mdm-miR156t	gene-LOC107432574	novel_miR_305	gene-LOC112489680
novel_miR_103	gene-LOC107435240	mdm-miR156t	gene-LOC107432797	novel_miR_73	gene-LOC112489657
novel_miR_103	gene-LOC112489509	mdm-miR156t	gene-LOC107432983	novel_miR_477	gene-LOC112489589
novel_miR_103	gene-LOC112490550	mdm-miR156t	gene-LOC107433040	novel_miR_127	gene-LOC112489571
novel_miR_103	gene-LOC112491025	mdm-miR156t	gene-LOC107433234	novel_miR_216	gene-LOC112489562
novel_miR_103	gene-LOC112492084	bcy-miR156	gene-LOC107433520	novel_miR_103	gene-LOC112489509
novel_miR_103	gene-LOC112492366	mdm-miR156t	gene-LOC107434176	novel_miR_106	gene-LOC112489503
novel_miR_103	gene-LOC112492812	mdm-miR156t	gene-LOC107434810	novel_miR_71	gene-LOC112489496
novel_miR_103	gene-LOC112492878	mdm-miR156t	gene-LOC107435081	novel_miR_342	gene-LOC112489429
novel_miR_108	gene-LOC107403642	mdm-miR156t	gene-LOC107435082	novel_miR_368	gene-LOC112489354
novel_miR_108	gene-LOC107404096	mdm-miR156t	gene-LOC107435406	novel_miR_185	gene-LOC112489315
novel_miR_108	gene-LOC107404470	mdm-miR156t	gene-LOC107435442	novel_miR_185	gene-LOC112489313
novel_miR_108	gene-LOC107404517	mdm-miR156t	gene-LOC107435717	novel_miR_389	gene-LOC112489208
novel_miR_108	gene-LOC107404526	mdm-miR156t	gene-LOC112489181	mes-miR156c	gene-LOC112489141
novel_miR_108	gene-LOC107404596	mdm-miR156t	gene-LOC112492786	novel_miR_305	gene-LOC112489140
novel_miR_108	gene-LOC107405237	novel_miR_10	gene-LOC107403813	novel_miR_127	gene-LOC112489130
novel_miR_108	gene-LOC107405429	novel_miR_10	gene-LOC107409123	mes-miR156h	gene-LOC112489107
novel_miR_108	gene-LOC107405975	novel_miR_10	gene-LOC107411644	novel_miR_307	gene-LOC112489084
novel_miR_108	gene-LOC107406282	novel_miR_10	gene-LOC107411813	novel_miR_36	gene-LOC112489014
novel_miR_108	gene-LOC107406320	novel_miR_10	gene-LOC107417730	novel_miR_421	gene-LOC112488987
novel_miR_108	gene-LOC107406410	novel_miR_10	gene-LOC107418450	novel_miR_127	gene-LOC112488921
novel_miR_108	gene-LOC107406648	novel_miR_10	gene-LOC107428469	novel_miR_216	gene-LOC112488884
novel_miR_108	gene-LOC107406652	novel_miR_10	gene-LOC107429655	novel_miR_136	gene-LOC112488871
novel_miR_108	gene-LOC107406657	novel_miR_10	gene-LOC107430683	novel_miR_73	gene-LOC112488859
novel_miR_108	gene-LOC107407037	novel_miR_10	gene-LOC107432214	novel_miR_305	gene-LOC112488857
novel_miR_108	gene-LOC107407209	novel_miR_10	gene-LOC107435128	novel_miR_123	gene-LOC107435983
novel_miR_108	gene-LOC107407382	novel_miR_103	gene-LOC107403504	novel_miR_136	gene-LOC107435969
novel_miR_108	gene-LOC107408004	novel_miR_103	gene-LOC107403550	novel_miR_138	gene-LOC107435958
novel_miR_108	gene-LOC107408051	novel_miR_103	gene-LOC107405883	novel_miR_136	gene-LOC107435949
novel_miR_108	gene-LOC107408185	novel_miR_103	gene-LOC107406553	novel_miR_426	gene-LOC107435910
novel_miR_108	gene-LOC107408772	novel_miR_103	gene-LOC107407402	novel_miR_150	gene-LOC107435730
novel_miR_108	gene-LOC107408909	novel_miR_103	gene-LOC107407685	mdm-miR156t	gene-LOC107435717
novel_miR_108	gene-LOC107409635	novel_miR_103	gene-LOC107408443	novel_miR_150	gene-LOC107435712
novel_miR_108	gene-LOC107410050	novel_miR_103	gene-LOC107408495	novel_miR_108	gene-LOC107435690
novel_miR_108	gene-LOC107410269	novel_miR_103	gene-LOC107408628	novel_miR_426	gene-LOC107435687
novel_miR_108	gene-LOC107411449	novel_miR_103	gene-LOC107408646	novel_miR_138	gene-LOC107435678
novel_miR_108	gene-LOC107411580	novel_miR_103	gene-LOC107408688	novel_miR_51	gene-LOC107435663
novel_miR_108	gene-LOC107411771	novel_miR_103	gene-LOC107410438	novel_miR_71	gene-LOC107435607
novel_miR_108	gene-LOC107411923	novel_miR_103	gene-LOC107410776	novel_miR_108	gene-LOC107435603
novel_miR_108	gene-LOC107412341	novel_miR_103	gene-LOC107413257	novel_miR_216	gene-LOC107435586
novel_miR_108	gene-LOC107412466	novel_miR_103	gene-LOC107413782	novel_miR_133	gene-LOC107435575
novel_miR_108	gene-LOC107412751	novel_miR_103	gene-LOC107413819	novel_miR_127	gene-LOC107435549
novel_miR_108	gene-LOC107412863	novel_miR_103	gene-LOC107416072	novel_miR_1	gene-LOC107435540
novel_miR_108	gene-LOC107413250	novel_miR_103	gene-LOC107421599	novel_miR_374	gene-LOC107435528
novel_miR_108	gene-LOC107413654	novel_miR_103	gene-LOC107421718	novel_miR_24	gene-LOC107435516
novel_miR_108	gene-LOC107413658	novel_miR_103	gene-LOC107424820	mes-miR156h	gene-LOC107435491
novel_miR_108	gene-LOC107413808	novel_miR_103	gene-LOC107429659	novel_miR_428	gene-LOC107435468
novel_miR_108	gene-LOC107413916	novel_miR_103	gene-LOC107431782	novel_miR_342	gene-LOC107435459
novel_miR_108	gene-LOC107414541	novel_miR_103	gene-LOC107435240	novel_miR_1	gene-LOC107435447
novel_miR_108	gene-LOC107415797	novel_miR_103	gene-LOC112489509	novel_miR_216	gene-LOC107435439
novel_miR_108	gene-LOC107416113	novel_miR_103	gene-LOC112490550	novel_miR_106	gene-LOC107435438
novel_miR_108	gene-LOC107416889	novel_miR_103	gene-LOC112491025	novel_miR_216	gene-LOC107435433
novel_miR_108	gene-LOC107417157	novel_miR_103	gene-LOC112492084	novel_miR_342	gene-LOC107435432
novel_miR_108	gene-LOC107417179	novel_miR_103	gene-LOC112492366	novel_miR_185	gene-LOC107435410
novel_miR_108	gene-LOC107417467	novel_miR_103	gene-LOC112492812	novel_miR_133	gene-LOC107435353
novel_miR_108	gene-LOC107418715	novel_miR_103	gene-LOC112492878	novel_miR_71	gene-LOC107435328
novel_miR_108	gene-LOC107418811	novel_miR_108	gene-LOC107403642	novel_miR_305	gene-LOC107435314
novel_miR_108	gene-LOC107418820	novel_miR_108	gene-LOC107404096	novel_miR_192	gene-LOC107435292
novel_miR_108	gene-LOC107418892	novel_miR_108	gene-LOC107404470	novel_miR_133	gene-LOC107435253
novel_miR_108	gene-LOC107418963	novel_miR_108	gene-LOC107404517	novel_miR_428	gene-LOC107435252
novel_miR_108	gene-LOC107419868	novel_miR_108	gene-LOC107404526	novel_miR_103	gene-LOC107435240
novel_miR_108	gene-LOC107419949	novel_miR_108	gene-LOC107404596	novel_miR_344	gene-LOC107435234
novel_miR_108	gene-LOC107420279	novel_miR_108	gene-LOC107405237	novel_miR_153	gene-LOC107435212
novel_miR_108	gene-LOC107420675	novel_miR_108	gene-LOC107405429	novel_miR_133	gene-LOC107435205
novel_miR_108	gene-LOC107421485	novel_miR_108	gene-LOC107405975	novel_miR_127	gene-LOC107435204
mdm-miR156t	gene-LOC107421692	novel_miR_108	gene-LOC107406282	novel_miR_133	gene-LOC107435195
novel_miR_108	gene-LOC107422094	novel_miR_108	gene-LOC107406320	novel_miR_216	gene-LOC107435173
novel_miR_108	gene-LOC107422300	novel_miR_108	gene-LOC107406410	novel_miR_10	gene-LOC107435128
novel_miR_108	gene-LOC107422757	novel_miR_108	gene-LOC107406648	novel_miR_428	gene-LOC107435115
novel_miR_108	gene-LOC107422995	novel_miR_108	gene-LOC107406652	novel_miR_428	gene-LOC107435113
novel_miR_108	gene-LOC107423030	novel_miR_108	gene-LOC107406657	mes-miR156h	gene-LOC107435089
novel_miR_108	gene-LOC107423517	novel_miR_108	gene-LOC107407037	mdm-miR156t	gene-LOC107435081
novel_miR_108	gene-LOC107424097	novel_miR_108	gene-LOC107407209	novel_miR_83	gene-LOC107435070
novel_miR_108	gene-LOC107424705	novel_miR_108	gene-LOC107407382	novel_miR_368	gene-LOC107434984
novel_miR_108	gene-LOC107424940	novel_miR_108	gene-LOC107408004	novel_miR_185	gene-LOC107434968
novel_miR_108	gene-LOC107425132	novel_miR_108	gene-LOC107408051	novel_miR_133	gene-LOC107434948
novel_miR_108	gene-LOC107425833	novel_miR_108	gene-LOC107408185	novel_miR_230	gene-LOC107434896
novel_miR_108	gene-LOC107425834	novel_miR_108	gene-LOC107408772	novel_miR_123	gene-LOC107434887
novel_miR_108	gene-LOC107426320	novel_miR_108	gene-LOC107408909	novel_miR_136	gene-LOC107434876
novel_miR_108	gene-LOC107426504	novel_miR_108	gene-LOC107409635	novel_miR_153	gene-LOC107434863
novel_miR_108	gene-LOC107426963	novel_miR_108	gene-LOC107410050	novel_miR_133	gene-LOC107434862
hbr-miR6485	gene-LOC107427067	novel_miR_108	gene-LOC107410269	novel_miR_133	gene-LOC107434860
novel_miR_108	gene-LOC107427133	novel_miR_108	gene-LOC107411449	novel_miR_127	gene-LOC107434846
novel_miR_108	gene-LOC107427675	novel_miR_108	gene-LOC107411580	novel_miR_305	gene-LOC107434763
novel_miR_108	gene-LOC107427686	novel_miR_108	gene-LOC107411771	novel_miR_108	gene-LOC107434688
novel_miR_108	gene-LOC107427734	novel_miR_108	gene-LOC107411923	novel_miR_133	gene-LOC107434683
novel_miR_108	gene-LOC107427896	novel_miR_108	gene-LOC107412341	novel_miR_133	gene-LOC107434674
novel_miR_108	gene-LOC107428297	novel_miR_108	gene-LOC107412466	novel_miR_426	gene-LOC107434644
novel_miR_108	gene-LOC107428333	novel_miR_108	gene-LOC107412751	novel_miR_133	gene-LOC107434615
novel_miR_108	gene-LOC107428901	novel_miR_108	gene-LOC107412863	novel_miR_283	gene-LOC107434612
novel_miR_108	gene-LOC107428955	novel_miR_108	gene-LOC107413250	novel_miR_428	gene-LOC107434584
novel_miR_108	gene-LOC107430105	novel_miR_108	gene-LOC107413654	novel_miR_305	gene-LOC107434527
novel_miR_108	gene-LOC107431010	novel_miR_108	gene-LOC107413658	novel_miR_133	gene-LOC107434445
novel_miR_108	gene-LOC107431012	novel_miR_108	gene-LOC107413808	novel_miR_138	gene-LOC107434443
novel_miR_108	gene-LOC107431316	novel_miR_108	gene-LOC107413916	novel_miR_173	gene-LOC107434408
mdm-miR156t	gene-LOC107431400	novel_miR_108	gene-LOC107414541	novel_miR_133	gene-LOC107434374
novel_miR_108	gene-LOC107432509	novel_miR_108	gene-LOC107415797	novel_miR_24	gene-LOC107434292
novel_miR_108	gene-LOC107432652	novel_miR_108	gene-LOC107416113	novel_miR_136	gene-LOC107434265
novel_miR_108	gene-LOC107432696	novel_miR_108	gene-LOC107416889	novel_miR_136	gene-LOC107434256
novel_miR_108	gene-LOC107433195	novel_miR_108	gene-LOC107417157	novel_miR_73	gene-LOC107434248
novel_miR_108	gene-LOC107433584	novel_miR_108	gene-LOC107417179	novel_miR_216	gene-LOC107434129
novel_miR_108	gene-LOC107433858	novel_miR_108	gene-LOC107417467	novel_miR_148	gene-LOC107434104
novel_miR_108	gene-LOC107434688	novel_miR_108	gene-LOC107418715	novel_miR_136	gene-LOC107434094
novel_miR_108	gene-LOC107435603	novel_miR_108	gene-LOC107418811	novel_miR_305	gene-LOC107434085
novel_miR_108	gene-LOC107435690	novel_miR_108	gene-LOC107418820	novel_miR_135	gene-LOC107434081
mdm-miR156t	gene-LOC107435717	novel_miR_108	gene-LOC107418892	novel_miR_136	gene-LOC107434080
novel_miR_108	gene-LOC112490701	novel_miR_108	gene-LOC107418963	novel_miR_428	gene-LOC107434079
novel_miR_108	gene-LOC112490951	novel_miR_108	gene-LOC107419868	novel_miR_216	gene-LOC107433989
novel_miR_108	gene-LOC112492311	novel_miR_108	gene-LOC107419949	novel_miR_216	gene-LOC107433985
novel_miR_108	gene-LOC112492643	novel_miR_108	gene-LOC107420279	novel_miR_305	gene-LOC107433958
novel_miR_120	gene-LOC107404915	novel_miR_108	gene-LOC107420675	novel_miR_133	gene-LOC107433905
novel_miR_120	gene-LOC107413271	novel_miR_108	gene-LOC107421485	novel_miR_216	gene-LOC107433867
novel_miR_120	gene-LOC107414211	novel_miR_108	gene-LOC107422094	novel_miR_108	gene-LOC107433858
novel_miR_120	gene-LOC107414306	novel_miR_108	gene-LOC107422300	novel_miR_305	gene-LOC107433828
novel_miR_120	gene-LOC107416521	novel_miR_108	gene-LOC107422757	novel_miR_136	gene-LOC107433825
novel_miR_120	gene-LOC107417656	novel_miR_108	gene-LOC107422995	novel_miR_120	gene-LOC107433770
novel_miR_120	gene-LOC107419453	novel_miR_108	gene-LOC107423030	novel_miR_185	gene-LOC107433749
novel_miR_120	gene-LOC107420944	novel_miR_108	gene-LOC107423517	novel_miR_123	gene-LOC107433680
novel_miR_120	gene-LOC107425432	novel_miR_108	gene-LOC107424097	novel_miR_120	gene-LOC107433621
novel_miR_120	gene-LOC107426674	novel_miR_108	gene-LOC107424705	novel_miR_342	gene-LOC107433592
novel_miR_120	gene-LOC107431653	novel_miR_108	gene-LOC107424940	novel_miR_108	gene-LOC107433584
novel_miR_120	gene-LOC107432389	novel_miR_108	gene-LOC107425132	novel_miR_11	gene-LOC107433542
novel_miR_120	gene-LOC107432895	novel_miR_108	gene-LOC107425833	novel_miR_138	gene-LOC107433526
novel_miR_120	gene-LOC107433621	novel_miR_108	gene-LOC107425834	bcy-miR156	gene-LOC107433520
novel_miR_120	gene-LOC107433770	novel_miR_108	gene-LOC107426320	novel_miR_216	gene-LOC107433485
novel_miR_128	gene-LOC107403753	novel_miR_108	gene-LOC107426504	novel_miR_33	gene-LOC107433474
novel_miR_128	gene-LOC107407138	novel_miR_108	gene-LOC107426963	novel_miR_389	gene-LOC107433462
novel_miR_128	gene-LOC107408963	hbr-miR6485	gene-LOC107427067	novel_miR_138	gene-LOC107433457
novel_miR_128	gene-LOC107413883	novel_miR_108	gene-LOC107427133	bcy-miR156	gene-LOC107433440
novel_miR_128	gene-LOC107414589	novel_miR_108	gene-LOC107427675	novel_miR_216	gene-LOC107433419
novel_miR_128	gene-LOC107414615	novel_miR_108	gene-LOC107427686	novel_miR_305	gene-LOC107433349
novel_miR_128	gene-LOC107418586	novel_miR_108	gene-LOC107427734	novel_miR_133	gene-LOC107433348
novel_miR_128	gene-LOC107418763	novel_miR_108	gene-LOC107427896	novel_miR_133	gene-LOC107433347
novel_miR_128	gene-LOC107420526	novel_miR_108	gene-LOC107428297	novel_miR_71	gene-LOC107433311
novel_miR_128	gene-LOC107420560	novel_miR_108	gene-LOC107428333	novel_miR_138	gene-LOC107433310
novel_miR_128	gene-LOC107421128	novel_miR_108	gene-LOC107428901	novel_miR_428	gene-LOC107433303
novel_miR_128	gene-LOC107423353	novel_miR_108	gene-LOC107428955	novel_miR_216	gene-LOC107433261
novel_miR_128	gene-LOC107423960	novel_miR_108	gene-LOC107430105	novel_miR_216	gene-LOC107433215
novel_miR_128	gene-LOC107426708	novel_miR_108	gene-LOC107431010	novel_miR_108	gene-LOC107433195
novel_miR_128	gene-LOC107432421	novel_miR_108	gene-LOC107431012	novel_miR_305	gene-LOC107433185
novel_miR_128	gene-LOC107433696	novel_miR_108	gene-LOC107431316	novel_miR_216	gene-LOC107433166
novel_miR_128	gene-LOC112491637	novel_miR_108	gene-LOC107432509	bcy-miR156	gene-LOC107433143
novel_miR_128	gene-LOC112491661	novel_miR_108	gene-LOC107432652	novel_miR_305	gene-LOC107433124
novel_miR_148	gene-LOC107434104	novel_miR_108	gene-LOC107432696	novel_miR_161	gene-LOC107433099
novel_miR_24	gene-LOC107409952	novel_miR_108	gene-LOC107433195	mes-miR156h	gene-LOC107433079
novel_miR_24	gene-LOC107410713	novel_miR_108	gene-LOC107433584	novel_miR_185	gene-LOC107433075
novel_miR_24	gene-LOC107411255	novel_miR_108	gene-LOC107433858	novel_miR_305	gene-LOC107433061
novel_miR_24	gene-LOC107412398	novel_miR_108	gene-LOC107434688	novel_miR_136	gene-LOC107433043
novel_miR_24	gene-LOC107414000	novel_miR_108	gene-LOC107435603	novel_miR_185	gene-LOC107433036
novel_miR_24	gene-LOC107416182	novel_miR_108	gene-LOC107435690	novel_miR_16	gene-LOC107433033
novel_miR_24	gene-LOC107416415	novel_miR_108	gene-LOC112490701	novel_miR_129	gene-LOC107433003
novel_miR_24	gene-LOC107420016	novel_miR_108	gene-LOC112490951	mdm-miR156t	gene-LOC107432983
novel_miR_24	gene-LOC107420451	novel_miR_108	gene-LOC112492311	novel_miR_366	gene-LOC107432980
novel_miR_24	gene-LOC107421173	novel_miR_108	gene-LOC112492643	novel_miR_428	gene-LOC107432950
novel_miR_24	gene-LOC107421204	novel_miR_110	gene-LOC107427044	novel_miR_71	gene-LOC107432941
novel_miR_24	gene-LOC107422063	novel_miR_112	gene-LOC112489856	novel_miR_305	gene-LOC107432934
novel_miR_24	gene-LOC107423388	novel_miR_112	gene-LOC112492196	novel_miR_120	gene-LOC107432895
novel_miR_24	gene-LOC107424148	novel_miR_115	gene-LOC107404981	novel_miR_136	gene-LOC107432877
novel_miR_24	gene-LOC107424592	novel_miR_115	gene-LOC107405348	novel_miR_133	gene-LOC107432827
novel_miR_24	gene-LOC107424732	novel_miR_115	gene-LOC107408741	mdm-miR156t	gene-LOC107432797
novel_miR_24	gene-LOC107429529	novel_miR_115	gene-LOC107408752	novel_miR_421	gene-LOC107432786
novel_miR_24	gene-LOC107430281	novel_miR_115	gene-LOC107408783	novel_miR_221	gene-LOC107432776
novel_miR_24	gene-LOC107431394	novel_miR_115	gene-LOC107408787	novel_miR_216	gene-LOC107432767
novel_miR_24	gene-LOC107434292	novel_miR_115	gene-LOC107409862	novel_miR_136	gene-LOC107432751
novel_miR_24	gene-LOC107435516	novel_miR_115	gene-LOC107410940	novel_miR_71	gene-LOC107432701
novel_miR_24	gene-LOC112489901	novel_miR_115	gene-LOC107410964	novel_miR_108	gene-LOC107432696
novel_miR_24	gene-LOC112491760	novel_miR_115	gene-LOC107411152	novel_miR_216	gene-LOC107432654
novel_miR_24	gene-LOC112493059	novel_miR_115	gene-LOC107411970	novel_miR_108	gene-LOC107432652
novel_miR_24	gene-LOC112493160	novel_miR_115	gene-LOC107413850	novel_miR_133	gene-LOC107432647
novel_miR_358	gene-LOC107403314	novel_miR_115	gene-LOC107414353	mdm-miR156t	gene-LOC107432574
novel_miR_358	gene-LOC107404665	novel_miR_115	gene-LOC107414354	novel_miR_28	gene-LOC107432538
novel_miR_358	gene-LOC107405086	novel_miR_115	gene-LOC107414479	novel_miR_265	gene-LOC107432536
novel_miR_358	gene-LOC107405405	novel_miR_115	gene-LOC107414490	novel_miR_49	gene-LOC107432533
novel_miR_358	gene-LOC107405438	novel_miR_115	gene-LOC107414509	novel_miR_108	gene-LOC107432509
novel_miR_358	gene-LOC107405577	novel_miR_115	gene-LOC107415359	novel_miR_389	gene-LOC107432415
novel_miR_358	gene-LOC107406613	novel_miR_115	gene-LOC107415687	novel_miR_305	gene-LOC107432409
novel_miR_358	gene-LOC107408240	novel_miR_115	gene-LOC107418285	novel_miR_216	gene-LOC107432407
novel_miR_358	gene-LOC107409633	novel_miR_115	gene-LOC107419376	novel_miR_120	gene-LOC107432389
novel_miR_358	gene-LOC107409939	novel_miR_115	gene-LOC107419755	novel_miR_138	gene-LOC107432385
novel_miR_358	gene-LOC107410222	novel_miR_115	gene-LOC107419832	novel_miR_305	gene-LOC107432337
novel_miR_358	gene-LOC107410606	novel_miR_115	gene-LOC107420474	bcy-miR156	gene-LOC107432336
novel_miR_358	gene-LOC107411031	novel_miR_115	gene-LOC107421014	novel_miR_121	gene-LOC107432316
novel_miR_358	gene-LOC107411387	novel_miR_115	gene-LOC107421117	novel_miR_389	gene-LOC107432305
novel_miR_358	gene-LOC107412691	novel_miR_115	gene-LOC107421871	mes-miR156h	gene-LOC107432300
novel_miR_358	gene-LOC107414866	novel_miR_115	gene-LOC107421895	mes-miR156h	gene-LOC107432284
novel_miR_358	gene-LOC107415907	novel_miR_115	gene-LOC107422689	novel_miR_133	gene-LOC107432274
novel_miR_358	gene-LOC107417183	novel_miR_115	gene-LOC107423394	novel_miR_10	gene-LOC107432214
novel_miR_358	gene-LOC107417390	novel_miR_115	gene-LOC107423723	novel_miR_133	gene-LOC107432174
novel_miR_358	gene-LOC107417391	novel_miR_115	gene-LOC107423896	novel_miR_138	gene-LOC107432163
novel_miR_358	gene-LOC107417602	novel_miR_115	gene-LOC107423911	novel_miR_138	gene-LOC107432162
novel_miR_358	gene-LOC107417756	novel_miR_115	gene-LOC107424398	novel_miR_2	gene-LOC107432149
novel_miR_358	gene-LOC107418117	novel_miR_115	gene-LOC107426257	novel_miR_188	gene-LOC107432141
novel_miR_229	gene-LOC107418407	novel_miR_115	gene-LOC107426990	novel_miR_127	gene-LOC107432113
novel_miR_358	gene-LOC107418537	novel_miR_115	gene-LOC107427647	novel_miR_127	gene-LOC107432105
novel_miR_358	gene-LOC107418703	novel_miR_115	gene-LOC107427876	novel_miR_216	gene-LOC107432058
novel_miR_358	gene-LOC107419468	novel_miR_115	gene-LOC107428830	novel_miR_216	gene-LOC107432045
novel_miR_358	gene-LOC107419516	novel_miR_115	gene-LOC107429485	novel_miR_188	gene-LOC107432031
novel_miR_358	gene-LOC107419520	novel_miR_115	gene-LOC107429930	mes-miR156h	gene-LOC107432016
novel_miR_358	gene-LOC107420097	novel_miR_115	gene-LOC107430431	novel_miR_305	gene-LOC107431979
novel_miR_358	gene-LOC107421405	novel_miR_115	gene-LOC107430480	novel_miR_133	gene-LOC107431945
novel_miR_358	gene-LOC107421618	novel_miR_115	gene-LOC107430833	novel_miR_368	gene-LOC107431937
novel_miR_358	gene-LOC107421796	novel_miR_115	gene-LOC107432490	novel_miR_426	gene-LOC107431928
novel_miR_358	gene-LOC107424468	novel_miR_115	gene-LOC107433312	novel_miR_28	gene-LOC107431803
novel_miR_358	gene-LOC107425402	novel_miR_115	gene-LOC107433864	novel_miR_129	gene-LOC107431796
novel_miR_358	gene-LOC107426437	novel_miR_115	gene-LOC107434378	novel_miR_103	gene-LOC107431782
novel_miR_358	gene-LOC107427054	novel_miR_115	gene-LOC107435579	novel_miR_106	gene-LOC107431760
novel_miR_358	gene-LOC107427684	novel_miR_115	gene-LOC112492328	novel_miR_51	gene-LOC107431730
novel_miR_358	gene-LOC107427733	novel_miR_120	gene-LOC107404915	novel_miR_71	gene-LOC107431713
novel_miR_358	gene-LOC107428198	novel_miR_120	gene-LOC107413271	mes-miR156h	gene-LOC107431664
novel_miR_358	gene-LOC107429078	novel_miR_120	gene-LOC107414211	novel_miR_120	gene-LOC107431653
novel_miR_358	gene-LOC107429220	novel_miR_120	gene-LOC107414306	novel_miR_344	gene-LOC107431608
novel_miR_305	gene-LOC107429275	novel_miR_120	gene-LOC107416521	novel_miR_428	gene-LOC107431553
novel_miR_358	gene-LOC107429313	novel_miR_120	gene-LOC107417656	novel_miR_119	gene-LOC107431539
novel_miR_358	gene-LOC107429662	novel_miR_120	gene-LOC107419453	novel_miR_283	gene-LOC107431501
novel_miR_138	gene-LOC107430422	novel_miR_120	gene-LOC107420944	novel_miR_428	gene-LOC107431462
novel_miR_358	gene-LOC107430745	novel_miR_120	gene-LOC107425432	novel_miR_283	gene-LOC107431445
novel_miR_358	gene-LOC107431622	novel_miR_120	gene-LOC107426674	novel_miR_216	gene-LOC107431433
novel_miR_358	gene-LOC107432390	novel_miR_120	gene-LOC107431653	novel_miR_8	gene-LOC107431409
novel_miR_358	gene-LOC107433093	novel_miR_120	gene-LOC107432389	mdm-miR156t	gene-LOC107431400
novel_miR_358	gene-LOC107433335	novel_miR_120	gene-LOC107432895	novel_miR_24	gene-LOC107431394
novel_miR_358	gene-LOC107433948	novel_miR_120	gene-LOC107433621	novel_miR_426	gene-LOC107431390
novel_miR_358	gene-LOC107434251	novel_miR_120	gene-LOC107433770	novel_miR_305	gene-LOC107431388
novel_miR_358	gene-LOC107434657	novel_miR_123	gene-LOC107406582	novel_miR_133	gene-LOC107431337
novel_miR_358	gene-LOC107434709	novel_miR_123	gene-LOC107417363	novel_miR_108	gene-LOC107431316
novel_miR_358	gene-LOC107434859	novel_miR_123	gene-LOC107422185	novel_miR_426	gene-LOC107431283
novel_miR_358	gene-LOC107435487	novel_miR_123	gene-LOC107422361	novel_miR_216	gene-LOC107431267
novel_miR_358	gene-LOC107435597	novel_miR_123	gene-LOC107423400	novel_miR_133	gene-LOC107431220
novel_miR_346	gene-LOC112490970	novel_miR_123	gene-LOC107427121	novel_miR_1	gene-LOC107431191
novel_miR_358	gene-LOC112491620	novel_miR_123	gene-LOC107428074	novel_miR_136	gene-LOC107431133
novel_miR_368	gene-LOC107410217	novel_miR_123	gene-LOC107430662	novel_miR_305	gene-LOC107431113
novel_miR_368	gene-LOC107410220	novel_miR_123	gene-LOC107433680	novel_miR_428	gene-LOC107431103
gma-miR5368	gene-LOC107412327	novel_miR_123	gene-LOC107434887	novel_miR_138	gene-LOC107431020
novel_miR_368	gene-LOC107413314	novel_miR_123	gene-LOC107435983	novel_miR_108	gene-LOC107431012
novel_miR_368	gene-LOC107414740	novel_miR_138	gene-LOC107403256	novel_miR_108	gene-LOC107431010
novel_miR_368	gene-LOC107415144	novel_miR_145	gene-LOC107403416	novel_miR_133	gene-LOC107430982
novel_miR_368	gene-LOC107417136	novel_miR_145	gene-LOC107403420	novel_miR_129	gene-LOC107430939
novel_miR_368	gene-LOC107420933	novel_miR_145	gene-LOC107403548	novel_miR_51	gene-LOC107430931
novel_miR_368	gene-LOC107421532	novel_miR_145	gene-LOC107404074	novel_miR_305	gene-LOC107430928
novel_miR_368	gene-LOC107425466	novel_miR_145	gene-LOC107404373	novel_miR_305	gene-LOC107430926
novel_miR_368	gene-LOC107427083	novel_miR_145	gene-LOC107405074	novel_miR_368	gene-LOC107430910
novel_miR_368	gene-LOC107427298	novel_miR_145	gene-LOC107406106	novel_miR_133	gene-LOC107430905
novel_miR_368	gene-LOC107429385	novel_miR_145	gene-LOC107406746	novel_miR_216	gene-LOC107430902
novel_miR_368	gene-LOC107430014	novel_miR_145	gene-LOC107407184	novel_miR_265	gene-LOC107430873
novel_miR_368	gene-LOC107430910	novel_miR_145	gene-LOC107407888	novel_miR_305	gene-LOC107430841
novel_miR_368	gene-LOC107431937	novel_miR_145	gene-LOC107407900	novel_miR_305	gene-LOC107430823
novel_miR_368	gene-LOC107434984	novel_miR_145	gene-LOC107407996	novel_miR_305	gene-LOC107430814
novel_miR_368	gene-LOC112489354	novel_miR_145	gene-LOC107408070	novel_miR_366	gene-LOC107430804
novel_miR_421	gene-LOC107406344	novel_miR_145	gene-LOC107408459	gma-miR171k-5p	gene-LOC107430753
novel_miR_421	gene-LOC107406520	novel_miR_145	gene-LOC107408934	novel_miR_71	gene-LOC107430725
novel_miR_421	gene-LOC107406530	novel_miR_145	gene-LOC107409502	novel_miR_216	gene-LOC107430722
novel_miR_421	gene-LOC107406544	novel_miR_145	gene-LOC107409724	gma-miR171k-5p	gene-LOC107430695
novel_miR_421	gene-LOC107410995	novel_miR_145	gene-LOC107409828	novel_miR_133	gene-LOC107430688
novel_miR_421	gene-LOC107411353	novel_miR_145	gene-LOC107411343	novel_miR_10	gene-LOC107430683
novel_miR_421	gene-LOC107412573	novel_miR_145	gene-LOC107411441	novel_miR_305	gene-LOC107430665
novel_miR_320	gene-LOC107413247	novel_miR_145	gene-LOC107411454	novel_miR_123	gene-LOC107430662
novel_miR_216	gene-LOC107413336	novel_miR_145	gene-LOC107412072	novel_miR_71	gene-LOC107430605
novel_miR_421	gene-LOC107414043	novel_miR_145	gene-LOC107412313	novel_miR_305	gene-LOC107430590
novel_miR_421	gene-LOC107414745	novel_miR_145	gene-LOC107412981	novel_miR_428	gene-LOC107430577
novel_miR_421	gene-LOC107415068	novel_miR_145	gene-LOC107413123	novel_miR_216	gene-LOC107430575
novel_miR_33	gene-LOC107416397	novel_miR_145	gene-LOC107414669	novel_miR_305	gene-LOC107430571
novel_miR_421	gene-LOC107418682	novel_miR_145	gene-LOC107414964	novel_miR_305	gene-LOC107430570
novel_miR_421	gene-LOC107422881	novel_miR_145	gene-LOC107415457	novel_miR_268	gene-LOC107430560
novel_miR_421	gene-LOC107424757	novel_miR_145	gene-LOC107415536	novel_miR_305	gene-LOC107430447
novel_miR_421	gene-LOC107427074	novel_miR_145	gene-LOC107415696	novel_miR_16	gene-LOC107430444
novel_miR_421	gene-LOC107430274	novel_miR_145	gene-LOC107415995	novel_miR_342	gene-LOC107430437
novel_miR_421	gene-LOC107430379	novel_miR_145	gene-LOC107415998	novel_miR_138	gene-LOC107430422
novel_miR_421	gene-LOC107432786	novel_miR_145	gene-LOC107416284	novel_miR_305	gene-LOC107430417
novel_miR_421	gene-LOC112488987	novel_miR_145	gene-LOC107416671	novel_miR_221	gene-LOC107430410
novel_miR_421	gene-LOC112492571	novel_miR_145	gene-LOC107417109	novel_miR_421	gene-LOC107430379
novel_miR_486	gene-LOC107403989	novel_miR_145	gene-LOC107417137	novel_miR_305	gene-LOC107430339
novel_miR_486	gene-LOC107405301	novel_miR_145	gene-LOC107417256	novel_miR_216	gene-LOC107430308
novel_miR_486	gene-LOC107423201	novel_miR_145	gene-LOC107417580	novel_miR_305	gene-LOC107430306
novel_miR_486	gene-LOC107425920	novel_miR_145	gene-LOC107417859	novel_miR_24	gene-LOC107430281
novel_miR_486	gene-LOC107428596	cpa-miR160c-3p	gene-LOC107418786	novel_miR_136	gene-LOC107430279
novel_miR_442	gene-LOC107428927	novel_miR_145	gene-LOC107419165	novel_miR_421	gene-LOC107430274
novel_miR_486	gene-LOC107434875	novel_miR_135	gene-LOC107420629	novel_miR_16	gene-LOC107430265
novel_miR_497	gene-LOC107409566	novel_miR_145	gene-LOC107420881	novel_miR_305	gene-LOC107430248
novel_miR_497	gene-LOC107419164	novel_miR_145	gene-LOC107421336	novel_miR_342	gene-LOC107430243
novel_miR_497	gene-LOC107432084	novel_miR_145	gene-LOC107421875	novel_miR_305	gene-LOC107430241
novel_miR_497	gene-LOC107433718	novel_miR_145	gene-LOC107422010	novel_miR_133	gene-LOC107430236
novel_miR_71	gene-LOC107405265	novel_miR_145	gene-LOC107422740	novel_miR_133	gene-LOC107430209
novel_miR_71	gene-LOC107405396	novel_miR_145	gene-LOC107423266	novel_miR_305	gene-LOC107430118
novel_miR_71	gene-LOC107406464	novel_miR_145	gene-LOC107423322	novel_miR_108	gene-LOC107430105
novel_miR_71	gene-LOC107407099	novel_miR_145	gene-LOC107423470	novel_miR_133	gene-LOC107430085
novel_miR_71	gene-LOC107407214	novel_miR_138	gene-LOC107423493	novel_miR_133	gene-LOC107430060
novel_miR_71	gene-LOC107407704	novel_miR_145	gene-LOC107423551	novel_miR_129	gene-LOC107430039
novel_miR_71	gene-LOC107407719	novel_miR_145	gene-LOC107423558	novel_miR_426	gene-LOC107430029
novel_miR_71	gene-LOC107407738	bcy-miR156	gene-LOC107423628	novel_miR_230	gene-LOC107430026
novel_miR_71	gene-LOC107407752	novel_miR_145	gene-LOC107423722	novel_miR_230	gene-LOC107430025
novel_miR_71	gene-LOC107408812	novel_miR_145	gene-LOC107423782	novel_miR_127	gene-LOC107430018
novel_miR_71	gene-LOC107409055	novel_miR_145	gene-LOC107423887	novel_miR_368	gene-LOC107430014
novel_miR_71	gene-LOC107409685	novel_miR_145	gene-LOC107423974	novel_miR_230	gene-LOC107430007
novel_miR_71	gene-LOC107409778	novel_miR_145	gene-LOC107424132	novel_miR_179	gene-LOC107430000
novel_miR_71	gene-LOC107410464	novel_miR_145	gene-LOC107424803	novel_miR_342	gene-LOC107429989
novel_miR_71	gene-LOC107410584	novel_miR_145	gene-LOC107425609	novel_miR_342	gene-LOC107429980
novel_miR_71	gene-LOC107410761	novel_miR_145	gene-LOC107425699	novel_miR_305	gene-LOC107429949
novel_miR_71	gene-LOC107411363	novel_miR_145	gene-LOC107426595	novel_miR_133	gene-LOC107429942
novel_miR_71	gene-LOC107411467	novel_miR_145	gene-LOC107427193	novel_miR_167	gene-LOC107429919
novel_miR_71	gene-LOC107411704	novel_miR_145	gene-LOC107427208	novel_miR_305	gene-LOC107429833
novel_miR_71	gene-LOC107411764	novel_miR_145	gene-LOC107429715	novel_miR_216	gene-LOC107429827
novel_miR_199	gene-LOC107412119	novel_miR_145	gene-LOC107429846	novel_miR_342	gene-LOC107429813
novel_miR_71	gene-LOC107412321	novel_miR_145	gene-LOC107430518	mes-miR156h	gene-LOC107429796
novel_miR_71	gene-LOC107413731	novel_miR_145	gene-LOC107431162	novel_miR_103	gene-LOC107429659
novel_miR_71	gene-LOC107414280	novel_miR_145	gene-LOC107431682	novel_miR_10	gene-LOC107429655
novel_miR_70	gene-LOC107414461	novel_miR_145	gene-LOC107432615	novel_miR_428	gene-LOC107429648
novel_miR_71	gene-LOC107414507	novel_miR_145	gene-LOC107432848	novel_miR_276	gene-LOC107429641
novel_miR_71	gene-LOC107414598	novel_miR_145	gene-LOC107433041	novel_miR_1	gene-LOC107429619
novel_miR_71	gene-LOC107414936	novel_miR_145	gene-LOC107433360	novel_miR_305	gene-LOC107429618
novel_miR_71	gene-LOC107415146	novel_miR_145	gene-LOC107433373	novel_miR_138	gene-LOC107429605
novel_miR_71	gene-LOC107415865	novel_miR_145	gene-LOC107434101	novel_miR_188	gene-LOC107429592
novel_miR_71	gene-LOC107417072	novel_miR_145	gene-LOC107434655	novel_miR_305	gene-LOC107429581
novel_miR_71	gene-LOC107417681	novel_miR_150	gene-LOC107404204	novel_miR_133	gene-LOC107429563
novel_miR_71	gene-LOC107418282	novel_miR_150	gene-LOC107411123	novel_miR_221	gene-LOC107429561
novel_miR_71	gene-LOC107418333	novel_miR_150	gene-LOC107411814	novel_miR_24	gene-LOC107429529
novel_miR_71	gene-LOC107418468	novel_miR_150	gene-LOC107411895	novel_miR_216	gene-LOC107429527
novel_miR_71	gene-LOC107418477	novel_miR_150	gene-LOC107412390	novel_miR_127	gene-LOC107429444
novel_miR_71	gene-LOC107419861	novel_miR_150	gene-LOC107412439	novel_miR_368	gene-LOC107429385
novel_miR_71	gene-LOC107420573	novel_miR_150	gene-LOC107412544	novel_miR_216	gene-LOC107429383
novel_miR_71	gene-LOC107420820	novel_miR_150	gene-LOC107419565	novel_miR_14	gene-LOC107429371
mdm-miR156t	gene-LOC107421262	novel_miR_150	gene-LOC107422090	novel_miR_246	gene-LOC107429314
novel_miR_71	gene-LOC107421385	novel_miR_150	gene-LOC107423797	novel_miR_366	gene-LOC107429290
novel_miR_71	gene-LOC107421722	novel_miR_150	gene-LOC107425495	novel_miR_305	gene-LOC107429275
novel_miR_71	gene-LOC107421842	novel_miR_150	gene-LOC107426787	novel_miR_51	gene-LOC107429271
novel_miR_71	gene-LOC107421984	novel_miR_150	gene-LOC107435712	novel_miR_216	gene-LOC107429264
novel_miR_71	gene-LOC107424224	novel_miR_150	gene-LOC107435730	novel_miR_136	gene-LOC107429253
novel_miR_33	gene-LOC107426190	novel_miR_2	gene-LOC107420292	novel_miR_268	gene-LOC107429229
novel_miR_71	gene-LOC107426709	cpa-miR160c-5p	gene-LOC107420418	novel_miR_133	gene-LOC107429170
novel_miR_71	gene-LOC107427206	novel_miR_2	gene-LOC107423182	novel_miR_73	gene-LOC107429149
novel_miR_71	gene-LOC107428520	novel_miR_2	gene-LOC107423798	novel_miR_51	gene-LOC107429127
novel_miR_71	gene-LOC107429114	novel_miR_2	gene-LOC107426221	novel_miR_51	gene-LOC107429124
novel_miR_71	gene-LOC107430605	novel_miR_2	gene-LOC107426620	novel_miR_71	gene-LOC107429114
novel_miR_71	gene-LOC107430725	novel_miR_2	gene-LOC107432149	novel_miR_51	gene-LOC107429081
novel_miR_71	gene-LOC107431713	novel_miR_221	gene-LOC107403536	bcy-miR156	gene-LOC107429070
novel_miR_71	gene-LOC107432701	novel_miR_221	gene-LOC107406665	novel_miR_136	gene-LOC107429060
novel_miR_71	gene-LOC107432941	novel_miR_221	gene-LOC107407621	novel_miR_127	gene-LOC107429058
novel_miR_71	gene-LOC107433311	novel_miR_221	gene-LOC107408119	novel_miR_51	gene-LOC107429045
novel_miR_33	gene-LOC107433474	novel_miR_221	gene-LOC107410364	novel_miR_216	gene-LOC107428959
novel_miR_71	gene-LOC107435328	novel_miR_221	gene-LOC107410443	novel_miR_108	gene-LOC107428955
novel_miR_71	gene-LOC107435607	novel_miR_221	gene-LOC107412878	novel_miR_16	gene-LOC107428946
novel_miR_71	gene-LOC112489496	novel_miR_221	gene-LOC107413901	novel_miR_108	gene-LOC107428901
novel_miR_71	gene-LOC112490493	novel_miR_221	gene-LOC107415253	novel_miR_115	gene-LOC107428830
novel_miR_71	gene-LOC112493121	novel_miR_221	gene-LOC107423850	novel_miR_133	gene-LOC107428762
novel_miR_33	gene-LOC107406263	novel_miR_221	gene-LOC107429561	novel_miR_118	gene-LOC107428728
novel_miR_33	gene-LOC107406264	novel_miR_221	gene-LOC107430410	novel_miR_216	gene-LOC107428666
novel_miR_145	gene-LOC107412313	novel_miR_221	gene-LOC107432776	novel_miR_185	gene-LOC107428665
novel_miR_76	gene-LOC107413024	novel_miR_230	gene-LOC107405579	novel_miR_216	gene-LOC107428653
novel_miR_76	gene-LOC107421005	novel_miR_230	gene-LOC107406981	novel_miR_133	gene-LOC107428632
novel_miR_76	gene-LOC107423187	novel_miR_230	gene-LOC107407689	novel_miR_216	gene-LOC107428601
novel_miR_76	gene-LOC107423190	novel_miR_230	gene-LOC107417707	novel_miR_342	gene-LOC107428572
novel_miR_83	gene-LOC107405628	novel_miR_230	gene-LOC107422007	novel_miR_216	gene-LOC107428571
novel_miR_83	gene-LOC107422415	novel_miR_230	gene-LOC107422008	novel_miR_305	gene-LOC107428541
novel_miR_83	gene-LOC107435070	novel_miR_230	gene-LOC107426209	novel_miR_305	gene-LOC107428527
mdm-miR156t	gene-LOC107404419	novel_miR_230	gene-LOC107426673	novel_miR_71	gene-LOC107428520
bcy-miR156	gene-LOC107405609	novel_miR_230	gene-LOC107430007	novel_miR_133	gene-LOC107428493
mdm-miR156t	gene-LOC107406208	novel_miR_230	gene-LOC107430025	bcy-miR156	gene-LOC107428487
mdm-miR156t	gene-LOC107406217	novel_miR_230	gene-LOC107430026	novel_miR_10	gene-LOC107428469
bcy-miR156	gene-LOC107407015	novel_miR_230	gene-LOC107434896	novel_miR_305	gene-LOC107428465
mdm-miR156t	gene-LOC107407031	novel_miR_232	gene-LOC107404030	novel_miR_342	gene-LOC107428464
mdm-miR156t	gene-LOC107407050	novel_miR_232	gene-LOC107404795	novel_miR_39	gene-LOC107428432
mdm-miR156t	gene-LOC107407443	novel_miR_232	gene-LOC107405361	novel_miR_305	gene-LOC107428394
mdm-miR156t	gene-LOC107408371	novel_miR_232	gene-LOC107406950	novel_miR_305	gene-LOC107428393
mdm-miR156t	gene-LOC107408378	novel_miR_232	gene-LOC107412071	novel_miR_305	gene-LOC107428373
mdm-miR156t	gene-LOC107408722	novel_miR_232	gene-LOC107412637	gma-miR5368	gene-LOC107428366
mdm-miR156t	gene-LOC107408731	novel_miR_232	gene-LOC107413921	novel_miR_216	gene-LOC107428352
mdm-miR156t	gene-LOC107408801	novel_miR_161	gene-LOC107415730	novel_miR_108	gene-LOC107428333
mdm-miR156t	gene-LOC107408835	novel_miR_232	gene-LOC107415895	bcy-miR156	gene-LOC107428311
bcy-miR156	gene-LOC107408850	novel_miR_232	gene-LOC107416261	novel_miR_216	gene-LOC107428301
bcy-miR156	gene-LOC107408877	novel_miR_232	gene-LOC107416273	novel_miR_232	gene-LOC107428300
bcy-miR156	gene-LOC107408879	novel_miR_232	gene-LOC107417787	novel_miR_108	gene-LOC107428297
bcy-miR156	gene-LOC107408885	novel_miR_232	gene-LOC107418988	bcy-miR156	gene-LOC107428287
mdm-miR156t	gene-LOC107409029	novel_miR_16	gene-LOC107423350	novel_miR_138	gene-LOC107428240
mdm-miR156t	gene-LOC107409039	novel_miR_232	gene-LOC107424521	novel_miR_305	gene-LOC107428238
mdm-miR156t	gene-LOC107409160	novel_miR_232	gene-LOC107427443	novel_miR_133	gene-LOC107428227
bcy-miR156	gene-LOC107409176	novel_miR_232	gene-LOC107427650	novel_miR_199	gene-LOC107428217
mdm-miR156t	gene-LOC107409252	novel_miR_232	gene-LOC107428300	novel_miR_133	gene-LOC107428189
mdm-miR156t	gene-LOC107409830	novel_miR_232	gene-LOC112491239	novel_miR_196	gene-LOC107428183
mdm-miR156t	gene-LOC107410576	novel_miR_28	gene-LOC107405199	novel_miR_344	gene-LOC107428177
mdm-miR156t	gene-LOC107410577	novel_miR_28	gene-LOC107410352	novel_miR_264	gene-LOC107428160
mdm-miR156t	gene-LOC107410672	novel_miR_28	gene-LOC107413753	novel_miR_216	gene-LOC107428138
mdm-miR156t	gene-LOC107410733	novel_miR_28	gene-LOC107415936	mdm-miR156t	gene-LOC107428112
mdm-miR156t	gene-LOC107410949	novel_miR_28	gene-LOC107415937	novel_miR_133	gene-LOC107428108
mdm-miR156t	gene-LOC107411428	novel_miR_28	gene-LOC107418938	novel_miR_16	gene-LOC107428102
mdm-miR156t	gene-LOC107411753	novel_miR_28	gene-LOC107420219	novel_miR_123	gene-LOC107428074
mdm-miR156t	gene-LOC107412017	novel_miR_28	gene-LOC107420223	novel_miR_122	gene-LOC107428007
mdm-miR156t	gene-LOC107412900	novel_miR_28	gene-LOC107420225	novel_miR_342	gene-LOC107427986
mdm-miR156t	gene-LOC107413378	novel_miR_28	gene-LOC107423132	novel_miR_500	gene-LOC107427920
mdm-miR156t	gene-LOC107414149	novel_miR_28	gene-LOC107426429	novel_miR_500	gene-LOC107427907
mdm-miR156t	gene-LOC107415257	novel_miR_28	gene-LOC107431803	novel_miR_108	gene-LOC107427896
mdm-miR156t	gene-LOC107415943	novel_miR_28	gene-LOC107432538	novel_miR_305	gene-LOC107427850
mdm-miR156t	gene-LOC107416470	novel_miR_280	gene-LOC107406596	gma-miR5368	gene-LOC107427811
bcy-miR156	gene-LOC107416668	novel_miR_358	gene-LOC107403314	novel_miR_138	gene-LOC107427806
mdm-miR156t	gene-LOC107417392	novel_miR_358	gene-LOC107404665	novel_miR_108	gene-LOC107427734
mdm-miR156t	gene-LOC107417481	novel_miR_358	gene-LOC107405086	novel_miR_108	gene-LOC107427686
bcy-miR156	gene-LOC107417566	novel_miR_358	gene-LOC107405405	novel_miR_108	gene-LOC107427675
mdm-miR156t	gene-LOC107417571	novel_miR_358	gene-LOC107405438	novel_miR_366	gene-LOC107427670
mdm-miR156t	gene-LOC107417691	novel_miR_358	gene-LOC107405577	novel_miR_154	gene-LOC107427658
mdm-miR156t	gene-LOC107417957	novel_miR_358	gene-LOC107406613	novel_miR_216	gene-LOC107427654
bcy-miR156	gene-LOC107418038	novel_miR_358	gene-LOC107408240	novel_miR_232	gene-LOC107427650
mdm-miR156t	gene-LOC107418920	novel_miR_358	gene-LOC107409633	novel_miR_455	gene-LOC107427584
bcy-miR156	gene-LOC107419077	novel_miR_358	gene-LOC107409939	novel_miR_455	gene-LOC107427574
mdm-miR156t	gene-LOC107419367	novel_miR_358	gene-LOC107410222	novel_miR_455	gene-LOC107427573
bcy-miR156	gene-LOC107419711	novel_miR_358	gene-LOC107410606	novel_miR_305	gene-LOC107427559
mdm-miR156t	gene-LOC107420151	novel_miR_358	gene-LOC107411031	novel_miR_305	gene-LOC107427540
mdm-miR156t	gene-LOC107420277	novel_miR_358	gene-LOC107411387	novel_miR_305	gene-LOC107427497
mdm-miR156t	gene-LOC107420790	novel_miR_358	gene-LOC107412691	novel_miR_216	gene-LOC107427484
mdm-miR156t	gene-LOC107420809	novel_miR_358	gene-LOC107414866	novel_miR_130	gene-LOC107427476
mdm-miR156t	gene-LOC107420843	novel_miR_358	gene-LOC107415907	novel_miR_428	gene-LOC107427451
mdm-miR156t	gene-LOC107421212	novel_miR_358	gene-LOC107417183	novel_miR_232	gene-LOC107427443
mdm-miR156t	gene-LOC107421423	novel_miR_358	gene-LOC107417390	novel_miR_283	gene-LOC107427412
mdm-miR156t	gene-LOC107421475	novel_miR_358	gene-LOC107417391	novel_miR_253	gene-LOC107427404
bcy-miR156	gene-LOC107421640	novel_miR_358	gene-LOC107417602	novel_miR_305	gene-LOC107427349
mdm-miR156t	gene-LOC107422456	novel_miR_358	gene-LOC107417756	novel_miR_368	gene-LOC107427298
mdm-miR156t	gene-LOC107422550	novel_miR_358	gene-LOC107418117	novel_miR_71	gene-LOC107427206
mdm-miR156t	gene-LOC107423781	novel_miR_229	gene-LOC107418407	hbr-miR6485	gene-LOC107427184
bcy-miR156	gene-LOC107425063	novel_miR_358	gene-LOC107418537	novel_miR_305	gene-LOC107427180
mdm-miR156t	gene-LOC107425121	novel_miR_358	gene-LOC107418703	bcy-miR156	gene-LOC107427142
mdm-miR156t	gene-LOC107426380	novel_miR_358	gene-LOC107419468	novel_miR_108	gene-LOC107427133
mdm-miR156t	gene-LOC107426448	novel_miR_358	gene-LOC107419516	novel_miR_55	gene-LOC107427132
mdm-miR156t	gene-LOC107426717	novel_miR_358	gene-LOC107419520	novel_miR_133	gene-LOC107427129
mdm-miR156t	gene-LOC107427248	novel_miR_358	gene-LOC107420097	novel_miR_133	gene-LOC107427127
mdm-miR156t	gene-LOC107427580	novel_miR_358	gene-LOC107421405	novel_miR_123	gene-LOC107427121
bcy-miR156	gene-LOC107428287	novel_miR_358	gene-LOC107421618	mes-miR156c	gene-LOC107427114
bcy-miR156	gene-LOC107428311	novel_miR_358	gene-LOC107421796	novel_miR_375	gene-LOC107427102
mdm-miR156t	gene-LOC107428764	novel_miR_358	gene-LOC107424468	novel_miR_368	gene-LOC107427083
bcy-miR156	gene-LOC107429070	novel_miR_358	gene-LOC107425402	novel_miR_421	gene-LOC107427074
mdm-miR156t	gene-LOC107429717	novel_miR_358	gene-LOC107426437	hbr-miR6485	gene-LOC107427067
mdm-miR156t	gene-LOC107430543	novel_miR_358	gene-LOC107427054	novel_miR_16	gene-LOC107427045
bcy-miR156	gene-LOC107432336	novel_miR_358	gene-LOC107427684	novel_miR_133	gene-LOC107427027
mdm-miR156t	gene-LOC107432574	novel_miR_358	gene-LOC107427733	novel_miR_127	gene-LOC107426986
mdm-miR156t	gene-LOC107432797	novel_miR_358	gene-LOC107428198	novel_miR_216	gene-LOC107426972
mdm-miR156t	gene-LOC107432983	novel_miR_358	gene-LOC107429078	novel_miR_108	gene-LOC107426963
mdm-miR156t	gene-LOC107433040	novel_miR_358	gene-LOC107429220	novel_miR_14	gene-LOC107426895
mdm-miR156t	gene-LOC107433234	novel_miR_305	gene-LOC107429275	novel_miR_356	gene-LOC107426890
bcy-miR156	gene-LOC107433520	novel_miR_358	gene-LOC107429313	novel_miR_305	gene-LOC107426884
mdm-miR156t	gene-LOC107434176	novel_miR_358	gene-LOC107429662	novel_miR_283	gene-LOC107426865
mdm-miR156t	gene-LOC107434810	novel_miR_138	gene-LOC107430422	novel_miR_122	gene-LOC107426844
mdm-miR156t	gene-LOC107435081	novel_miR_358	gene-LOC107430745	novel_miR_426	gene-LOC107426830
mdm-miR156t	gene-LOC107435082	novel_miR_358	gene-LOC107431622	novel_miR_264	gene-LOC107426827
mdm-miR156t	gene-LOC107435406	novel_miR_358	gene-LOC107432390	novel_miR_179	gene-LOC107426824
mdm-miR156t	gene-LOC107435442	novel_miR_358	gene-LOC107433093	novel_miR_428	gene-LOC107426788
mdm-miR156t	gene-LOC112489181	novel_miR_358	gene-LOC107433335	novel_miR_150	gene-LOC107426787
mdm-miR156t	gene-LOC112492786	novel_miR_358	gene-LOC107433948	novel_miR_138	gene-LOC107426766
mes-miR156c	gene-LOC107403685	novel_miR_358	gene-LOC107434251	novel_miR_71	gene-LOC107426709
mes-miR156c	gene-LOC107406329	novel_miR_358	gene-LOC107434657	novel_miR_120	gene-LOC107426674
mes-miR156c	gene-LOC107406635	novel_miR_358	gene-LOC107434709	novel_miR_230	gene-LOC107426673
mes-miR156c	gene-LOC107407910	novel_miR_358	gene-LOC107434859	novel_miR_2	gene-LOC107426620
mes-miR156c	gene-LOC107408505	novel_miR_358	gene-LOC107435487	novel_miR_305	gene-LOC107426611
mes-miR156c	gene-LOC107409281	novel_miR_358	gene-LOC107435597	novel_miR_199	gene-LOC107426543
mes-miR156c	gene-LOC107410031	novel_miR_346	gene-LOC112490970	novel_miR_216	gene-LOC107426532
mes-miR156c	gene-LOC107410728	novel_miR_358	gene-LOC112491620	novel_miR_188	gene-LOC107426516
mes-miR156c	gene-LOC107411182	novel_miR_414	gene-LOC107403755	bcy-miR156	gene-LOC107426515
mes-miR156c	gene-LOC107411305	novel_miR_414	gene-LOC107405083	novel_miR_108	gene-LOC107426504
mes-miR156c	gene-LOC107412191	novel_miR_414	gene-LOC107405765	novel_miR_133	gene-LOC107426458
mes-miR156c	gene-LOC107412526	novel_miR_414	gene-LOC107406768	novel_miR_185	gene-LOC107426444
mes-miR156c	gene-LOC107412752	novel_miR_414	gene-LOC107406770	novel_miR_28	gene-LOC107426429
mes-miR156c	gene-LOC107413721	novel_miR_414	gene-LOC107407473	novel_miR_500	gene-LOC107426384
mes-miR156c	gene-LOC107413868	novel_miR_414	gene-LOC107409444	novel_miR_169	gene-LOC107426334
mes-miR156c	gene-LOC107415180	novel_miR_414	gene-LOC107409714	novel_miR_100	gene-LOC107426331
mes-miR156c	gene-LOC107416233	novel_miR_414	gene-LOC107411229	novel_miR_108	gene-LOC107426320
mes-miR156c	gene-LOC107416838	novel_miR_414	gene-LOC107411236	novel_miR_305	gene-LOC107426318
mes-miR156c	gene-LOC107418409	novel_miR_414	gene-LOC107411238	novel_miR_115	gene-LOC107426257
mes-miR156c	gene-LOC107419934	novel_miR_414	gene-LOC107414398	novel_miR_2	gene-LOC107426221
mes-miR156c	gene-LOC107419935	novel_miR_33	gene-LOC107414966	novel_miR_230	gene-LOC107426209
mes-miR156c	gene-LOC107420178	novel_miR_414	gene-LOC107419690	novel_miR_33	gene-LOC107426190
mes-miR156c	gene-LOC107420411	novel_miR_414	gene-LOC107419737	novel_miR_136	gene-LOC107426117
mes-miR156c	gene-LOC107420699	novel_miR_414	gene-LOC107419763	novel_miR_216	gene-LOC107426035
mes-miR156c	gene-LOC107422517	novel_miR_414	gene-LOC107422561	novel_miR_305	gene-LOC107425961
mes-miR156c	gene-LOC107422863	novel_miR_414	gene-LOC107430556	novel_miR_264	gene-LOC107425890
mes-miR156c	gene-LOC107423295	novel_miR_414	gene-LOC107430599	novel_miR_477	gene-LOC107425862
mes-miR156c	gene-LOC107423624	novel_miR_414	gene-LOC107430997	novel_miR_108	gene-LOC107425834
mes-miR156c	gene-LOC107423777	novel_miR_414	gene-LOC107433455	novel_miR_108	gene-LOC107425833
mes-miR156c	gene-LOC107424110	novel_miR_414	gene-LOC107434739	novel_miR_16	gene-LOC107425828
mes-miR156c	gene-LOC107424447	novel_miR_414	gene-LOC107435060	novel_miR_264	gene-LOC107425769
mes-miR156c	gene-LOC107424473	novel_miR_414	gene-LOC112489544	novel_miR_216	gene-LOC107425765
mes-miR156c	gene-LOC107424531	novel_miR_421	gene-LOC107406344	novel_miR_428	gene-LOC107425742
mes-miR156c	gene-LOC107425177	novel_miR_421	gene-LOC107406520	novel_miR_136	gene-LOC107425669
mes-miR156c	gene-LOC107425966	novel_miR_421	gene-LOC107406530	bcy-miR156	gene-LOC107425667
mes-miR156c	gene-LOC107426342	novel_miR_421	gene-LOC107406544	novel_miR_146	gene-LOC107425647
mes-miR156c	gene-LOC107426572	novel_miR_421	gene-LOC107410995	novel_miR_133	gene-LOC107425603
mes-miR156c	gene-LOC107426764	novel_miR_421	gene-LOC107411353	novel_miR_161	gene-LOC107425592
mes-miR156c	gene-LOC107426815	novel_miR_421	gene-LOC107412573	novel_miR_305	gene-LOC107425532
mes-miR156c	gene-LOC107427114	novel_miR_320	gene-LOC107413247	novel_miR_150	gene-LOC107425495
mes-miR156c	gene-LOC107428694	novel_miR_216	gene-LOC107413336	novel_miR_368	gene-LOC107425466
mes-miR156c	gene-LOC107429034	novel_miR_421	gene-LOC107414043	novel_miR_344	gene-LOC107425443
mes-miR156c	gene-LOC107431906	novel_miR_421	gene-LOC107414745	novel_miR_120	gene-LOC107425432
mes-miR156c	gene-LOC107431942	novel_miR_421	gene-LOC107415068	novel_miR_428	gene-LOC107425397
mes-miR156c	gene-LOC107432966	novel_miR_33	gene-LOC107416397	novel_miR_51	gene-LOC107425359
mes-miR156c	gene-LOC107433135	novel_miR_421	gene-LOC107418682	novel_miR_428	gene-LOC107425357
mes-miR156c	gene-LOC107433816	novel_miR_421	gene-LOC107422881	novel_miR_216	gene-LOC107425329
mes-miR156c	gene-LOC107433891	novel_miR_421	gene-LOC107424757	novel_miR_216	gene-LOC107425320
mes-miR156c	gene-LOC107434090	novel_miR_421	gene-LOC107427074	novel_miR_127	gene-LOC107425303
mes-miR156c	gene-LOC107434317	novel_miR_421	gene-LOC107430274	novel_miR_73	gene-LOC107425294
mes-miR156c	gene-LOC107434323	novel_miR_421	gene-LOC107430379	novel_miR_264	gene-LOC107425292
mes-miR156c	gene-LOC107434711	novel_miR_421	gene-LOC107432786	novel_miR_305	gene-LOC107425261
mes-miR156c	gene-LOC112489141	novel_miR_421	gene-LOC112488987	novel_miR_193	gene-LOC107425251
novel_miR_123	gene-LOC107406582	novel_miR_421	gene-LOC112492571	novel_miR_27	gene-LOC107425237
novel_miR_123	gene-LOC107417363	novel_miR_428	gene-LOC107404550	novel_miR_305	gene-LOC107425212
novel_miR_123	gene-LOC107422185	novel_miR_428	gene-LOC107404651	novel_miR_305	gene-LOC107425161
novel_miR_123	gene-LOC107422361	novel_miR_428	gene-LOC107406162	bcy-miR156	gene-LOC107425142
novel_miR_123	gene-LOC107423400	novel_miR_428	gene-LOC107406163	novel_miR_133	gene-LOC107425139
novel_miR_123	gene-LOC107427121	novel_miR_428	gene-LOC107406445	novel_miR_108	gene-LOC107425132
novel_miR_123	gene-LOC107428074	novel_miR_428	gene-LOC107406458	novel_miR_428	gene-LOC107425072
novel_miR_123	gene-LOC107430662	novel_miR_428	gene-LOC107406534	bcy-miR156	gene-LOC107425063
novel_miR_123	gene-LOC107433680	novel_miR_428	gene-LOC107406550	novel_miR_133	gene-LOC107425002
novel_miR_123	gene-LOC107434887	novel_miR_428	gene-LOC107410070	novel_miR_323	gene-LOC107424996
novel_miR_123	gene-LOC107435983	novel_miR_428	gene-LOC107410232	novel_miR_428	gene-LOC107424995
novel_miR_127	gene-LOC107404873	novel_miR_428	gene-LOC107410335	novel_miR_305	gene-LOC107424956
novel_miR_127	gene-LOC107404961	novel_miR_428	gene-LOC107411318	novel_miR_108	gene-LOC107424940
novel_miR_127	gene-LOC107405014	novel_miR_428	gene-LOC107412594	novel_miR_133	gene-LOC107424904
novel_miR_127	gene-LOC107405370	novel_miR_428	gene-LOC107412624	novel_miR_428	gene-LOC107424882
novel_miR_127	gene-LOC107406057	novel_miR_428	gene-LOC107413665	novel_miR_133	gene-LOC107424861
novel_miR_127	gene-LOC107406610	novel_miR_428	gene-LOC107413874	novel_miR_444	gene-LOC107424857
novel_miR_127	gene-LOC107407876	novel_miR_428	gene-LOC107414457	novel_miR_138	gene-LOC107424836
novel_miR_127	gene-LOC107410532	novel_miR_428	gene-LOC107414839	novel_miR_133	gene-LOC107424833
novel_miR_127	gene-LOC107411166	novel_miR_428	gene-LOC107414956	novel_miR_103	gene-LOC107424820
novel_miR_127	gene-LOC107411528	novel_miR_428	gene-LOC107415291	novel_miR_133	gene-LOC107424804
novel_miR_127	gene-LOC107412075	novel_miR_428	gene-LOC107415715	novel_miR_342	gene-LOC107424797
novel_miR_127	gene-LOC107416413	novel_miR_428	gene-LOC107415722	novel_miR_216	gene-LOC107424793
novel_miR_127	gene-LOC107418713	novel_miR_428	gene-LOC107417560	novel_miR_421	gene-LOC107424757
novel_miR_127	gene-LOC107419635	novel_miR_428	gene-LOC107418259	novel_miR_24	gene-LOC107424732
novel_miR_127	gene-LOC107421520	novel_miR_428	gene-LOC107418401	novel_miR_108	gene-LOC107424705
novel_miR_127	gene-LOC107423540	novel_miR_428	gene-LOC107418867	novel_miR_136	gene-LOC107424698
novel_miR_127	gene-LOC107423603	novel_miR_428	gene-LOC107419574	novel_miR_428	gene-LOC107424694
novel_miR_127	gene-LOC107425303	novel_miR_428	gene-LOC107419981	novel_miR_202	gene-LOC107424688
novel_miR_127	gene-LOC107426986	novel_miR_428	gene-LOC107420128	novel_miR_366	gene-LOC107424672
novel_miR_127	gene-LOC107429058	novel_miR_428	gene-LOC107420261	novel_miR_428	gene-LOC107424648
novel_miR_127	gene-LOC107429444	novel_miR_428	gene-LOC107420475	novel_miR_366	gene-LOC107424596
novel_miR_127	gene-LOC107430018	novel_miR_428	gene-LOC107420521	novel_miR_24	gene-LOC107424592
novel_miR_127	gene-LOC107432105	novel_miR_428	gene-LOC107420710	novel_miR_283	gene-LOC107424573
novel_miR_127	gene-LOC107432113	novel_miR_428	gene-LOC107420955	novel_miR_232	gene-LOC107424521
novel_miR_127	gene-LOC107434846	novel_miR_428	gene-LOC107421581	novel_miR_246	gene-LOC107424506
novel_miR_127	gene-LOC107435204	novel_miR_428	gene-LOC107422100	novel_miR_366	gene-LOC107424475
novel_miR_127	gene-LOC107435549	novel_miR_428	gene-LOC107422207	novel_miR_133	gene-LOC107424458
novel_miR_127	gene-LOC112488921	novel_miR_428	gene-LOC107423430	novel_miR_100	gene-LOC107424445
novel_miR_127	gene-LOC112489130	novel_miR_428	gene-LOC107424648	novel_miR_366	gene-LOC107424407
novel_miR_127	gene-LOC112489571	novel_miR_428	gene-LOC107424694	novel_miR_100	gene-LOC107424385
novel_miR_127	gene-LOC112490740	novel_miR_428	gene-LOC107424882	novel_miR_305	gene-LOC107424364
novel_miR_143	gene-LOC107413687	novel_miR_428	gene-LOC107424995	novel_miR_216	gene-LOC107424357
novel_miR_150	gene-LOC107404204	novel_miR_428	gene-LOC107425072	novel_miR_16	gene-LOC107424356
novel_miR_150	gene-LOC107411123	novel_miR_428	gene-LOC107425357	novel_miR_1	gene-LOC107424249
novel_miR_150	gene-LOC107411814	novel_miR_428	gene-LOC107425397	novel_miR_153	gene-LOC107424240
novel_miR_150	gene-LOC107411895	novel_miR_428	gene-LOC107425742	novel_miR_216	gene-LOC107424227
novel_miR_150	gene-LOC107412390	novel_miR_428	gene-LOC107426788	novel_miR_216	gene-LOC107424226
novel_miR_150	gene-LOC107412439	novel_miR_428	gene-LOC107427451	novel_miR_71	gene-LOC107424224
novel_miR_150	gene-LOC107412544	novel_miR_305	gene-LOC107427559	novel_miR_216	gene-LOC107424223
novel_miR_150	gene-LOC107419565	novel_miR_133	gene-LOC107428189	novel_miR_185	gene-LOC107424161
novel_miR_150	gene-LOC107422090	novel_miR_428	gene-LOC107429648	novel_miR_24	gene-LOC107424148
novel_miR_150	gene-LOC107423797	novel_miR_428	gene-LOC107430577	novel_miR_216	gene-LOC107424133
novel_miR_150	gene-LOC107425495	novel_miR_428	gene-LOC107431103	novel_miR_246	gene-LOC107424112
novel_miR_150	gene-LOC107426787	novel_miR_428	gene-LOC107431462	novel_miR_305	gene-LOC107424099
novel_miR_150	gene-LOC107435712	novel_miR_428	gene-LOC107431553	novel_miR_108	gene-LOC107424097
novel_miR_150	gene-LOC107435730	novel_miR_428	gene-LOC107432950	novel_miR_133	gene-LOC107424086
novel_miR_151	gene-LOC107411648	novel_miR_428	gene-LOC107433303	novel_miR_305	gene-LOC107424064
novel_miR_151	gene-LOC107417455	novel_miR_428	gene-LOC107434079	novel_miR_73	gene-LOC107424028
novel_miR_151	gene-LOC107420072	novel_miR_428	gene-LOC107434584	novel_miR_122	gene-LOC107423970
novel_miR_151	gene-LOC107425989	novel_miR_428	gene-LOC107435113	novel_miR_305	gene-LOC107423959
novel_miR_155	gene-LOC107412737	novel_miR_428	gene-LOC107435115	novel_miR_216	gene-LOC107423958
novel_miR_16	gene-LOC107403785	novel_miR_428	gene-LOC107435252	novel_miR_146	gene-LOC107423930
novel_miR_16	gene-LOC107405932	novel_miR_428	gene-LOC107435468	novel_miR_136	gene-LOC107423860
novel_miR_16	gene-LOC107406598	novel_miR_428	gene-LOC112490480	novel_miR_216	gene-LOC107423857
novel_miR_16	gene-LOC107406833	novel_miR_428	gene-LOC112491004	novel_miR_216	gene-LOC107423856
novel_miR_16	gene-LOC107407894	novel_miR_428	gene-LOC112491203	novel_miR_221	gene-LOC107423850
novel_miR_16	gene-LOC107410712	novel_miR_428	gene-LOC112491720	novel_miR_2	gene-LOC107423798
novel_miR_16	gene-LOC107413676	novel_miR_428	gene-LOC112491736	novel_miR_150	gene-LOC107423797
novel_miR_16	gene-LOC107416101	novel_miR_428	gene-LOC112492918	novel_miR_133	gene-LOC107423776
novel_miR_16	gene-LOC107418063	novel_miR_428	gene-LOC112493326	novel_miR_196	gene-LOC107423746
novel_miR_16	gene-LOC107418381	novel_miR_435	gene-LOC107432791	novel_miR_115	gene-LOC107423723
novel_miR_16	gene-LOC107419578	novel_miR_436	gene-LOC107403801	novel_miR_216	gene-LOC107423715
novel_miR_16	gene-LOC107420856	novel_miR_436	gene-LOC107404318	mes-miR156h	gene-LOC107423660
novel_miR_16	gene-LOC107421302	novel_miR_436	gene-LOC107405644	novel_miR_216	gene-LOC107423651
novel_miR_16	gene-LOC107423350	novel_miR_436	gene-LOC107405801	novel_miR_305	gene-LOC107423646
novel_miR_16	gene-LOC107424356	novel_miR_436	gene-LOC107406490	bcy-miR156	gene-LOC107423628
novel_miR_16	gene-LOC107425828	novel_miR_436	gene-LOC107407136	novel_miR_127	gene-LOC107423603
novel_miR_16	gene-LOC107427045	novel_miR_436	gene-LOC107407938	novel_miR_133	gene-LOC107423576
novel_miR_122	gene-LOC107428007	novel_miR_436	gene-LOC107408000	novel_miR_389	gene-LOC107423556
novel_miR_16	gene-LOC107428102	novel_miR_436	gene-LOC107409089	novel_miR_305	gene-LOC107423548
novel_miR_16	gene-LOC107428946	novel_miR_436	gene-LOC107409091	novel_miR_305	gene-LOC107423545
novel_miR_16	gene-LOC107430265	novel_miR_436	gene-LOC107409450	novel_miR_127	gene-LOC107423540
novel_miR_16	gene-LOC107430444	novel_miR_436	gene-LOC107409638	novel_miR_108	gene-LOC107423517
novel_miR_16	gene-LOC107433033	novel_miR_436	gene-LOC107409812	novel_miR_138	gene-LOC107423493
novel_miR_16	gene-LOC112493339	novel_miR_436	gene-LOC107410047	novel_miR_428	gene-LOC107423430
novel_miR_2	gene-LOC107420292	novel_miR_436	gene-LOC107410264	novel_miR_73	gene-LOC107423405
cpa-miR160c-5p	gene-LOC107420418	novel_miR_436	gene-LOC107410598	novel_miR_123	gene-LOC107423400
novel_miR_2	gene-LOC107423182	gma-miR5368	gene-LOC107410677	novel_miR_24	gene-LOC107423388
novel_miR_2	gene-LOC107423798	novel_miR_436	gene-LOC107411289	novel_miR_16	gene-LOC107423350
novel_miR_2	gene-LOC107426221	novel_miR_436	gene-LOC107411943	novel_miR_268	gene-LOC107423344
novel_miR_2	gene-LOC107426620	novel_miR_436	gene-LOC107412519	novel_miR_185	gene-LOC107423310
novel_miR_2	gene-LOC107432149	novel_miR_436	gene-LOC107412766	novel_miR_305	gene-LOC107423265
novel_miR_202	gene-LOC107410097	novel_miR_436	gene-LOC107412854	novel_miR_133	gene-LOC107423262
novel_miR_202	gene-LOC107414243	novel_miR_436	gene-LOC107413428	novel_miR_73	gene-LOC107423223
novel_miR_202	gene-LOC107417739	novel_miR_436	gene-LOC107413613	novel_miR_2	gene-LOC107423182
novel_miR_202	gene-LOC107417743	novel_miR_436	gene-LOC107414181	novel_miR_305	gene-LOC107423172
novel_miR_202	gene-LOC107417752	novel_miR_436	gene-LOC107414546	novel_miR_28	gene-LOC107423132
novel_miR_202	gene-LOC107417762	novel_miR_436	gene-LOC107414596	novel_miR_133	gene-LOC107423119
novel_miR_202	gene-LOC107417810	novel_miR_436	gene-LOC107414873	novel_miR_133	gene-LOC107423116
novel_miR_202	gene-LOC107419294	novel_miR_436	gene-LOC107415282	novel_miR_138	gene-LOC107423110
novel_miR_202	gene-LOC107422184	novel_miR_436	gene-LOC107416046	novel_miR_133	gene-LOC107423107
novel_miR_202	gene-LOC107422211	novel_miR_436	gene-LOC107416366	novel_miR_305	gene-LOC107423105
novel_miR_202	gene-LOC107424688	novel_miR_436	gene-LOC107416517	novel_miR_133	gene-LOC107423102
novel_miR_202	gene-LOC107425593	novel_miR_436	gene-LOC107417086	novel_miR_133	gene-LOC107423091
novel_miR_202	gene-LOC107425645	novel_miR_436	gene-LOC107417982	novel_miR_108	gene-LOC107423030
novel_miR_202	gene-LOC107428212	novel_miR_436	gene-LOC107418147	hbr-miR6485	gene-LOC107423012
novel_miR_199	gene-LOC107428217	novel_miR_436	gene-LOC107418839	novel_miR_108	gene-LOC107422995
novel_miR_202	gene-LOC107428237	novel_miR_436	gene-LOC107419209	novel_miR_305	gene-LOC107422963
novel_miR_202	gene-LOC107428246	novel_miR_436	gene-LOC107420359	novel_miR_305	gene-LOC107422943
novel_miR_202	gene-LOC107428696	novel_miR_436	gene-LOC107420925	novel_miR_342	gene-LOC107422914
novel_miR_202	gene-LOC107429162	novel_miR_436	gene-LOC107421163	novel_miR_216	gene-LOC107422891
novel_miR_173	gene-LOC107432387	novel_miR_436	gene-LOC107422479	gma-miR5368	gene-LOC107422884
novel_miR_202	gene-LOC107432758	novel_miR_436	gene-LOC107422481	novel_miR_421	gene-LOC107422881
novel_miR_202	gene-LOC107433408	novel_miR_436	gene-LOC107423141	novel_miR_305	gene-LOC107422866
novel_miR_202	gene-LOC112488798	novel_miR_436	gene-LOC107423538	novel_miR_138	gene-LOC107422844
novel_miR_220	gene-LOC107405804	novel_miR_436	gene-LOC107423601	novel_miR_185	gene-LOC107422840
novel_miR_220	gene-LOC107415484	novel_miR_436	gene-LOC107424017	novel_miR_73	gene-LOC107422836
novel_miR_220	gene-LOC107417803	novel_miR_436	gene-LOC107424071	novel_miR_342	gene-LOC107422821
novel_miR_220	gene-LOC107418582	novel_miR_436	gene-LOC107424542	novel_miR_188	gene-LOC107422820
novel_miR_220	gene-LOC107419545	novel_miR_436	gene-LOC107424719	novel_miR_216	gene-LOC107422798
novel_miR_220	gene-LOC107425090	novel_miR_436	gene-LOC107425280	novel_miR_305	gene-LOC107422782
novel_miR_220	gene-LOC107426942	novel_miR_436	gene-LOC107425548	novel_miR_108	gene-LOC107422757
novel_miR_220	gene-LOC107430519	novel_miR_436	gene-LOC107425926	novel_miR_105	gene-LOC107422724
novel_miR_220	gene-LOC107432524	novel_miR_436	gene-LOC107426758	novel_miR_305	gene-LOC107422702
novel_miR_220	gene-LOC112490742	novel_miR_436	gene-LOC107428638	novel_miR_265	gene-LOC107422649
novel_miR_221	gene-LOC107403536	novel_miR_436	gene-LOC107428639	novel_miR_129	gene-LOC107422648
novel_miR_221	gene-LOC107406665	novel_miR_436	gene-LOC107428743	novel_miR_216	gene-LOC107422639
novel_miR_221	gene-LOC107407621	novel_miR_436	gene-LOC107428820	novel_miR_133	gene-LOC107422614
novel_miR_221	gene-LOC107408119	novel_miR_436	gene-LOC107429518	novel_miR_305	gene-LOC107422612
novel_miR_221	gene-LOC107410364	novel_miR_436	gene-LOC107432547	novel_miR_136	gene-LOC107422580
novel_miR_221	gene-LOC107410443	novel_miR_436	gene-LOC107432754	novel_miR_426	gene-LOC107422569
novel_miR_221	gene-LOC107412878	novel_miR_436	gene-LOC107433838	novel_miR_133	gene-LOC107422560
novel_miR_221	gene-LOC107413901	novel_miR_436	gene-LOC107434016	novel_miR_216	gene-LOC107422520
novel_miR_221	gene-LOC107415253	novel_miR_436	gene-LOC107434840	novel_miR_342	gene-LOC107422504
novel_miR_221	gene-LOC107423850	novel_miR_436	gene-LOC107435428	bcy-miR156	gene-LOC107422486
novel_miR_221	gene-LOC107429561	novel_miR_436	gene-LOC112489112	mdm-miR156t	gene-LOC107422456
novel_miR_221	gene-LOC107430410	novel_miR_436	gene-LOC112493314	novel_miR_18	gene-LOC107422436
novel_miR_221	gene-LOC107432776	novel_miR_455	gene-LOC107403646	novel_miR_133	gene-LOC107422424
novel_miR_264	gene-LOC107403266	novel_miR_455	gene-LOC107403692	novel_miR_133	gene-LOC107422421
novel_miR_264	gene-LOC107403874	novel_miR_455	gene-LOC107403907	novel_miR_83	gene-LOC107422415
novel_miR_264	gene-LOC107406114	novel_miR_455	gene-LOC107404317	novel_miR_133	gene-LOC107422381
novel_miR_264	gene-LOC107407653	novel_miR_455	gene-LOC107404333	novel_miR_123	gene-LOC107422361
novel_miR_264	gene-LOC107408213	novel_miR_455	gene-LOC107405249	novel_miR_138	gene-LOC107422335
novel_miR_264	gene-LOC107411221	novel_miR_455	gene-LOC107405568	novel_miR_138	gene-LOC107422334
novel_miR_264	gene-LOC107412576	novel_miR_455	gene-LOC107405668	mdm-miR171g	gene-LOC107422303
novel_miR_264	gene-LOC107416883	novel_miR_455	gene-LOC107405679	novel_miR_108	gene-LOC107422300
novel_miR_264	gene-LOC107417970	novel_miR_455	gene-LOC107406852	novel_miR_129	gene-LOC107422239
novel_miR_264	gene-LOC107418435	novel_miR_455	gene-LOC107407871	novel_miR_216	gene-LOC107422237
novel_miR_264	gene-LOC107418535	novel_miR_455	gene-LOC107408553	novel_miR_216	gene-LOC107422227
novel_miR_264	gene-LOC107418896	novel_miR_455	gene-LOC107408655	novel_miR_216	gene-LOC107422223
novel_miR_264	gene-LOC107421234	novel_miR_455	gene-LOC107409345	novel_miR_428	gene-LOC107422207
novel_miR_264	gene-LOC107422017	novel_miR_455	gene-LOC107410089	novel_miR_133	gene-LOC107422203
gma-miR5368	gene-LOC107422884	novel_miR_455	gene-LOC107410867	novel_miR_216	gene-LOC107422194
novel_miR_264	gene-LOC107425292	novel_miR_455	gene-LOC107411678	novel_miR_344	gene-LOC107422193
novel_miR_264	gene-LOC107425769	novel_miR_455	gene-LOC107412561	novel_miR_123	gene-LOC107422185
novel_miR_264	gene-LOC107425890	novel_miR_455	gene-LOC107412986	novel_miR_185	gene-LOC107422173
novel_miR_264	gene-LOC107426827	novel_miR_455	gene-LOC107413416	novel_miR_342	gene-LOC107422143
novel_miR_264	gene-LOC107428160	novel_miR_455	gene-LOC107413719	novel_miR_138	gene-LOC107422129
novel_miR_264	gene-LOC112493055	novel_miR_455	gene-LOC107413974	novel_miR_138	gene-LOC107422120
novel_miR_28	gene-LOC107405199	novel_miR_455	gene-LOC107414225	novel_miR_133	gene-LOC107422107
novel_miR_28	gene-LOC107410352	novel_miR_202	gene-LOC107414243	novel_miR_428	gene-LOC107422100
novel_miR_28	gene-LOC107413753	novel_miR_455	gene-LOC107414341	novel_miR_108	gene-LOC107422094
novel_miR_28	gene-LOC107415936	novel_miR_455	gene-LOC107414342	novel_miR_150	gene-LOC107422090
novel_miR_28	gene-LOC107415937	novel_miR_455	gene-LOC107414579	novel_miR_24	gene-LOC107422063
novel_miR_28	gene-LOC107418938	novel_miR_455	gene-LOC107415292	novel_miR_264	gene-LOC107422017
novel_miR_28	gene-LOC107420219	novel_miR_455	gene-LOC107415303	novel_miR_230	gene-LOC107422008
novel_miR_28	gene-LOC107420223	novel_miR_455	gene-LOC107415892	novel_miR_230	gene-LOC107422007
novel_miR_28	gene-LOC107420225	novel_miR_136	gene-LOC107415893	novel_miR_216	gene-LOC107421993
novel_miR_28	gene-LOC107423132	novel_miR_276	gene-LOC107415957	novel_miR_71	gene-LOC107421984
novel_miR_28	gene-LOC107426429	novel_miR_455	gene-LOC107416468	novel_miR_136	gene-LOC107421969
novel_miR_28	gene-LOC107431803	novel_miR_455	gene-LOC107416764	novel_miR_119	gene-LOC107421955
novel_miR_28	gene-LOC107432538	novel_miR_455	gene-LOC107416971	bcy-miR156	gene-LOC107421930
novel_miR_283	gene-LOC107405818	novel_miR_455	gene-LOC107416986	novel_miR_216	gene-LOC107421844
novel_miR_283	gene-LOC107407429	novel_miR_455	gene-LOC107417337	novel_miR_71	gene-LOC107421842
novel_miR_283	gene-LOC107412198	novel_miR_455	gene-LOC107417825	novel_miR_216	gene-LOC107421841
novel_miR_276	gene-LOC107412831	novel_miR_455	gene-LOC107418387	novel_miR_305	gene-LOC107421819
novel_miR_283	gene-LOC107414734	novel_miR_455	gene-LOC107418554	novel_miR_305	gene-LOC107421810
novel_miR_283	gene-LOC107418261	novel_miR_455	gene-LOC107418868	novel_miR_71	gene-LOC107421722
novel_miR_283	gene-LOC107419743	novel_miR_455	gene-LOC107418900	novel_miR_103	gene-LOC107421718
novel_miR_283	gene-LOC107420496	novel_miR_455	gene-LOC107419150	novel_miR_342	gene-LOC107421698
novel_miR_283	gene-LOC107420698	novel_miR_188	gene-LOC107419559	mdm-miR156t	gene-LOC107421692
novel_miR_283	gene-LOC107424573	novel_miR_455	gene-LOC107420586	novel_miR_14	gene-LOC107421646
novel_miR_283	gene-LOC107426865	novel_miR_455	gene-LOC107420901	novel_miR_103	gene-LOC107421599
novel_miR_283	gene-LOC107427412	novel_miR_455	gene-LOC107421439	novel_miR_428	gene-LOC107421581
novel_miR_283	gene-LOC107431445	novel_miR_455	gene-LOC107421544	novel_miR_305	gene-LOC107421553
novel_miR_283	gene-LOC107431501	novel_miR_393	gene-LOC107421665	novel_miR_342	gene-LOC107421549
novel_miR_283	gene-LOC107434612	novel_miR_455	gene-LOC107421957	novel_miR_368	gene-LOC107421532
novel_miR_342	gene-LOC107404738	novel_miR_455	gene-LOC107422447	novel_miR_127	gene-LOC107421520
novel_miR_342	gene-LOC107404749	novel_miR_229	gene-LOC107422813	novel_miR_305	gene-LOC107421490
novel_miR_342	gene-LOC107406203	novel_miR_455	gene-LOC107426657	novel_miR_305	gene-LOC107421488
novel_miR_342	gene-LOC107406620	novel_miR_455	gene-LOC107426727	novel_miR_108	gene-LOC107421485
novel_miR_342	gene-LOC107408104	novel_miR_455	gene-LOC107427373	novel_miR_305	gene-LOC107421481
novel_miR_342	gene-LOC107408449	novel_miR_455	gene-LOC107427382	mdm-miR156t	gene-LOC107421475
novel_miR_342	gene-LOC107408451	novel_miR_455	gene-LOC107427402	novel_miR_216	gene-LOC107421474
novel_miR_342	gene-LOC107408464	novel_miR_455	gene-LOC107427403	mdm-miR156t	gene-LOC107421423
novel_miR_342	gene-LOC107408492	novel_miR_455	gene-LOC107427573	novel_miR_305	gene-LOC107421419
novel_miR_342	gene-LOC107408666	novel_miR_455	gene-LOC107427574	novel_miR_71	gene-LOC107421385
novel_miR_342	gene-LOC107408707	novel_miR_455	gene-LOC107427584	novel_miR_305	gene-LOC107421383
novel_miR_342	gene-LOC107408764	novel_miR_169	gene-LOC107428037	novel_miR_185	gene-LOC107421366
novel_miR_342	gene-LOC107408823	novel_miR_455	gene-LOC107428062	novel_miR_500	gene-LOC107421330
novel_miR_342	gene-LOC107408925	novel_miR_276	gene-LOC107428644	novel_miR_216	gene-LOC107421305
novel_miR_342	gene-LOC107409004	novel_miR_455	gene-LOC107428704	novel_miR_16	gene-LOC107421302
novel_miR_342	gene-LOC107409229	novel_miR_455	gene-LOC107428732	mdm-miR156t	gene-LOC107421262
novel_miR_342	gene-LOC107409380	novel_miR_455	gene-LOC107429130	novel_miR_133	gene-LOC107421247
novel_miR_342	gene-LOC107409469	novel_miR_455	gene-LOC107429230	novel_miR_264	gene-LOC107421234
novel_miR_342	gene-LOC107409993	novel_miR_455	gene-LOC107429697	novel_miR_133	gene-LOC107421208
novel_miR_342	gene-LOC107410336	novel_miR_455	gene-LOC107431188	novel_miR_24	gene-LOC107421204
novel_miR_342	gene-LOC107410365	novel_miR_455	gene-LOC107431798	novel_miR_118	gene-LOC107421201
novel_miR_342	gene-LOC107413664	novel_miR_455	gene-LOC107432049	novel_miR_24	gene-LOC107421173
novel_miR_305	gene-LOC107416792	novel_miR_455	gene-LOC107432707	novel_miR_102	gene-LOC107421170
novel_miR_342	gene-LOC107416804	novel_miR_455	gene-LOC107432999	novel_miR_305	gene-LOC107421157
novel_miR_342	gene-LOC107417074	novel_miR_455	gene-LOC107433028	novel_miR_133	gene-LOC107421112
novel_miR_276	gene-LOC107419822	novel_miR_455	gene-LOC107433851	novel_miR_216	gene-LOC107421063
novel_miR_342	gene-LOC107421549	novel_miR_188	gene-LOC107434916	novel_miR_216	gene-LOC107421040
novel_miR_342	gene-LOC107421698	novel_miR_455	gene-LOC112490501	novel_miR_345	gene-LOC107421013
novel_miR_138	gene-LOC107422129	novel_miR_455	gene-LOC112493081	novel_miR_268	gene-LOC107420980
novel_miR_342	gene-LOC107422143	novel_miR_455	gene-LOC112493414	novel_miR_428	gene-LOC107420955
novel_miR_342	gene-LOC107422504	novel_miR_486	gene-LOC107403989	novel_miR_120	gene-LOC107420944
novel_miR_188	gene-LOC107422820	novel_miR_486	gene-LOC107405301	novel_miR_368	gene-LOC107420933
novel_miR_342	gene-LOC107422821	novel_miR_486	gene-LOC107423201	novel_miR_145	gene-LOC107420881
novel_miR_342	gene-LOC107422914	novel_miR_486	gene-LOC107425920	novel_miR_16	gene-LOC107420856
novel_miR_342	gene-LOC107424797	mdm-miR171g	gene-LOC107428134	novel_miR_185	gene-LOC107420852
novel_miR_342	gene-LOC107427986	novel_miR_486	gene-LOC107428596	mdm-miR156t	gene-LOC107420843
novel_miR_342	gene-LOC107428464	novel_miR_442	gene-LOC107428927	novel_miR_71	gene-LOC107420820
novel_miR_342	gene-LOC107428572	novel_miR_486	gene-LOC107434875	novel_miR_305	gene-LOC107420755
novel_miR_342	gene-LOC107429813	novel_miR_497	gene-LOC107409566	novel_miR_133	gene-LOC107420743
novel_miR_342	gene-LOC107429980	novel_miR_497	gene-LOC107419164	novel_miR_428	gene-LOC107420710
novel_miR_342	gene-LOC107429989	novel_miR_497	gene-LOC107432084	novel_miR_366	gene-LOC107420709
novel_miR_342	gene-LOC107430243	novel_miR_497	gene-LOC107433718	novel_miR_283	gene-LOC107420698
novel_miR_342	gene-LOC107430437	novel_miR_83	gene-LOC107405628	novel_miR_216	gene-LOC107420684
novel_miR_342	gene-LOC107433592	novel_miR_83	gene-LOC107422415	novel_miR_305	gene-LOC107420683
novel_miR_342	gene-LOC107435432	novel_miR_83	gene-LOC107435070	novel_miR_108	gene-LOC107420675
novel_miR_342	gene-LOC107435459	bcy-miR156	gene-LOC107403251	novel_miR_133	gene-LOC107420673
novel_miR_342	gene-LOC112489429	mes-miR156h	gene-LOC107403745	novel_miR_133	gene-LOC107420632
novel_miR_342	gene-LOC112490015	mes-miR156h	gene-LOC107404503	novel_miR_100	gene-LOC107420614
novel_miR_342	gene-LOC112492241	mes-miR156h	gene-LOC107406227	novel_miR_265	gene-LOC107420599
novel_miR_106	gene-LOC107404583	mes-miR156h	gene-LOC107408036	novel_miR_71	gene-LOC107420573
novel_miR_106	gene-LOC107405412	mes-miR156h	gene-LOC107408092	novel_miR_428	gene-LOC107420521
novel_miR_106	gene-LOC107405570	bcy-miR156	gene-LOC107411779	novel_miR_283	gene-LOC107420496
novel_miR_106	gene-LOC107407989	bcy-miR156	gene-LOC107412465	novel_miR_428	gene-LOC107420475
novel_miR_344	gene-LOC107411715	mes-miR156h	gene-LOC107412557	novel_miR_24	gene-LOC107420451
novel_miR_106	gene-LOC107415509	mes-miR156h	gene-LOC107413269	cpa-miR160c-5p	gene-LOC107420418
novel_miR_106	gene-LOC107415698	mes-miR156h	gene-LOC107414033	hbr-miR6485	gene-LOC107420390
novel_miR_106	gene-LOC107415733	bcy-miR156	gene-LOC107414106	novel_miR_305	gene-LOC107420337
novel_miR_106	gene-LOC107415788	bcy-miR156	gene-LOC107415577	novel_miR_2	gene-LOC107420292
novel_miR_106	gene-LOC107415823	mes-miR156h	gene-LOC107415960	novel_miR_374	gene-LOC107420290
novel_miR_106	gene-LOC107415833	mes-miR156h	gene-LOC107415981	novel_miR_108	gene-LOC107420279
novel_miR_106	gene-LOC107417619	mes-miR156h	gene-LOC107418086	novel_miR_216	gene-LOC107420278
novel_miR_106	gene-LOC107417620	bcy-miR156	gene-LOC107421930	novel_miR_305	gene-LOC107420275
novel_miR_344	gene-LOC107418313	bcy-miR156	gene-LOC107422486	novel_miR_305	gene-LOC107420263
novel_miR_106	gene-LOC107419242	mes-miR156h	gene-LOC107423660	novel_miR_428	gene-LOC107420261
novel_miR_344	gene-LOC107422193	bcy-miR156	gene-LOC107425142	novel_miR_28	gene-LOC107420225
novel_miR_344	gene-LOC107425443	bcy-miR156	gene-LOC107425667	novel_miR_28	gene-LOC107420223
novel_miR_344	gene-LOC107428177	bcy-miR156	gene-LOC107426515	novel_miR_28	gene-LOC107420219
novel_miR_344	gene-LOC107431608	bcy-miR156	gene-LOC107427142	novel_miR_129	gene-LOC107420212
novel_miR_344	gene-LOC107435234	bcy-miR156	gene-LOC107428487	novel_miR_133	gene-LOC107420201
novel_miR_106	gene-LOC112489755	mes-miR156h	gene-LOC107429796	mdm-miR156t	gene-LOC107420151
novel_miR_106	gene-LOC112491263	mes-miR156h	gene-LOC107431664	novel_miR_428	gene-LOC107420128
novel_miR_106	gene-LOC112491337	mes-miR156h	gene-LOC107432016	novel_miR_500	gene-LOC107420120
novel_miR_36	gene-LOC107418241	mes-miR156h	gene-LOC107432284	novel_miR_216	gene-LOC107420116
novel_miR_130	gene-LOC107427476	mes-miR156h	gene-LOC107432300	novel_miR_374	gene-LOC107420107
novel_miR_36	gene-LOC112489014	mes-miR156h	gene-LOC107433079	novel_miR_366	gene-LOC107420093
novel_miR_389	gene-LOC107404403	bcy-miR156	gene-LOC107433143	novel_miR_305	gene-LOC107420024
novel_miR_389	gene-LOC107410546	bcy-miR156	gene-LOC107433440	novel_miR_24	gene-LOC107420016
novel_miR_389	gene-LOC107411592	mes-miR156h	gene-LOC107435089	novel_miR_216	gene-LOC107420011
novel_miR_389	gene-LOC107416299	mes-miR156h	gene-LOC107435491	novel_miR_216	gene-LOC107420006
novel_miR_389	gene-LOC107416303	mes-miR156h	gene-LOC112489107	novel_miR_133	gene-LOC107419994
novel_miR_389	gene-LOC107416305	mdm-miR171g	gene-LOC107407168	novel_miR_428	gene-LOC107419981
novel_miR_389	gene-LOC107416307	mdm-miR171g	gene-LOC107408017	novel_miR_108	gene-LOC107419949
novel_miR_389	gene-LOC107416309	mdm-miR171g	gene-LOC107411280	novel_miR_133	gene-LOC107419898
novel_miR_389	gene-LOC107423556	mdm-miR171g	gene-LOC107415581	novel_miR_108	gene-LOC107419868
novel_miR_389	gene-LOC107432305	mdm-miR171g	gene-LOC107416560	novel_miR_185	gene-LOC107419867
novel_miR_389	gene-LOC107432415	gma-miR171k-3p	gene-LOC107417305	novel_miR_71	gene-LOC107419861
novel_miR_389	gene-LOC107433462	gma-miR171k-3p	gene-LOC107420127	novel_miR_216	gene-LOC107419848
novel_miR_389	gene-LOC112489208	mdm-miR171g	gene-LOC107421057	novel_miR_39	gene-LOC107419840
novel_miR_428	gene-LOC107404550	mdm-miR171g	gene-LOC107421540	novel_miR_276	gene-LOC107419822
novel_miR_428	gene-LOC107404651	mdm-miR171g	gene-LOC107422303	novel_miR_105	gene-LOC107419757
novel_miR_428	gene-LOC107406162	mdm-miR171g	gene-LOC107423365	novel_miR_283	gene-LOC107419743
novel_miR_428	gene-LOC107406163	gma-miR171k-3p	gene-LOC107424189	novel_miR_216	gene-LOC107419735
novel_miR_428	gene-LOC107406445	mdm-miR171g	gene-LOC107434852	bcy-miR156	gene-LOC107419711
novel_miR_428	gene-LOC107406458	mdm-miR171g	gene-LOC112492033	novel_miR_216	gene-LOC107419704
novel_miR_428	gene-LOC107406534	gma-miR171k-3p	gene-LOC112492580	novel_miR_136	gene-LOC107419652
novel_miR_428	gene-LOC107406550	novel_miR_127	gene-LOC107404873	novel_miR_127	gene-LOC107419635
novel_miR_428	gene-LOC107410070	novel_miR_127	gene-LOC107404961	novel_miR_185	gene-LOC107419602
novel_miR_428	gene-LOC107410232	novel_miR_127	gene-LOC107405014	novel_miR_16	gene-LOC107419578
novel_miR_428	gene-LOC107410335	novel_miR_127	gene-LOC107405370	novel_miR_428	gene-LOC107419574
novel_miR_428	gene-LOC107411318	novel_miR_127	gene-LOC107406057	novel_miR_150	gene-LOC107419565
novel_miR_428	gene-LOC107412594	novel_miR_127	gene-LOC107406610	novel_miR_305	gene-LOC107419502
novel_miR_428	gene-LOC107412624	novel_miR_127	gene-LOC107407876	novel_miR_305	gene-LOC107419501
novel_miR_428	gene-LOC107413665	novel_miR_127	gene-LOC107410532	novel_miR_118	gene-LOC107419471
novel_miR_428	gene-LOC107413874	novel_miR_127	gene-LOC107411166	novel_miR_120	gene-LOC107419453
novel_miR_428	gene-LOC107414457	novel_miR_127	gene-LOC107411528	novel_miR_133	gene-LOC107419449
novel_miR_428	gene-LOC107414839	novel_miR_127	gene-LOC107412075	novel_miR_366	gene-LOC107419371
novel_miR_428	gene-LOC107414956	novel_miR_127	gene-LOC107416413	novel_miR_133	gene-LOC107419370
novel_miR_428	gene-LOC107415291	novel_miR_127	gene-LOC107418713	novel_miR_51	gene-LOC107419366
novel_miR_428	gene-LOC107415715	novel_miR_127	gene-LOC107419635	novel_miR_173	gene-LOC107419297
novel_miR_428	gene-LOC107415722	novel_miR_127	gene-LOC107421520	novel_miR_216	gene-LOC107419289
novel_miR_428	gene-LOC107417560	novel_miR_127	gene-LOC107423540	novel_miR_133	gene-LOC107419248
novel_miR_428	gene-LOC107418259	novel_miR_127	gene-LOC107423603	novel_miR_106	gene-LOC107419242
novel_miR_428	gene-LOC107418401	novel_miR_127	gene-LOC107425303	novel_miR_173	gene-LOC107419163
novel_miR_428	gene-LOC107418867	novel_miR_127	gene-LOC107426986	novel_miR_305	gene-LOC107419151
novel_miR_428	gene-LOC107419574	novel_miR_127	gene-LOC107429058	novel_miR_173	gene-LOC107419133
novel_miR_428	gene-LOC107419981	novel_miR_127	gene-LOC107429444	novel_miR_185	gene-LOC107419111
novel_miR_428	gene-LOC107420128	novel_miR_127	gene-LOC107430018	novel_miR_173	gene-LOC107419109
novel_miR_428	gene-LOC107420261	novel_miR_127	gene-LOC107432105	novel_miR_173	gene-LOC107419107
novel_miR_428	gene-LOC107420475	novel_miR_127	gene-LOC107432113	novel_miR_173	gene-LOC107419102
novel_miR_428	gene-LOC107420521	novel_miR_127	gene-LOC107434846	novel_miR_305	gene-LOC107419087
novel_miR_428	gene-LOC107420710	novel_miR_127	gene-LOC107435204	novel_miR_173	gene-LOC107419081
novel_miR_428	gene-LOC107420955	novel_miR_127	gene-LOC107435549	bcy-miR156	gene-LOC107419077
novel_miR_428	gene-LOC107421581	novel_miR_127	gene-LOC112488921	novel_miR_179	gene-LOC107419066
novel_miR_428	gene-LOC107422100	novel_miR_127	gene-LOC112489130	novel_miR_305	gene-LOC107419035
novel_miR_428	gene-LOC107422207	novel_miR_127	gene-LOC112489571	novel_miR_305	gene-LOC107419029
novel_miR_428	gene-LOC107423430	novel_miR_127	gene-LOC112490740	novel_miR_232	gene-LOC107418988
novel_miR_428	gene-LOC107424648	novel_miR_128	gene-LOC107403753	novel_miR_108	gene-LOC107418963
novel_miR_428	gene-LOC107424694	novel_miR_128	gene-LOC107407138	novel_miR_73	gene-LOC107418955
novel_miR_428	gene-LOC107424882	novel_miR_128	gene-LOC107408963	novel_miR_28	gene-LOC107418938
novel_miR_428	gene-LOC107424995	novel_miR_128	gene-LOC107413883	novel_miR_264	gene-LOC107418896
novel_miR_428	gene-LOC107425072	novel_miR_128	gene-LOC107414589	novel_miR_108	gene-LOC107418892
novel_miR_428	gene-LOC107425357	novel_miR_128	gene-LOC107414615	novel_miR_73	gene-LOC107418885
novel_miR_428	gene-LOC107425397	novel_miR_128	gene-LOC107418586	novel_miR_216	gene-LOC107418883
novel_miR_428	gene-LOC107425742	novel_miR_128	gene-LOC107418763	novel_miR_73	gene-LOC107418873
novel_miR_428	gene-LOC107426788	novel_miR_128	gene-LOC107420526	novel_miR_428	gene-LOC107418867
novel_miR_428	gene-LOC107427451	novel_miR_128	gene-LOC107420560	novel_miR_133	gene-LOC107418825
novel_miR_305	gene-LOC107427559	novel_miR_128	gene-LOC107421128	novel_miR_108	gene-LOC107418820
novel_miR_133	gene-LOC107428189	novel_miR_128	gene-LOC107423353	novel_miR_108	gene-LOC107418811
novel_miR_428	gene-LOC107429648	novel_miR_128	gene-LOC107423960	novel_miR_133	gene-LOC107418790
novel_miR_428	gene-LOC107430577	novel_miR_128	gene-LOC107426708	novel_miR_133	gene-LOC107418776
novel_miR_428	gene-LOC107431103	novel_miR_128	gene-LOC107432421	novel_miR_108	gene-LOC107418715
novel_miR_428	gene-LOC107431462	novel_miR_128	gene-LOC107433696	novel_miR_127	gene-LOC107418713
novel_miR_428	gene-LOC107431553	novel_miR_128	gene-LOC112491637	novel_miR_421	gene-LOC107418682
novel_miR_428	gene-LOC107432950	novel_miR_128	gene-LOC112491661	novel_miR_138	gene-LOC107418644
novel_miR_428	gene-LOC107433303	novel_miR_143	gene-LOC107413687	novel_miR_500	gene-LOC107418629
novel_miR_428	gene-LOC107434079	novel_miR_148	gene-LOC107434104	novel_miR_268	gene-LOC107418609
novel_miR_428	gene-LOC107434584	novel_miR_16	gene-LOC107403785	novel_miR_264	gene-LOC107418535
novel_miR_428	gene-LOC107435113	novel_miR_16	gene-LOC107405932	novel_miR_216	gene-LOC107418532
novel_miR_428	gene-LOC107435115	novel_miR_16	gene-LOC107406598	novel_miR_133	gene-LOC107418495
novel_miR_428	gene-LOC107435252	novel_miR_16	gene-LOC107406833	novel_miR_216	gene-LOC107418494
novel_miR_428	gene-LOC107435468	novel_miR_16	gene-LOC107407894	novel_miR_71	gene-LOC107418477
novel_miR_428	gene-LOC112490480	novel_miR_16	gene-LOC107410712	novel_miR_71	gene-LOC107418468
novel_miR_428	gene-LOC112491004	novel_miR_16	gene-LOC107413676	novel_miR_10	gene-LOC107418450
novel_miR_428	gene-LOC112491203	novel_miR_16	gene-LOC107416101	novel_miR_264	gene-LOC107418435
novel_miR_428	gene-LOC112491720	novel_miR_16	gene-LOC107418063	novel_miR_106	gene-LOC107418405
novel_miR_428	gene-LOC112491736	novel_miR_16	gene-LOC107418381	novel_miR_428	gene-LOC107418401
novel_miR_428	gene-LOC112492918	novel_miR_16	gene-LOC107419578	novel_miR_305	gene-LOC107418386
novel_miR_428	gene-LOC112493326	novel_miR_16	gene-LOC107420856	novel_miR_16	gene-LOC107418381
novel_miR_431	gene-LOC107410872	novel_miR_16	gene-LOC107421302	novel_miR_500	gene-LOC107418349
novel_miR_431	gene-LOC107414322	novel_miR_16	gene-LOC107424356	novel_miR_265	gene-LOC107418336
novel_miR_431	gene-LOC107414632	novel_miR_16	gene-LOC107425828	novel_miR_71	gene-LOC107418333
novel_miR_431	gene-LOC107414675	novel_miR_16	gene-LOC107427045	novel_miR_344	gene-LOC107418313
novel_miR_431	gene-LOC107420222	novel_miR_122	gene-LOC107428007	novel_miR_71	gene-LOC107418282
novel_miR_431	gene-LOC107426276	novel_miR_16	gene-LOC107428102	novel_miR_14	gene-LOC107418278
novel_miR_431	gene-LOC107426596	novel_miR_16	gene-LOC107428946	novel_miR_14	gene-LOC107418277
novel_miR_431	gene-LOC107427739	novel_miR_16	gene-LOC107430265	novel_miR_138	gene-LOC107418263
novel_miR_431	gene-LOC107427741	novel_miR_16	gene-LOC107430444	novel_miR_283	gene-LOC107418261
novel_miR_436	gene-LOC107403801	novel_miR_16	gene-LOC107433033	novel_miR_428	gene-LOC107418259
novel_miR_436	gene-LOC107404318	novel_miR_16	gene-LOC112493339	novel_miR_133	gene-LOC107418257
novel_miR_436	gene-LOC107405644	mes-miR156c	gene-LOC107410031	novel_miR_138	gene-LOC107418249
novel_miR_436	gene-LOC107405801	mes-miR156c	gene-LOC112489141	novel_miR_36	gene-LOC107418241
novel_miR_436	gene-LOC107406490	novel_miR_202	gene-LOC107410097	novel_miR_133	gene-LOC107418236
novel_miR_436	gene-LOC107407136	novel_miR_202	gene-LOC107417739	novel_miR_216	gene-LOC107418186
novel_miR_436	gene-LOC107407938	novel_miR_202	gene-LOC107417743	novel_miR_14	gene-LOC107418113
novel_miR_436	gene-LOC107408000	novel_miR_202	gene-LOC107417752	novel_miR_305	gene-LOC107418100
novel_miR_436	gene-LOC107409089	novel_miR_202	gene-LOC107417762	mes-miR156h	gene-LOC107418086
novel_miR_436	gene-LOC107409091	novel_miR_202	gene-LOC107417810	novel_miR_133	gene-LOC107418071
novel_miR_436	gene-LOC107409450	novel_miR_202	gene-LOC107419294	novel_miR_16	gene-LOC107418063
novel_miR_436	gene-LOC107409638	novel_miR_202	gene-LOC107422184	bcy-miR156	gene-LOC107418038
novel_miR_436	gene-LOC107409812	novel_miR_202	gene-LOC107422211	novel_miR_216	gene-LOC107418029
novel_miR_436	gene-LOC107410047	novel_miR_202	gene-LOC107424688	novel_miR_264	gene-LOC107417970
novel_miR_436	gene-LOC107410264	novel_miR_202	gene-LOC107425593	novel_miR_18	gene-LOC107417932
novel_miR_436	gene-LOC107410598	novel_miR_202	gene-LOC107425645	novel_miR_136	gene-LOC107417922
gma-miR5368	gene-LOC107410677	novel_miR_202	gene-LOC107428212	novel_miR_216	gene-LOC107417919
novel_miR_436	gene-LOC107411289	novel_miR_199	gene-LOC107428217	novel_miR_375	gene-LOC107417911
novel_miR_436	gene-LOC107411943	novel_miR_202	gene-LOC107428237	novel_miR_51	gene-LOC107417905
novel_miR_436	gene-LOC107412519	novel_miR_202	gene-LOC107428246	novel_miR_185	gene-LOC107417860
novel_miR_436	gene-LOC107412766	novel_miR_202	gene-LOC107428696	novel_miR_51	gene-LOC107417835
novel_miR_436	gene-LOC107412854	novel_miR_202	gene-LOC107429162	novel_miR_136	gene-LOC107417832
novel_miR_436	gene-LOC107413428	novel_miR_173	gene-LOC107432387	novel_miR_1	gene-LOC107417814
novel_miR_436	gene-LOC107413613	novel_miR_202	gene-LOC107432758	novel_miR_216	gene-LOC107417809
novel_miR_436	gene-LOC107414181	novel_miR_202	gene-LOC107433408	novel_miR_216	gene-LOC107417792
novel_miR_436	gene-LOC107414546	novel_miR_202	gene-LOC112488798	novel_miR_232	gene-LOC107417787
novel_miR_436	gene-LOC107414596	novel_miR_205	gene-LOC107408962	novel_miR_10	gene-LOC107417730
novel_miR_436	gene-LOC107414873	novel_miR_185	gene-LOC107403395	novel_miR_230	gene-LOC107417707
novel_miR_436	gene-LOC107415282	novel_miR_216	gene-LOC107403532	novel_miR_246	gene-LOC107417694
novel_miR_436	gene-LOC107416046	novel_miR_216	gene-LOC107403951	novel_miR_71	gene-LOC107417681
novel_miR_436	gene-LOC107416366	novel_miR_216	gene-LOC107404223	novel_miR_466	gene-LOC107417664
novel_miR_436	gene-LOC107416517	novel_miR_216	gene-LOC107404326	novel_miR_120	gene-LOC107417656
novel_miR_436	gene-LOC107417086	novel_miR_216	gene-LOC107404437	novel_miR_106	gene-LOC107417620
novel_miR_436	gene-LOC107417982	novel_miR_216	gene-LOC107404777	novel_miR_106	gene-LOC107417619
novel_miR_436	gene-LOC107418147	novel_miR_216	gene-LOC107404878	novel_miR_136	gene-LOC107417607
novel_miR_436	gene-LOC107418839	novel_miR_216	gene-LOC107405115	bcy-miR156	gene-LOC107417566
novel_miR_436	gene-LOC107419209	novel_miR_216	gene-LOC107405365	novel_miR_428	gene-LOC107417560
novel_miR_436	gene-LOC107420359	novel_miR_216	gene-LOC107405483	novel_miR_136	gene-LOC107417554
novel_miR_436	gene-LOC107420925	novel_miR_216	gene-LOC107405495	mdm-miR156t	gene-LOC107417481
novel_miR_436	gene-LOC107421163	novel_miR_216	gene-LOC107405496	novel_miR_108	gene-LOC107417467
novel_miR_436	gene-LOC107422479	novel_miR_216	gene-LOC107405673	novel_miR_138	gene-LOC107417453
novel_miR_436	gene-LOC107422481	novel_miR_216	gene-LOC107405674	novel_miR_133	gene-LOC107417393
novel_miR_436	gene-LOC107423141	novel_miR_216	gene-LOC107405876	novel_miR_216	gene-LOC107417387
novel_miR_436	gene-LOC107423538	novel_miR_216	gene-LOC107406100	novel_miR_216	gene-LOC107417382
novel_miR_436	gene-LOC107423601	novel_miR_216	gene-LOC107406453	novel_miR_185	gene-LOC107417380
novel_miR_436	gene-LOC107424017	novel_miR_216	gene-LOC107406621	novel_miR_123	gene-LOC107417363
novel_miR_436	gene-LOC107424071	novel_miR_216	gene-LOC107406780	novel_miR_185	gene-LOC107417356
novel_miR_436	gene-LOC107424542	novel_miR_216	gene-LOC107406783	novel_miR_216	gene-LOC107417350
novel_miR_436	gene-LOC107424719	novel_miR_216	gene-LOC107406899	novel_miR_500	gene-LOC107417255
novel_miR_436	gene-LOC107425280	novel_miR_216	gene-LOC107406998	novel_miR_426	gene-LOC107417234
novel_miR_436	gene-LOC107425548	novel_miR_216	gene-LOC107407201	novel_miR_216	gene-LOC107417229
novel_miR_436	gene-LOC107425926	novel_miR_216	gene-LOC107407671	novel_miR_108	gene-LOC107417179
novel_miR_436	gene-LOC107426758	novel_miR_216	gene-LOC107407981	novel_miR_51	gene-LOC107417167
novel_miR_436	gene-LOC107428638	novel_miR_169	gene-LOC107408061	novel_miR_108	gene-LOC107417157
novel_miR_436	gene-LOC107428639	novel_miR_216	gene-LOC107408108	novel_miR_368	gene-LOC107417136
novel_miR_436	gene-LOC107428743	novel_miR_216	gene-LOC107408110	novel_miR_361	gene-LOC107417134
novel_miR_436	gene-LOC107428820	novel_miR_216	gene-LOC107408456	novel_miR_133	gene-LOC107417124
novel_miR_436	gene-LOC107429518	novel_miR_216	gene-LOC107408876	hbr-miR6485	gene-LOC107417084
novel_miR_436	gene-LOC107432547	novel_miR_216	gene-LOC107408913	novel_miR_342	gene-LOC107417074
novel_miR_436	gene-LOC107432754	novel_miR_216	gene-LOC107408966	novel_miR_71	gene-LOC107417072
novel_miR_436	gene-LOC107433838	novel_miR_216	gene-LOC107408974	novel_miR_246	gene-LOC107417059
novel_miR_436	gene-LOC107434016	novel_miR_216	gene-LOC107409077	novel_miR_305	gene-LOC107417040
novel_miR_436	gene-LOC107434840	novel_miR_216	gene-LOC107409131	novel_miR_133	gene-LOC107416998
novel_miR_436	gene-LOC107435428	novel_miR_216	gene-LOC107409146	novel_miR_169	gene-LOC107416991
novel_miR_436	gene-LOC112489112	novel_miR_216	gene-LOC107409155	novel_miR_305	gene-LOC107416928
novel_miR_436	gene-LOC112493314	novel_miR_216	gene-LOC107409212	novel_miR_305	gene-LOC107416918
gma-miR5368	gene-LOC107406424	novel_miR_216	gene-LOC107409236	novel_miR_305	gene-LOC107416915
gma-miR5368	gene-LOC107406889	novel_miR_216	gene-LOC107409472	novel_miR_108	gene-LOC107416889
novel_miR_440	gene-LOC107408458	novel_miR_216	gene-LOC107409786	novel_miR_264	gene-LOC107416883
novel_miR_440	gene-LOC107409206	novel_miR_216	gene-LOC107410565	novel_miR_305	gene-LOC107416864
novel_miR_440	gene-LOC107421091	novel_miR_216	gene-LOC107410608	novel_miR_342	gene-LOC107416804
novel_miR_440	gene-LOC107424151	novel_miR_216	gene-LOC107410780	novel_miR_133	gene-LOC107416802
novel_miR_440	gene-LOC107427681	novel_miR_216	gene-LOC107410898	novel_miR_216	gene-LOC107416793
novel_miR_440	gene-LOC107429681	novel_miR_216	gene-LOC107411010	novel_miR_305	gene-LOC107416792
novel_miR_440	gene-LOC107430288	novel_miR_216	gene-LOC107411603	novel_miR_216	gene-LOC107416785
novel_miR_440	gene-LOC107430748	novel_miR_216	gene-LOC107411663	novel_miR_129	gene-LOC107416735
novel_miR_465	gene-LOC107403659	novel_miR_216	gene-LOC107412215	bcy-miR156	gene-LOC107416668
novel_miR_465	gene-LOC107404724	novel_miR_216	gene-LOC107412247	novel_miR_133	gene-LOC107416656
novel_miR_465	gene-LOC107406629	novel_miR_216	gene-LOC107412396	novel_miR_133	gene-LOC107416599
novel_miR_465	gene-LOC107412142	novel_miR_216	gene-LOC107412405	novel_miR_129	gene-LOC107416545
novel_miR_465	gene-LOC107414193	novel_miR_216	gene-LOC107412411	novel_miR_305	gene-LOC107416538
novel_miR_465	gene-LOC107415929	novel_miR_216	gene-LOC107412664	novel_miR_129	gene-LOC107416531
novel_miR_465	gene-LOC107419194	novel_miR_216	gene-LOC107413128	novel_miR_120	gene-LOC107416521
novel_miR_465	gene-LOC107425263	novel_miR_216	gene-LOC107413497	novel_miR_216	gene-LOC107416515
novel_miR_465	gene-LOC107426694	novel_miR_216	gene-LOC107413696	mdm-miR156t	gene-LOC107416470
novel_miR_465	gene-LOC107427976	novel_miR_216	gene-LOC107414361	novel_miR_24	gene-LOC107416415
novel_miR_466	gene-LOC107417664	novel_miR_216	gene-LOC107414655	novel_miR_127	gene-LOC107416413
novel_miR_477	gene-LOC107405069	novel_miR_216	gene-LOC107414914	novel_miR_33	gene-LOC107416397
novel_miR_477	gene-LOC107405071	novel_miR_216	gene-LOC107415052	novel_miR_216	gene-LOC107416387
novel_miR_188	gene-LOC107410270	novel_miR_216	gene-LOC107415297	novel_miR_426	gene-LOC107416371
novel_miR_173	gene-LOC107419297	novel_miR_216	gene-LOC107415346	novel_miR_426	gene-LOC107416347
novel_miR_18	gene-LOC107422436	novel_miR_216	gene-LOC107415373	gma-miR5368	gene-LOC107416333
novel_miR_477	gene-LOC107425862	novel_miR_216	gene-LOC107415819	novel_miR_389	gene-LOC107416309
hbr-miR6485	gene-LOC107427184	novel_miR_216	gene-LOC107416173	novel_miR_389	gene-LOC107416307
novel_miR_477	gene-LOC112489589	gma-miR5368	gene-LOC107416333	novel_miR_105	gene-LOC107416306
novel_miR_477	gene-LOC112491028	novel_miR_216	gene-LOC107416387	novel_miR_389	gene-LOC107416305
novel_miR_129	gene-LOC107403307	novel_miR_216	gene-LOC107416515	novel_miR_389	gene-LOC107416303
novel_miR_129	gene-LOC107404114	novel_miR_216	gene-LOC107416785	novel_miR_389	gene-LOC107416299
novel_miR_129	gene-LOC107405209	novel_miR_216	gene-LOC107416793	novel_miR_232	gene-LOC107416273
novel_miR_129	gene-LOC107406349	novel_miR_216	gene-LOC107417229	novel_miR_232	gene-LOC107416261
novel_miR_129	gene-LOC107406583	novel_miR_216	gene-LOC107417350	novel_miR_73	gene-LOC107416218
novel_miR_129	gene-LOC107406994	novel_miR_216	gene-LOC107417382	novel_miR_133	gene-LOC107416198
novel_miR_129	gene-LOC107407119	novel_miR_216	gene-LOC107417387	novel_miR_24	gene-LOC107416182
novel_miR_129	gene-LOC107407256	novel_miR_216	gene-LOC107417792	novel_miR_216	gene-LOC107416173
novel_miR_129	gene-LOC107407280	novel_miR_216	gene-LOC107417809	novel_miR_100	gene-LOC107416163
novel_miR_129	gene-LOC107407863	novel_miR_1	gene-LOC107417814	novel_miR_118	gene-LOC107416133
novel_miR_129	gene-LOC107412598	novel_miR_216	gene-LOC107417919	novel_miR_133	gene-LOC107416124
novel_miR_129	gene-LOC107412845	novel_miR_216	gene-LOC107418029	novel_miR_108	gene-LOC107416113
novel_miR_129	gene-LOC107416531	novel_miR_216	gene-LOC107418186	novel_miR_133	gene-LOC107416107
novel_miR_129	gene-LOC107416545	novel_miR_216	gene-LOC107418494	novel_miR_16	gene-LOC107416101
novel_miR_129	gene-LOC107416735	novel_miR_216	gene-LOC107418532	novel_miR_188	gene-LOC107416091
novel_miR_129	gene-LOC107420212	novel_miR_216	gene-LOC107418883	novel_miR_133	gene-LOC107416082
novel_miR_129	gene-LOC107421350	novel_miR_216	gene-LOC107419289	novel_miR_103	gene-LOC107416072
novel_miR_129	gene-LOC107421781	novel_miR_216	gene-LOC107419704	novel_miR_122	gene-LOC107416052
novel_miR_129	gene-LOC107421838	novel_miR_216	gene-LOC107419735	novel_miR_138	gene-LOC107415992
novel_miR_129	gene-LOC107422239	novel_miR_216	gene-LOC107419848	mes-miR156h	gene-LOC107415981
novel_miR_129	gene-LOC107422648	novel_miR_216	gene-LOC107420006	mes-miR156h	gene-LOC107415960
novel_miR_129	gene-LOC107424687	novel_miR_216	gene-LOC107420011	novel_miR_28	gene-LOC107415937
novel_miR_129	gene-LOC107426475	novel_miR_216	gene-LOC107420116	novel_miR_28	gene-LOC107415936
novel_miR_129	gene-LOC107428338	novel_miR_216	gene-LOC107420278	novel_miR_345	gene-LOC107415902
novel_miR_129	gene-LOC107429791	novel_miR_216	gene-LOC107420684	novel_miR_232	gene-LOC107415895
novel_miR_129	gene-LOC107430039	novel_miR_216	gene-LOC107421040	novel_miR_136	gene-LOC107415893
novel_miR_129	gene-LOC107430329	novel_miR_216	gene-LOC107421063	novel_miR_71	gene-LOC107415865
novel_miR_129	gene-LOC107430843	novel_miR_216	gene-LOC107421305	novel_miR_106	gene-LOC107415833
novel_miR_129	gene-LOC107430939	novel_miR_216	gene-LOC107421474	novel_miR_106	gene-LOC107415826
novel_miR_129	gene-LOC107431693	novel_miR_216	gene-LOC107421841	novel_miR_106	gene-LOC107415823
novel_miR_129	gene-LOC107431796	novel_miR_216	gene-LOC107421844	novel_miR_106	gene-LOC107415822
novel_miR_129	gene-LOC107432314	novel_miR_216	gene-LOC107421993	novel_miR_216	gene-LOC107415819
novel_miR_129	gene-LOC107432548	novel_miR_216	gene-LOC107422194	novel_miR_108	gene-LOC107415797
novel_miR_129	gene-LOC107433003	novel_miR_216	gene-LOC107422223	novel_miR_133	gene-LOC107415793
novel_miR_129	gene-LOC107435262	novel_miR_216	gene-LOC107422227	novel_miR_106	gene-LOC107415788
novel_miR_129	gene-LOC107435367	novel_miR_216	gene-LOC107422237	novel_miR_106	gene-LOC107415733
novel_miR_129	gene-LOC112489350	novel_miR_216	gene-LOC107422520	novel_miR_161	gene-LOC107415730
novel_miR_129	gene-LOC112489617	novel_miR_216	gene-LOC107422639	novel_miR_428	gene-LOC107415722
novel_miR_129	gene-LOC112490446	novel_miR_216	gene-LOC107422798	novel_miR_428	gene-LOC107415715
novel_miR_129	gene-LOC112492222	novel_miR_216	gene-LOC107422891	novel_miR_366	gene-LOC107415699
novel_miR_479	gene-LOC107406248	novel_miR_138	gene-LOC107423110	novel_miR_106	gene-LOC107415698
novel_miR_130	gene-LOC107409214	novel_miR_216	gene-LOC107423651	novel_miR_500	gene-LOC107415662
novel_miR_479	gene-LOC107409774	novel_miR_216	gene-LOC107423715	novel_miR_106	gene-LOC107415643
novel_miR_479	gene-LOC107416697	novel_miR_216	gene-LOC107423856	bcy-miR156	gene-LOC107415577
novel_miR_479	gene-LOC107424896	novel_miR_216	gene-LOC107423857	novel_miR_8	gene-LOC107415564
novel_miR_479	gene-LOC107431239	novel_miR_216	gene-LOC107423958	novel_miR_366	gene-LOC107415518
novel_miR_479	gene-LOC107432792	novel_miR_216	gene-LOC107424133	novel_miR_305	gene-LOC107415516
novel_miR_482	gene-LOC107406402	novel_miR_216	gene-LOC107424223	novel_miR_106	gene-LOC107415509
novel_miR_482	gene-LOC107410741	novel_miR_216	gene-LOC107424226	novel_miR_305	gene-LOC107415496
novel_miR_490	gene-LOC107409140	novel_miR_216	gene-LOC107424227	novel_miR_133	gene-LOC107415393
novel_miR_490	gene-LOC107410413	novel_miR_216	gene-LOC107424357	novel_miR_133	gene-LOC107415376
novel_miR_490	gene-LOC107410414	novel_miR_216	gene-LOC107424793	novel_miR_216	gene-LOC107415373
novel_miR_161	gene-LOC107410428	novel_miR_216	gene-LOC107425320	novel_miR_136	gene-LOC107415370
novel_miR_490	gene-LOC107422982	novel_miR_216	gene-LOC107425329	novel_miR_216	gene-LOC107415346
novel_miR_490	gene-LOC112491224	novel_miR_216	gene-LOC107425765	novel_miR_216	gene-LOC107415297
novel_miR_33	gene-LOC107407580	novel_miR_216	gene-LOC107426035	novel_miR_428	gene-LOC107415291
novel_miR_105	gene-LOC107408960	novel_miR_169	gene-LOC107426334	novel_miR_221	gene-LOC107415253
novel_miR_33	gene-LOC107409426	novel_miR_188	gene-LOC107426516	novel_miR_133	gene-LOC107415152
novel_miR_61	gene-LOC107413349	novel_miR_216	gene-LOC107426532	novel_miR_133	gene-LOC107415149
novel_miR_33	gene-LOC107413407	novel_miR_199	gene-LOC107426543	novel_miR_71	gene-LOC107415146
novel_miR_33	gene-LOC107416187	novel_miR_216	gene-LOC107426972	novel_miR_368	gene-LOC107415144
novel_miR_105	gene-LOC107416306	novel_miR_216	gene-LOC107427484	novel_miR_133	gene-LOC107415125
novel_miR_229	gene-LOC107417304	novel_miR_216	gene-LOC107427654	novel_miR_421	gene-LOC107415068
novel_miR_61	gene-LOC107420654	novel_miR_216	gene-LOC107428138	novel_miR_216	gene-LOC107415052
novel_miR_61	gene-LOC107420712	novel_miR_216	gene-LOC107428301	novel_miR_51	gene-LOC107415016
novel_miR_105	gene-LOC107422724	novel_miR_216	gene-LOC107428352	novel_miR_133	gene-LOC107414997
novel_miR_61	gene-LOC107423512	gma-miR5368	gene-LOC107428366	novel_miR_428	gene-LOC107414956
novel_miR_61	gene-LOC107425805	novel_miR_216	gene-LOC107428571	novel_miR_71	gene-LOC107414936
novel_miR_33	gene-LOC107425988	novel_miR_216	gene-LOC107428601	novel_miR_216	gene-LOC107414914
novel_miR_157	gene-LOC107429420	novel_miR_216	gene-LOC107428653	novel_miR_305	gene-LOC107414881
novel_miR_157	gene-LOC107430194	novel_miR_216	gene-LOC107428666	novel_miR_14	gene-LOC107414855
novel_miR_157	gene-LOC107430199	novel_miR_216	gene-LOC107428959	novel_miR_428	gene-LOC107414839
novel_miR_157	gene-LOC107430283	novel_miR_216	gene-LOC107429264	novel_miR_136	gene-LOC107414785
novel_miR_157	gene-LOC107432184	novel_miR_216	gene-LOC107429383	novel_miR_133	gene-LOC107414769
novel_miR_192	gene-LOC107435292	novel_miR_216	gene-LOC107429527	novel_miR_421	gene-LOC107414745
novel_miR_307	gene-LOC112489084	novel_miR_216	gene-LOC107429827	novel_miR_368	gene-LOC107414740
novel_miR_70	gene-LOC107404427	novel_miR_216	gene-LOC107430308	novel_miR_305	gene-LOC107414737
novel_miR_70	gene-LOC107405372	novel_miR_216	gene-LOC107430575	novel_miR_283	gene-LOC107414734
novel_miR_70	gene-LOC107406492	gma-miR171k-5p	gene-LOC107430695	novel_miR_133	gene-LOC107414720
novel_miR_70	gene-LOC107406955	novel_miR_216	gene-LOC107430722	novel_miR_216	gene-LOC107414655
novel_miR_70	gene-LOC107407057	gma-miR171k-5p	gene-LOC107430753	novel_miR_185	gene-LOC107414600
novel_miR_70	gene-LOC107412030	novel_miR_216	gene-LOC107430902	novel_miR_71	gene-LOC107414598
novel_miR_70	gene-LOC107412326	novel_miR_216	gene-LOC107431267	novel_miR_133	gene-LOC107414549
novel_miR_70	gene-LOC107413270	novel_miR_216	gene-LOC107431433	novel_miR_108	gene-LOC107414541
novel_miR_70	gene-LOC107413936	novel_miR_216	gene-LOC107432045	novel_miR_71	gene-LOC107414507
novel_miR_70	gene-LOC107415010	novel_miR_216	gene-LOC107432058	novel_miR_51	gene-LOC107414492
novel_miR_70	gene-LOC107415449	novel_miR_216	gene-LOC107432407	novel_miR_70	gene-LOC107414461
novel_miR_70	gene-LOC107418798	novel_miR_216	gene-LOC107432654	novel_miR_428	gene-LOC107414457
novel_miR_70	gene-LOC107420027	novel_miR_216	gene-LOC107432767	novel_miR_185	gene-LOC107414419
novel_miR_70	gene-LOC107420630	novel_miR_216	gene-LOC107433166	novel_miR_305	gene-LOC107414405
novel_miR_70	gene-LOC107420913	novel_miR_216	gene-LOC107433215	novel_miR_185	gene-LOC107414395
novel_miR_70	gene-LOC107422382	novel_miR_216	gene-LOC107433261	novel_miR_268	gene-LOC107414380
novel_miR_70	gene-LOC107422498	novel_miR_216	gene-LOC107433419	novel_miR_216	gene-LOC107414361
novel_miR_232	gene-LOC107424521	novel_miR_216	gene-LOC107433485	novel_miR_120	gene-LOC107414306
novel_miR_70	gene-LOC107425793	novel_miR_216	gene-LOC107433867	novel_miR_71	gene-LOC107414280
novel_miR_70	gene-LOC107427587	novel_miR_216	gene-LOC107433985	novel_miR_133	gene-LOC107414262
novel_miR_70	gene-LOC107428529	novel_miR_216	gene-LOC107433989	novel_miR_305	gene-LOC107414247
novel_miR_70	gene-LOC107428775	novel_miR_216	gene-LOC107434129	novel_miR_120	gene-LOC107414211
novel_miR_70	gene-LOC107429528	novel_miR_216	gene-LOC107435173	novel_miR_265	gene-LOC107414169
novel_miR_70	gene-LOC107431478	novel_miR_192	gene-LOC107435292	novel_miR_500	gene-LOC107414127
novel_miR_70	gene-LOC107431479	novel_miR_216	gene-LOC107435433	bcy-miR156	gene-LOC107414106
novel_miR_70	gene-LOC107431480	novel_miR_216	gene-LOC107435439	novel_miR_421	gene-LOC107414043
novel_miR_70	gene-LOC107432001	novel_miR_216	gene-LOC107435586	novel_miR_51	gene-LOC107414035
novel_miR_70	gene-LOC107435422	novel_miR_216	gene-LOC112488884	mes-miR156h	gene-LOC107414033
novel_miR_70	gene-LOC107435845	novel_miR_216	gene-LOC112489562	novel_miR_24	gene-LOC107414000
novel_miR_72	gene-LOC107403975	novel_miR_216	gene-LOC112490537	novel_miR_305	gene-LOC107413991
novel_miR_72	gene-LOC107405395	novel_miR_216	gene-LOC112490972	novel_miR_232	gene-LOC107413921
novel_miR_161	gene-LOC107405450	novel_miR_216	gene-LOC112491261	novel_miR_108	gene-LOC107413916
novel_miR_305	gene-LOC107406326	novel_miR_216	gene-LOC112491326	novel_miR_221	gene-LOC107413901
novel_miR_161	gene-LOC107406630	novel_miR_216	gene-LOC112492292	novel_miR_265	gene-LOC107413885
novel_miR_72	gene-LOC107406824	novel_miR_216	gene-LOC112493146	novel_miR_428	gene-LOC107413874
novel_miR_72	gene-LOC107406827	novel_miR_173	gene-LOC107419081	novel_miR_103	gene-LOC107413819
novel_miR_72	gene-LOC107408042	novel_miR_374	gene-LOC107420107	novel_miR_108	gene-LOC107413808
novel_miR_161	gene-LOC107413088	novel_miR_374	gene-LOC107420290	novel_miR_103	gene-LOC107413782
novel_miR_305	gene-LOC107415496	novel_miR_374	gene-LOC107435528	novel_miR_305	gene-LOC107413770
novel_miR_106	gene-LOC107415643	hbr-miR6485	gene-LOC107404756	novel_miR_28	gene-LOC107413753
novel_miR_161	gene-LOC107415730	novel_miR_399	gene-LOC107410260	novel_miR_71	gene-LOC107413731
novel_miR_106	gene-LOC107415822	novel_miR_399	gene-LOC107410354	novel_miR_216	gene-LOC107413696
novel_miR_106	gene-LOC107415826	novel_miR_399	gene-LOC107413932	novel_miR_51	gene-LOC107413688
novel_miR_72	gene-LOC107415949	novel_miR_399	gene-LOC107425606	novel_miR_16	gene-LOC107413676
novel_miR_145	gene-LOC107415995	novel_miR_130	gene-LOC107427250	novel_miR_428	gene-LOC107413665
novel_miR_145	gene-LOC107415998	novel_miR_399	gene-LOC107432147	novel_miR_342	gene-LOC107413664
novel_miR_305	gene-LOC107416864	novel_miR_399	gene-LOC107433481	novel_miR_108	gene-LOC107413658
novel_miR_161	gene-LOC107417682	novel_miR_399	gene-LOC107435796	novel_miR_108	gene-LOC107413654
novel_miR_232	gene-LOC107417787	gma-miR171k-3p	gene-LOC107435999	novel_miR_500	gene-LOC107413603
novel_miR_72	gene-LOC107417974	novel_miR_431	gene-LOC107410872	novel_miR_305	gene-LOC107413557
novel_miR_72	gene-LOC107418106	novel_miR_431	gene-LOC107414322	novel_miR_305	gene-LOC107413554
novel_miR_72	gene-LOC107420650	novel_miR_431	gene-LOC107414632	novel_miR_305	gene-LOC107413553
novel_miR_305	gene-LOC107421419	novel_miR_431	gene-LOC107414675	novel_miR_216	gene-LOC107413497
novel_miR_72	gene-LOC107424156	novel_miR_431	gene-LOC107420222	novel_miR_305	gene-LOC107413466
novel_miR_72	gene-LOC107424299	novel_miR_431	gene-LOC107426276	novel_miR_305	gene-LOC107413455
novel_miR_72	gene-LOC107425214	novel_miR_431	gene-LOC107426596	novel_miR_305	gene-LOC107413454
novel_miR_161	gene-LOC107427605	novel_miR_431	gene-LOC107427739	novel_miR_305	gene-LOC107413442
novel_miR_72	gene-LOC107428039	novel_miR_431	gene-LOC107427741	novel_miR_305	gene-LOC107413439
novel_miR_161	gene-LOC107429720	novel_miR_439	gene-LOC107404845	novel_miR_305	gene-LOC107413437
novel_miR_161	gene-LOC107429856	novel_miR_439	gene-LOC107411157	novel_miR_305	gene-LOC107413425
novel_miR_305	gene-LOC107430118	novel_miR_439	gene-LOC107414896	novel_miR_141	gene-LOC107413367
novel_miR_117	gene-LOC107430318	novel_miR_439	gene-LOC107415585	novel_miR_133	gene-LOC107413358
novel_miR_72	gene-LOC107432282	novel_miR_439	gene-LOC107425362	novel_miR_216	gene-LOC107413336
novel_miR_72	gene-LOC112491340	novel_miR_389	gene-LOC107404403	novel_miR_368	gene-LOC107413314
novel_miR_112	gene-LOC112489856	novel_miR_225	gene-LOC107405910	novel_miR_120	gene-LOC107413271
novel_miR_112	gene-LOC112492196	novel_miR_500	gene-LOC107410384	mes-miR156h	gene-LOC107413269
novel_miR_133	gene-LOC107403260	novel_miR_389	gene-LOC107410546	novel_miR_103	gene-LOC107413257
novel_miR_133	gene-LOC107403359	novel_miR_389	gene-LOC107411592	novel_miR_108	gene-LOC107413250
novel_miR_133	gene-LOC107403506	novel_miR_33	gene-LOC107412832	novel_miR_320	gene-LOC107413247
novel_miR_133	gene-LOC107403518	novel_miR_199	gene-LOC107413178	novel_miR_199	gene-LOC107413178
novel_miR_133	gene-LOC107403947	novel_miR_500	gene-LOC107413603	novel_miR_133	gene-LOC107413161
novel_miR_133	gene-LOC107404219	novel_miR_500	gene-LOC107414127	novel_miR_216	gene-LOC107413128
novel_miR_133	gene-LOC107404754	novel_miR_500	gene-LOC107415662	novel_miR_133	gene-LOC107413124
novel_miR_133	gene-LOC107404912	novel_miR_389	gene-LOC107416299	novel_miR_106	gene-LOC107412930
novel_miR_133	gene-LOC107404917	novel_miR_389	gene-LOC107416303	novel_miR_305	gene-LOC107412880
novel_miR_133	gene-LOC107404948	novel_miR_389	gene-LOC107416305	novel_miR_221	gene-LOC107412878
novel_miR_133	gene-LOC107405236	novel_miR_389	gene-LOC107416307	novel_miR_108	gene-LOC107412863
novel_miR_133	gene-LOC107405369	novel_miR_389	gene-LOC107416309	novel_miR_129	gene-LOC107412845
novel_miR_133	gene-LOC107405407	novel_miR_500	gene-LOC107417255	novel_miR_33	gene-LOC107412832
novel_miR_133	gene-LOC107405612	novel_miR_500	gene-LOC107418349	novel_miR_276	gene-LOC107412831
novel_miR_133	gene-LOC107406122	novel_miR_500	gene-LOC107418629	novel_miR_73	gene-LOC107412815
novel_miR_133	gene-LOC107406200	novel_miR_500	gene-LOC107420120	novel_miR_108	gene-LOC107412751
novel_miR_133	gene-LOC107406422	hbr-miR6485	gene-LOC107420390	novel_miR_155	gene-LOC107412737
novel_miR_133	gene-LOC107406928	novel_miR_264	gene-LOC107421234	novel_miR_118	gene-LOC107412684
novel_miR_133	gene-LOC107407319	novel_miR_500	gene-LOC107421330	novel_miR_216	gene-LOC107412664
novel_miR_133	gene-LOC107407383	novel_miR_389	gene-LOC107423556	novel_miR_133	gene-LOC107412653
novel_miR_133	gene-LOC107407637	novel_miR_500	gene-LOC107426384	novel_miR_232	gene-LOC107412637
novel_miR_133	gene-LOC107407643	novel_miR_500	gene-LOC107427907	novel_miR_428	gene-LOC107412624
novel_miR_133	gene-LOC107407730	novel_miR_500	gene-LOC107427920	novel_miR_129	gene-LOC107412598
novel_miR_133	gene-LOC107407778	novel_miR_389	gene-LOC107432305	novel_miR_428	gene-LOC107412594
novel_miR_133	gene-LOC107407812	novel_miR_389	gene-LOC107432415	novel_miR_161	gene-LOC107412581
novel_miR_133	gene-LOC107407872	novel_miR_389	gene-LOC107433462	novel_miR_264	gene-LOC107412576
novel_miR_133	gene-LOC107408980	novel_miR_389	gene-LOC112489208	novel_miR_421	gene-LOC107412573
novel_miR_133	gene-LOC107409023	novel_miR_500	gene-LOC112489964	mes-miR156h	gene-LOC107412557
novel_miR_133	gene-LOC107409026	novel_miR_500	gene-LOC112491327	novel_miR_150	gene-LOC107412544
novel_miR_133	gene-LOC107410007	novel_miR_500	gene-LOC112493318	novel_miR_133	gene-LOC107412534
novel_miR_133	gene-LOC107410039	novel_miR_1	gene-LOC107424249	novel_miR_108	gene-LOC107412466
novel_miR_133	gene-LOC107410212	novel_miR_1	gene-LOC107429619	bcy-miR156	gene-LOC107412465
novel_miR_133	gene-LOC107410635	novel_miR_1	gene-LOC107431191	novel_miR_150	gene-LOC107412439
novel_miR_133	gene-LOC107410649	novel_miR_1	gene-LOC107435447	novel_miR_216	gene-LOC107412411
novel_miR_133	gene-LOC107410721	novel_miR_1	gene-LOC107435540	novel_miR_216	gene-LOC107412405
novel_miR_133	gene-LOC107410727	novel_miR_1	gene-LOC112492570	novel_miR_305	gene-LOC107412404
novel_miR_133	gene-LOC107410861	novel_miR_1	gene-LOC112493173	novel_miR_24	gene-LOC107412398
hbr-miR6485	gene-LOC107410890	novel_miR_106	gene-LOC107404583	novel_miR_216	gene-LOC107412396
novel_miR_133	gene-LOC107410895	novel_miR_106	gene-LOC107405217	novel_miR_150	gene-LOC107412390
novel_miR_133	gene-LOC107411565	novel_miR_106	gene-LOC107405412	novel_miR_108	gene-LOC107412341
novel_miR_133	gene-LOC107411832	novel_miR_106	gene-LOC107405570	novel_miR_426	gene-LOC107412340
novel_miR_133	gene-LOC107411883	novel_miR_106	gene-LOC107407989	novel_miR_185	gene-LOC107412335
novel_miR_133	gene-LOC107412280	novel_miR_106	gene-LOC107409365	novel_miR_444	gene-LOC107412330
novel_miR_133	gene-LOC107412534	novel_miR_106	gene-LOC107410359	gma-miR5368	gene-LOC107412327
novel_miR_133	gene-LOC107412653	novel_miR_106	gene-LOC107410500	novel_miR_71	gene-LOC107412321
novel_miR_133	gene-LOC107413124	novel_miR_106	gene-LOC107411320	novel_miR_133	gene-LOC107412280
novel_miR_133	gene-LOC107413161	novel_miR_106	gene-LOC107412930	novel_miR_51	gene-LOC107412264
novel_miR_133	gene-LOC107413358	novel_miR_106	gene-LOC107415509	novel_miR_216	gene-LOC107412247
novel_miR_133	gene-LOC107414262	novel_miR_106	gene-LOC107415643	novel_miR_216	gene-LOC107412215
novel_miR_133	gene-LOC107414549	novel_miR_106	gene-LOC107415698	novel_miR_283	gene-LOC107412198
novel_miR_133	gene-LOC107414720	novel_miR_106	gene-LOC107415733	novel_miR_305	gene-LOC107412132
novel_miR_133	gene-LOC107414769	novel_miR_106	gene-LOC107415788	novel_miR_102	gene-LOC107412124
novel_miR_133	gene-LOC107414997	novel_miR_106	gene-LOC107415822	novel_miR_199	gene-LOC107412119
novel_miR_133	gene-LOC107415125	novel_miR_106	gene-LOC107415823	novel_miR_127	gene-LOC107412075
novel_miR_133	gene-LOC107415149	novel_miR_106	gene-LOC107415826	novel_miR_232	gene-LOC107412071
novel_miR_133	gene-LOC107415152	novel_miR_106	gene-LOC107415833	novel_miR_185	gene-LOC107411989
novel_miR_133	gene-LOC107415376	novel_miR_106	gene-LOC107417619	novel_miR_474	gene-LOC107411977
novel_miR_133	gene-LOC107415393	novel_miR_106	gene-LOC107417620	novel_miR_108	gene-LOC107411923
novel_miR_133	gene-LOC107415793	novel_miR_106	gene-LOC107418405	novel_miR_150	gene-LOC107411895
novel_miR_133	gene-LOC107416082	novel_miR_106	gene-LOC107419242	novel_miR_133	gene-LOC107411883
novel_miR_133	gene-LOC107416107	novel_miR_106	gene-LOC107431760	novel_miR_133	gene-LOC107411832
novel_miR_133	gene-LOC107416124	novel_miR_106	gene-LOC107435438	novel_miR_150	gene-LOC107411814
novel_miR_133	gene-LOC107416198	novel_miR_106	gene-LOC112489503	novel_miR_10	gene-LOC107411813
novel_miR_133	gene-LOC107416599	novel_miR_106	gene-LOC112489755	bcy-miR156	gene-LOC107411779
novel_miR_133	gene-LOC107416656	novel_miR_106	gene-LOC112491263	novel_miR_108	gene-LOC107411771
novel_miR_133	gene-LOC107416802	novel_miR_106	gene-LOC112491337	novel_miR_71	gene-LOC107411764
novel_miR_133	gene-LOC107416998	novel_miR_119	gene-LOC107407530	novel_miR_344	gene-LOC107411715
novel_miR_133	gene-LOC107417124	novel_miR_105	gene-LOC107416306	novel_miR_71	gene-LOC107411704
novel_miR_133	gene-LOC107417393	novel_miR_119	gene-LOC107421955	novel_miR_216	gene-LOC107411663
novel_miR_133	gene-LOC107418071	novel_miR_119	gene-LOC107422886	novel_miR_10	gene-LOC107411644
novel_miR_133	gene-LOC107418236	novel_miR_119	gene-LOC107431539	novel_miR_216	gene-LOC107411603
novel_miR_133	gene-LOC107418257	novel_miR_129	gene-LOC107403307	novel_miR_389	gene-LOC107411592
novel_miR_133	gene-LOC107418495	novel_miR_129	gene-LOC107404114	novel_miR_108	gene-LOC107411580
novel_miR_133	gene-LOC107418776	novel_miR_129	gene-LOC107405209	novel_miR_133	gene-LOC107411565
novel_miR_133	gene-LOC107418790	novel_miR_129	gene-LOC107406349	novel_miR_127	gene-LOC107411528
novel_miR_133	gene-LOC107418825	novel_miR_129	gene-LOC107406583	novel_miR_185	gene-LOC107411475
novel_miR_133	gene-LOC107419248	novel_miR_129	gene-LOC107406994	novel_miR_71	gene-LOC107411467
novel_miR_133	gene-LOC107419370	novel_miR_129	gene-LOC107407119	novel_miR_108	gene-LOC107411449
novel_miR_133	gene-LOC107419449	novel_miR_129	gene-LOC107407256	novel_miR_145	gene-LOC107411441
novel_miR_133	gene-LOC107419898	novel_miR_129	gene-LOC107407280	novel_miR_71	gene-LOC107411363
novel_miR_133	gene-LOC107419994	novel_miR_129	gene-LOC107407863	novel_miR_118	gene-LOC107411358
novel_miR_133	gene-LOC107420201	novel_miR_129	gene-LOC107412598	novel_miR_421	gene-LOC107411353
novel_miR_133	gene-LOC107420632	novel_miR_129	gene-LOC107412845	novel_miR_106	gene-LOC107411320
novel_miR_133	gene-LOC107420673	novel_miR_129	gene-LOC107416531	novel_miR_428	gene-LOC107411318
novel_miR_133	gene-LOC107420743	novel_miR_129	gene-LOC107416545	novel_miR_24	gene-LOC107411255
novel_miR_133	gene-LOC107421112	novel_miR_129	gene-LOC107416735	novel_miR_264	gene-LOC107411221
novel_miR_133	gene-LOC107421208	novel_miR_129	gene-LOC107420212	novel_miR_138	gene-LOC107411168
novel_miR_133	gene-LOC107421247	novel_miR_129	gene-LOC107421350	novel_miR_127	gene-LOC107411166
novel_miR_133	gene-LOC107422107	novel_miR_129	gene-LOC107421781	novel_miR_150	gene-LOC107411123
novel_miR_133	gene-LOC107422203	novel_miR_129	gene-LOC107421838	novel_miR_216	gene-LOC107411010
novel_miR_133	gene-LOC107422381	novel_miR_129	gene-LOC107422239	novel_miR_239	gene-LOC107411009
novel_miR_133	gene-LOC107422421	novel_miR_129	gene-LOC107422648	novel_miR_421	gene-LOC107410995
novel_miR_133	gene-LOC107422424	novel_miR_129	gene-LOC107424687	novel_miR_305	gene-LOC107410951
novel_miR_133	gene-LOC107422560	novel_miR_129	gene-LOC107426475	novel_miR_216	gene-LOC107410898
novel_miR_133	gene-LOC107422614	novel_miR_129	gene-LOC107428338	novel_miR_133	gene-LOC107410895
novel_miR_133	gene-LOC107423091	novel_miR_129	gene-LOC107429791	hbr-miR6485	gene-LOC107410890
novel_miR_133	gene-LOC107423102	novel_miR_129	gene-LOC107430039	novel_miR_133	gene-LOC107410861
novel_miR_133	gene-LOC107423107	novel_miR_129	gene-LOC107430329	novel_miR_100	gene-LOC107410835
novel_miR_133	gene-LOC107423116	novel_miR_129	gene-LOC107430843	novel_miR_216	gene-LOC107410780
novel_miR_133	gene-LOC107423119	novel_miR_129	gene-LOC107430939	novel_miR_103	gene-LOC107410776
novel_miR_133	gene-LOC107423262	novel_miR_129	gene-LOC107431693	novel_miR_71	gene-LOC107410761
novel_miR_133	gene-LOC107423576	novel_miR_129	gene-LOC107431796	novel_miR_482	gene-LOC107410741
novel_miR_115	gene-LOC107423723	novel_miR_129	gene-LOC107432314	mes-miR156c	gene-LOC107410728
novel_miR_133	gene-LOC107423776	novel_miR_129	gene-LOC107432548	novel_miR_133	gene-LOC107410727
novel_miR_133	gene-LOC107424086	novel_miR_129	gene-LOC107433003	novel_miR_133	gene-LOC107410721
novel_miR_133	gene-LOC107424458	novel_miR_129	gene-LOC107435262	novel_miR_24	gene-LOC107410713
novel_miR_133	gene-LOC107424804	novel_miR_129	gene-LOC107435367	novel_miR_16	gene-LOC107410712
novel_miR_133	gene-LOC107424833	novel_miR_129	gene-LOC112489350	novel_miR_133	gene-LOC107410649
novel_miR_133	gene-LOC107424861	novel_miR_129	gene-LOC112489617	novel_miR_133	gene-LOC107410635
novel_miR_133	gene-LOC107424904	novel_miR_129	gene-LOC112490446	novel_miR_216	gene-LOC107410608
novel_miR_133	gene-LOC107425002	novel_miR_129	gene-LOC112492222	novel_miR_71	gene-LOC107410584
novel_miR_133	gene-LOC107425139	novel_miR_133	gene-LOC107403260	novel_miR_216	gene-LOC107410565
novel_miR_133	gene-LOC107425603	novel_miR_133	gene-LOC107403359	novel_miR_305	gene-LOC107410562
novel_miR_133	gene-LOC107426458	novel_miR_133	gene-LOC107403506	novel_miR_389	gene-LOC107410546
novel_miR_122	gene-LOC107426844	novel_miR_133	gene-LOC107403518	novel_miR_366	gene-LOC107410541
novel_miR_133	gene-LOC107427027	novel_miR_133	gene-LOC107403947	novel_miR_127	gene-LOC107410532
novel_miR_133	gene-LOC107427127	novel_miR_133	gene-LOC107404219	novel_miR_136	gene-LOC107410520
novel_miR_133	gene-LOC107427129	novel_miR_133	gene-LOC107404754	novel_miR_136	gene-LOC107410516
novel_miR_133	gene-LOC107428108	novel_miR_133	gene-LOC107404912	novel_miR_136	gene-LOC107410504
novel_miR_133	gene-LOC107428227	novel_miR_133	gene-LOC107404917	novel_miR_106	gene-LOC107410500
novel_miR_133	gene-LOC107428493	novel_miR_133	gene-LOC107404948	novel_miR_136	gene-LOC107410498
novel_miR_133	gene-LOC107428632	novel_miR_133	gene-LOC107405236	novel_miR_71	gene-LOC107410464
novel_miR_133	gene-LOC107428762	novel_miR_133	gene-LOC107405369	novel_miR_185	gene-LOC107410460
novel_miR_133	gene-LOC107429170	novel_miR_133	gene-LOC107405407	novel_miR_221	gene-LOC107410443
novel_miR_133	gene-LOC107429563	novel_miR_133	gene-LOC107405612	novel_miR_103	gene-LOC107410438
novel_miR_133	gene-LOC107429942	novel_miR_133	gene-LOC107406122	novel_miR_500	gene-LOC107410384
novel_miR_133	gene-LOC107430060	novel_miR_133	gene-LOC107406200	novel_miR_342	gene-LOC107410365
novel_miR_133	gene-LOC107430085	novel_miR_133	gene-LOC107406422	novel_miR_221	gene-LOC107410364
novel_miR_133	gene-LOC107430209	novel_miR_133	gene-LOC107406928	novel_miR_106	gene-LOC107410359
novel_miR_133	gene-LOC107430236	novel_miR_133	gene-LOC107407319	novel_miR_28	gene-LOC107410352
novel_miR_133	gene-LOC107430688	novel_miR_133	gene-LOC107407383	novel_miR_342	gene-LOC107410336
novel_miR_133	gene-LOC107430905	novel_miR_133	gene-LOC107407637	novel_miR_428	gene-LOC107410335
novel_miR_133	gene-LOC107430982	novel_miR_133	gene-LOC107407643	novel_miR_305	gene-LOC107410272
novel_miR_133	gene-LOC107431220	novel_miR_133	gene-LOC107407730	novel_miR_188	gene-LOC107410270
novel_miR_133	gene-LOC107431337	novel_miR_133	gene-LOC107407778	novel_miR_108	gene-LOC107410269
novel_miR_133	gene-LOC107431945	novel_miR_133	gene-LOC107407812	novel_miR_428	gene-LOC107410232
novel_miR_133	gene-LOC107432174	novel_miR_133	gene-LOC107407872	novel_miR_8	gene-LOC107410229
novel_miR_133	gene-LOC107432274	novel_miR_133	gene-LOC107408980	novel_miR_368	gene-LOC107410220
novel_miR_133	gene-LOC107432647	novel_miR_133	gene-LOC107409023	novel_miR_368	gene-LOC107410217
novel_miR_133	gene-LOC107432827	novel_miR_133	gene-LOC107409026	novel_miR_133	gene-LOC107410212
novel_miR_133	gene-LOC107433347	novel_miR_133	gene-LOC107410007	novel_miR_305	gene-LOC107410103
novel_miR_133	gene-LOC107433348	novel_miR_133	gene-LOC107410039	novel_miR_428	gene-LOC107410070
novel_miR_133	gene-LOC107433905	novel_miR_133	gene-LOC107410212	novel_miR_108	gene-LOC107410050
novel_miR_133	gene-LOC107434374	novel_miR_133	gene-LOC107410635	novel_miR_133	gene-LOC107410039
novel_miR_133	gene-LOC107434445	novel_miR_133	gene-LOC107410649	mes-miR156c	gene-LOC107410031
novel_miR_133	gene-LOC107434615	novel_miR_133	gene-LOC107410721	novel_miR_305	gene-LOC107410016
novel_miR_133	gene-LOC107434674	novel_miR_133	gene-LOC107410727	novel_miR_133	gene-LOC107410007
novel_miR_133	gene-LOC107434683	novel_miR_133	gene-LOC107410861	novel_miR_342	gene-LOC107409993
novel_miR_133	gene-LOC107434860	hbr-miR6485	gene-LOC107410890	novel_miR_24	gene-LOC107409952
novel_miR_133	gene-LOC107434862	novel_miR_133	gene-LOC107410895	novel_miR_216	gene-LOC107409786
novel_miR_133	gene-LOC107434948	novel_miR_133	gene-LOC107411565	novel_miR_136	gene-LOC107409782
novel_miR_133	gene-LOC107435195	novel_miR_133	gene-LOC107411832	novel_miR_71	gene-LOC107409778
novel_miR_133	gene-LOC107435205	novel_miR_133	gene-LOC107411883	novel_miR_345	gene-LOC107409721
novel_miR_133	gene-LOC107435253	novel_miR_133	gene-LOC107412280	novel_miR_71	gene-LOC107409685
novel_miR_133	gene-LOC107435353	novel_miR_133	gene-LOC107412534	novel_miR_108	gene-LOC107409635
novel_miR_133	gene-LOC107435575	novel_miR_133	gene-LOC107412653	novel_miR_73	gene-LOC107409493
novel_miR_133	gene-LOC112489773	novel_miR_133	gene-LOC107413124	novel_miR_216	gene-LOC107409472
novel_miR_133	gene-LOC112491358	novel_miR_133	gene-LOC107413161	novel_miR_342	gene-LOC107409469
novel_miR_133	gene-LOC112492856	novel_miR_133	gene-LOC107413358	novel_miR_305	gene-LOC107409416
novel_miR_133	gene-LOC112493078	novel_miR_133	gene-LOC107414262	novel_miR_342	gene-LOC107409380
novel_miR_161	gene-LOC107407809	novel_miR_133	gene-LOC107414549	novel_miR_106	gene-LOC107409365
novel_miR_161	gene-LOC107409921	novel_miR_133	gene-LOC107414720	novel_miR_136	gene-LOC107409286
novel_miR_161	gene-LOC107412581	novel_miR_133	gene-LOC107414769	novel_miR_216	gene-LOC107409236
novel_miR_161	gene-LOC107414011	novel_miR_133	gene-LOC107414997	novel_miR_342	gene-LOC107409229
novel_miR_161	gene-LOC107418588	novel_miR_133	gene-LOC107415125	novel_miR_216	gene-LOC107409212
novel_miR_161	gene-LOC107418738	novel_miR_133	gene-LOC107415149	bcy-miR156	gene-LOC107409176
novel_miR_161	gene-LOC107422749	novel_miR_133	gene-LOC107415152	novel_miR_216	gene-LOC107409155
novel_miR_161	gene-LOC107425592	novel_miR_133	gene-LOC107415376	novel_miR_216	gene-LOC107409146
novel_miR_161	gene-LOC107426500	novel_miR_133	gene-LOC107415393	novel_miR_216	gene-LOC107409131
novel_miR_161	gene-LOC107433099	novel_miR_133	gene-LOC107415793	novel_miR_10	gene-LOC107409123
novel_miR_161	gene-LOC107434324	novel_miR_133	gene-LOC107416082	novel_miR_136	gene-LOC107409122
novel_miR_178	gene-LOC107404186	novel_miR_133	gene-LOC107416107	novel_miR_216	gene-LOC107409077
novel_miR_178	gene-LOC107405764	novel_miR_133	gene-LOC107416124	novel_miR_71	gene-LOC107409055
novel_miR_178	gene-LOC107406767	novel_miR_133	gene-LOC107416198	novel_miR_305	gene-LOC107409041
novel_miR_178	gene-LOC107407539	novel_miR_133	gene-LOC107416599	novel_miR_133	gene-LOC107409026
novel_miR_178	gene-LOC107409127	novel_miR_133	gene-LOC107416656	novel_miR_133	gene-LOC107409023
novel_miR_178	gene-LOC107410771	novel_miR_133	gene-LOC107416802	novel_miR_342	gene-LOC107409004
novel_miR_178	gene-LOC107411120	novel_miR_133	gene-LOC107416998	novel_miR_133	gene-LOC107408980
novel_miR_178	gene-LOC107411216	novel_miR_133	gene-LOC107417124	novel_miR_216	gene-LOC107408974
novel_miR_178	gene-LOC107411916	novel_miR_133	gene-LOC107417393	novel_miR_216	gene-LOC107408966
novel_miR_178	gene-LOC107412792	novel_miR_133	gene-LOC107418071	novel_miR_105	gene-LOC107408960
novel_miR_178	gene-LOC107412814	novel_miR_133	gene-LOC107418236	novel_miR_342	gene-LOC107408925
mes-miR156h	gene-LOC107415981	novel_miR_133	gene-LOC107418257	novel_miR_216	gene-LOC107408913
novel_miR_178	gene-LOC107416164	novel_miR_133	gene-LOC107418495	novel_miR_108	gene-LOC107408909
gma-miR5368	gene-LOC107416333	novel_miR_133	gene-LOC107418776	bcy-miR156	gene-LOC107408885
novel_miR_169	gene-LOC107416662	novel_miR_133	gene-LOC107418790	bcy-miR156	gene-LOC107408879
novel_miR_178	gene-LOC107419222	novel_miR_133	gene-LOC107418825	bcy-miR156	gene-LOC107408877
novel_miR_178	gene-LOC107422035	novel_miR_133	gene-LOC107419248	novel_miR_216	gene-LOC107408876
novel_miR_178	gene-LOC107423302	novel_miR_133	gene-LOC107419370	bcy-miR156	gene-LOC107408850
novel_miR_178	gene-LOC107425149	novel_miR_133	gene-LOC107419449	novel_miR_342	gene-LOC107408823
novel_miR_178	gene-LOC107427150	novel_miR_133	gene-LOC107419898	novel_miR_71	gene-LOC107408812
novel_miR_178	gene-LOC107427385	novel_miR_133	gene-LOC107419994	novel_miR_108	gene-LOC107408772
novel_miR_178	gene-LOC107428525	novel_miR_133	gene-LOC107420201	novel_miR_342	gene-LOC107408764
novel_miR_178	gene-LOC107430461	novel_miR_133	gene-LOC107420632	novel_miR_342	gene-LOC107408707
novel_miR_178	gene-LOC107430657	novel_miR_133	gene-LOC107420673	novel_miR_185	gene-LOC107408695
novel_miR_178	gene-LOC107432467	novel_miR_133	gene-LOC107420743	novel_miR_103	gene-LOC107408688
novel_miR_178	gene-LOC107432834	novel_miR_133	gene-LOC107421112	novel_miR_185	gene-LOC107408671
novel_miR_178	gene-LOC107432900	novel_miR_133	gene-LOC107421208	novel_miR_342	gene-LOC107408666
novel_miR_178	gene-LOC107433155	novel_miR_133	gene-LOC107421247	novel_miR_103	gene-LOC107408646
novel_miR_178	gene-LOC112490625	novel_miR_133	gene-LOC107422107	novel_miR_103	gene-LOC107408628
novel_miR_136	gene-LOC107417554	novel_miR_133	gene-LOC107422203	novel_miR_185	gene-LOC107408504
novel_miR_146	gene-LOC107423930	novel_miR_133	gene-LOC107422381	novel_miR_103	gene-LOC107408495
novel_miR_119	gene-LOC107421955	novel_miR_133	gene-LOC107422421	novel_miR_342	gene-LOC107408492
novel_miR_193	gene-LOC107425251	novel_miR_133	gene-LOC107422424	novel_miR_342	gene-LOC107408464
novel_miR_205	gene-LOC107408962	novel_miR_133	gene-LOC107422560	novel_miR_216	gene-LOC107408456
novel_miR_185	gene-LOC107403395	novel_miR_133	gene-LOC107422614	novel_miR_342	gene-LOC107408451
novel_miR_216	gene-LOC107403532	novel_miR_133	gene-LOC107423091	novel_miR_342	gene-LOC107408449
novel_miR_216	gene-LOC107403951	novel_miR_133	gene-LOC107423102	novel_miR_103	gene-LOC107408443
novel_miR_216	gene-LOC107404223	novel_miR_133	gene-LOC107423107	novel_miR_246	gene-LOC107408359
novel_miR_216	gene-LOC107404326	novel_miR_133	gene-LOC107423116	novel_miR_366	gene-LOC107408297
novel_miR_216	gene-LOC107404437	novel_miR_133	gene-LOC107423119	novel_miR_305	gene-LOC107408276
novel_miR_216	gene-LOC107404777	novel_miR_133	gene-LOC107423262	novel_miR_305	gene-LOC107408273
novel_miR_216	gene-LOC107404878	novel_miR_133	gene-LOC107423576	novel_miR_305	gene-LOC107408259
novel_miR_216	gene-LOC107405115	novel_miR_133	gene-LOC107423776	novel_miR_264	gene-LOC107408213
novel_miR_216	gene-LOC107405365	novel_miR_133	gene-LOC107424086	novel_miR_136	gene-LOC107408190
novel_miR_216	gene-LOC107405483	novel_miR_133	gene-LOC107424458	novel_miR_108	gene-LOC107408185
novel_miR_216	gene-LOC107405495	novel_miR_133	gene-LOC107424804	novel_miR_185	gene-LOC107408166
novel_miR_216	gene-LOC107405496	novel_miR_133	gene-LOC107424833	novel_miR_221	gene-LOC107408119
novel_miR_216	gene-LOC107405673	novel_miR_133	gene-LOC107424861	novel_miR_216	gene-LOC107408110
novel_miR_216	gene-LOC107405674	novel_miR_133	gene-LOC107424904	novel_miR_216	gene-LOC107408108
novel_miR_216	gene-LOC107405876	novel_miR_133	gene-LOC107425002	novel_miR_342	gene-LOC107408104
novel_miR_216	gene-LOC107406100	novel_miR_133	gene-LOC107425139	novel_miR_437	gene-LOC107408094
novel_miR_216	gene-LOC107406453	novel_miR_133	gene-LOC107425603	mes-miR156h	gene-LOC107408092
novel_miR_216	gene-LOC107406621	novel_miR_133	gene-LOC107426458	novel_miR_169	gene-LOC107408061
novel_miR_216	gene-LOC107406780	novel_miR_122	gene-LOC107426844	novel_miR_108	gene-LOC107408051
novel_miR_216	gene-LOC107406783	novel_miR_133	gene-LOC107427027	mes-miR156h	gene-LOC107408036
novel_miR_216	gene-LOC107406899	novel_miR_133	gene-LOC107427127	novel_miR_246	gene-LOC107408010
novel_miR_216	gene-LOC107406998	novel_miR_133	gene-LOC107427129	novel_miR_108	gene-LOC107408004
novel_miR_216	gene-LOC107407201	novel_miR_133	gene-LOC107428108	novel_miR_106	gene-LOC107407989
novel_miR_216	gene-LOC107407671	novel_miR_133	gene-LOC107428227	novel_miR_216	gene-LOC107407981
novel_miR_216	gene-LOC107407981	novel_miR_133	gene-LOC107428493	novel_miR_305	gene-LOC107407934
novel_miR_169	gene-LOC107408061	novel_miR_133	gene-LOC107428632	novel_miR_16	gene-LOC107407894
novel_miR_216	gene-LOC107408108	novel_miR_133	gene-LOC107428762	novel_miR_127	gene-LOC107407876
novel_miR_216	gene-LOC107408110	novel_miR_133	gene-LOC107429170	novel_miR_133	gene-LOC107407872
novel_miR_216	gene-LOC107408456	novel_miR_133	gene-LOC107429563	novel_miR_169	gene-LOC107407849
novel_miR_216	gene-LOC107408876	novel_miR_133	gene-LOC107429942	novel_miR_133	gene-LOC107407812
novel_miR_216	gene-LOC107408913	novel_miR_133	gene-LOC107430060	novel_miR_133	gene-LOC107407778
novel_miR_216	gene-LOC107408966	novel_miR_133	gene-LOC107430085	novel_miR_71	gene-LOC107407752
novel_miR_216	gene-LOC107408974	novel_miR_133	gene-LOC107430209	novel_miR_71	gene-LOC107407738
novel_miR_216	gene-LOC107409077	novel_miR_133	gene-LOC107430236	novel_miR_133	gene-LOC107407730
novel_miR_216	gene-LOC107409131	novel_miR_133	gene-LOC107430688	novel_miR_71	gene-LOC107407719
novel_miR_216	gene-LOC107409146	novel_miR_133	gene-LOC107430905	novel_miR_71	gene-LOC107407704
novel_miR_216	gene-LOC107409155	novel_miR_133	gene-LOC107430982	novel_miR_230	gene-LOC107407689
novel_miR_216	gene-LOC107409212	novel_miR_133	gene-LOC107431220	novel_miR_103	gene-LOC107407685
novel_miR_216	gene-LOC107409236	novel_miR_133	gene-LOC107431337	novel_miR_216	gene-LOC107407671
novel_miR_216	gene-LOC107409472	novel_miR_133	gene-LOC107431945	novel_miR_264	gene-LOC107407653
novel_miR_216	gene-LOC107409786	novel_miR_133	gene-LOC107432174	novel_miR_133	gene-LOC107407643
novel_miR_216	gene-LOC107410565	novel_miR_133	gene-LOC107432274	novel_miR_133	gene-LOC107407637
novel_miR_216	gene-LOC107410608	novel_miR_133	gene-LOC107432647	novel_miR_221	gene-LOC107407621
novel_miR_216	gene-LOC107410780	novel_miR_133	gene-LOC107432827	novel_miR_305	gene-LOC107407564
novel_miR_216	gene-LOC107410898	novel_miR_133	gene-LOC107433347	novel_miR_283	gene-LOC107407429
novel_miR_216	gene-LOC107411010	novel_miR_133	gene-LOC107433348	novel_miR_103	gene-LOC107407402
novel_miR_216	gene-LOC107411603	novel_miR_133	gene-LOC107433905	novel_miR_133	gene-LOC107407383
novel_miR_216	gene-LOC107411663	novel_miR_133	gene-LOC107434374	novel_miR_108	gene-LOC107407382
novel_miR_216	gene-LOC107412215	novel_miR_133	gene-LOC107434445	novel_miR_133	gene-LOC107407319
novel_miR_216	gene-LOC107412247	novel_miR_133	gene-LOC107434615	bcy-miR156	gene-LOC107407216
novel_miR_216	gene-LOC107412396	novel_miR_133	gene-LOC107434674	novel_miR_71	gene-LOC107407214
novel_miR_216	gene-LOC107412405	novel_miR_133	gene-LOC107434683	novel_miR_108	gene-LOC107407209
novel_miR_216	gene-LOC107412411	novel_miR_133	gene-LOC107434860	novel_miR_375	gene-LOC107407204
novel_miR_216	gene-LOC107412664	novel_miR_133	gene-LOC107434862	novel_miR_216	gene-LOC107407201
novel_miR_216	gene-LOC107413128	novel_miR_133	gene-LOC107434948	novel_miR_305	gene-LOC107407162
novel_miR_216	gene-LOC107413497	novel_miR_133	gene-LOC107435195	novel_miR_14	gene-LOC107407107
novel_miR_216	gene-LOC107413696	novel_miR_133	gene-LOC107435205	novel_miR_71	gene-LOC107407099
novel_miR_216	gene-LOC107414361	novel_miR_133	gene-LOC107435253	novel_miR_305	gene-LOC107407071
novel_miR_216	gene-LOC107414655	novel_miR_133	gene-LOC107435353	novel_miR_305	gene-LOC107407051
novel_miR_216	gene-LOC107414914	novel_miR_133	gene-LOC107435575	novel_miR_108	gene-LOC107407037
novel_miR_216	gene-LOC107415052	novel_miR_133	gene-LOC112489773	novel_miR_305	gene-LOC107407033
novel_miR_216	gene-LOC107415297	novel_miR_133	gene-LOC112491358	bcy-miR156	gene-LOC107407015
novel_miR_216	gene-LOC107415346	novel_miR_133	gene-LOC112492856	novel_miR_216	gene-LOC107406998
novel_miR_216	gene-LOC107415373	novel_miR_133	gene-LOC112493078	novel_miR_230	gene-LOC107406981
novel_miR_216	gene-LOC107415819	novel_miR_135	gene-LOC107414397	novel_miR_232	gene-LOC107406950
novel_miR_216	gene-LOC107416173	novel_miR_135	gene-LOC107418669	novel_miR_133	gene-LOC107406928
novel_miR_216	gene-LOC107416387	novel_miR_135	gene-LOC107418672	novel_miR_216	gene-LOC107406899
novel_miR_216	gene-LOC107416515	novel_miR_135	gene-LOC107418675	novel_miR_16	gene-LOC107406833
novel_miR_216	gene-LOC107416785	novel_miR_135	gene-LOC107423071	novel_miR_14	gene-LOC107406832
novel_miR_216	gene-LOC107416793	novel_miR_135	gene-LOC107434081	novel_miR_216	gene-LOC107406783
novel_miR_216	gene-LOC107417229	novel_miR_14	gene-LOC107406499	novel_miR_216	gene-LOC107406780
novel_miR_216	gene-LOC107417350	novel_miR_14	gene-LOC107406832	novel_miR_345	gene-LOC107406722
novel_miR_216	gene-LOC107417382	novel_miR_14	gene-LOC107407107	novel_miR_221	gene-LOC107406665
novel_miR_216	gene-LOC107417387	novel_miR_14	gene-LOC107414855	novel_miR_108	gene-LOC107406657
novel_miR_216	gene-LOC107417792	novel_miR_14	gene-LOC107418113	novel_miR_108	gene-LOC107406652
novel_miR_216	gene-LOC107417809	novel_miR_14	gene-LOC107418277	novel_miR_108	gene-LOC107406648
novel_miR_216	gene-LOC107417919	novel_miR_14	gene-LOC107418278	novel_miR_216	gene-LOC107406621
novel_miR_216	gene-LOC107418029	novel_miR_14	gene-LOC107421646	novel_miR_342	gene-LOC107406620
novel_miR_216	gene-LOC107418186	novel_miR_14	gene-LOC107426895	novel_miR_127	gene-LOC107406610
novel_miR_216	gene-LOC107418494	novel_miR_14	gene-LOC107429371	novel_miR_16	gene-LOC107406598
novel_miR_216	gene-LOC107418532	novel_miR_140	gene-LOC107426394	novel_miR_305	gene-LOC107406590
novel_miR_216	gene-LOC107418883	novel_miR_151	gene-LOC107411648	novel_miR_196	gene-LOC107406587
novel_miR_216	gene-LOC107419289	novel_miR_151	gene-LOC107417455	novel_miR_123	gene-LOC107406582
novel_miR_216	gene-LOC107419704	novel_miR_151	gene-LOC107420072	novel_miR_103	gene-LOC107406553
novel_miR_216	gene-LOC107419735	novel_miR_151	gene-LOC107425989	novel_miR_428	gene-LOC107406550
novel_miR_216	gene-LOC107419848	novel_miR_159	gene-LOC107408450	novel_miR_421	gene-LOC107406544
novel_miR_216	gene-LOC107420006	novel_miR_159	gene-LOC107408452	novel_miR_428	gene-LOC107406534
novel_miR_216	gene-LOC107420011	novel_miR_159	gene-LOC107408465	novel_miR_421	gene-LOC107406530
novel_miR_216	gene-LOC107420116	novel_miR_159	gene-LOC107408493	novel_miR_421	gene-LOC107406520
novel_miR_216	gene-LOC107420278	novel_miR_159	gene-LOC107408667	novel_miR_14	gene-LOC107406499
novel_miR_216	gene-LOC107420684	novel_miR_159	gene-LOC107408709	novel_miR_51	gene-LOC107406491
novel_miR_216	gene-LOC107421040	novel_miR_159	gene-LOC107408765	novel_miR_71	gene-LOC107406464
novel_miR_216	gene-LOC107421063	novel_miR_159	gene-LOC107408824	novel_miR_428	gene-LOC107406458
novel_miR_216	gene-LOC107421305	novel_miR_159	gene-LOC107408926	novel_miR_216	gene-LOC107406453
novel_miR_216	gene-LOC107421474	novel_miR_159	gene-LOC107409230	novel_miR_428	gene-LOC107406445
novel_miR_216	gene-LOC107421841	novel_miR_159	gene-LOC107409470	novel_miR_51	gene-LOC107406423
novel_miR_216	gene-LOC107421844	novel_miR_159	gene-LOC107409599	novel_miR_133	gene-LOC107406422
novel_miR_216	gene-LOC107421993	novel_miR_159	gene-LOC107409995	novel_miR_108	gene-LOC107406410
novel_miR_216	gene-LOC107422194	novel_miR_159	gene-LOC107433616	novel_miR_482	gene-LOC107406402
novel_miR_216	gene-LOC107422223	novel_miR_136	gene-LOC107417554	novel_miR_421	gene-LOC107406344
novel_miR_216	gene-LOC107422227	novel_miR_188	gene-LOC107405705	novel_miR_305	gene-LOC107406326
novel_miR_216	gene-LOC107422237	novel_miR_188	gene-LOC107406714	novel_miR_108	gene-LOC107406320
novel_miR_216	gene-LOC107422520	novel_miR_185	gene-LOC107408671	novel_miR_108	gene-LOC107406282
novel_miR_216	gene-LOC107422639	novel_miR_188	gene-LOC107410270	novel_miR_426	gene-LOC107406254
novel_miR_216	gene-LOC107422798	mes-miR156c	gene-LOC107410728	mes-miR156h	gene-LOC107406227
novel_miR_216	gene-LOC107422891	novel_miR_188	gene-LOC107411470	mdm-miR156t	gene-LOC107406217
novel_miR_138	gene-LOC107423110	novel_miR_188	gene-LOC107412830	mdm-miR156t	gene-LOC107406208
novel_miR_216	gene-LOC107423651	novel_miR_188	gene-LOC107413293	novel_miR_342	gene-LOC107406203
novel_miR_216	gene-LOC107423715	novel_miR_188	gene-LOC107414192	novel_miR_133	gene-LOC107406200
novel_miR_216	gene-LOC107423856	novel_miR_188	gene-LOC107414351	novel_miR_428	gene-LOC107406163
novel_miR_216	gene-LOC107423857	novel_miR_188	gene-LOC107415955	novel_miR_428	gene-LOC107406162
novel_miR_216	gene-LOC107423958	novel_miR_188	gene-LOC107415965	novel_miR_133	gene-LOC107406122
novel_miR_216	gene-LOC107424133	novel_miR_188	gene-LOC107416091	novel_miR_264	gene-LOC107406114
novel_miR_216	gene-LOC107424223	novel_miR_188	gene-LOC107416356	novel_miR_216	gene-LOC107406100
novel_miR_216	gene-LOC107424226	novel_miR_144	gene-LOC107417751	novel_miR_127	gene-LOC107406057
novel_miR_216	gene-LOC107424227	novel_miR_188	gene-LOC107417816	novel_miR_305	gene-LOC107405995
novel_miR_216	gene-LOC107424357	novel_miR_188	gene-LOC107417829	novel_miR_108	gene-LOC107405975
novel_miR_216	gene-LOC107424793	novel_miR_188	gene-LOC107418971	novel_miR_16	gene-LOC107405932
novel_miR_216	gene-LOC107425320	novel_miR_144	gene-LOC107419381	novel_miR_305	gene-LOC107405930
novel_miR_216	gene-LOC107425329	novel_miR_188	gene-LOC107419491	novel_miR_73	gene-LOC107405923
novel_miR_216	gene-LOC107425765	novel_miR_188	gene-LOC107419512	novel_miR_225	gene-LOC107405910
novel_miR_216	gene-LOC107426035	novel_miR_188	gene-LOC107419513	novel_miR_305	gene-LOC107405900
novel_miR_169	gene-LOC107426334	novel_miR_188	gene-LOC107419517	novel_miR_103	gene-LOC107405883
novel_miR_188	gene-LOC107426516	novel_miR_188	gene-LOC107419522	novel_miR_216	gene-LOC107405876
novel_miR_216	gene-LOC107426532	novel_miR_188	gene-LOC107419525	novel_miR_283	gene-LOC107405818
novel_miR_199	gene-LOC107426543	novel_miR_188	gene-LOC107419543	novel_miR_8	gene-LOC107405811
novel_miR_216	gene-LOC107426972	novel_miR_188	gene-LOC107419580	novel_miR_216	gene-LOC107405674
novel_miR_216	gene-LOC107427484	novel_miR_122	gene-LOC107419693	novel_miR_216	gene-LOC107405673
novel_miR_216	gene-LOC107427654	novel_miR_188	gene-LOC107420848	novel_miR_268	gene-LOC107405655
novel_miR_216	gene-LOC107428138	novel_miR_188	gene-LOC107421681	novel_miR_83	gene-LOC107405628
novel_miR_216	gene-LOC107428301	novel_miR_188	gene-LOC107421686	novel_miR_133	gene-LOC107405612
novel_miR_216	gene-LOC107428352	novel_miR_188	gene-LOC107422383	bcy-miR156	gene-LOC107405609
gma-miR5368	gene-LOC107428366	novel_miR_188	gene-LOC107422397	novel_miR_230	gene-LOC107405579
novel_miR_216	gene-LOC107428571	novel_miR_18	gene-LOC107422436	novel_miR_106	gene-LOC107405570
novel_miR_216	gene-LOC107428601	novel_miR_188	gene-LOC107422820	novel_miR_118	gene-LOC107405551
novel_miR_216	gene-LOC107428653	novel_miR_188	gene-LOC107424070	novel_miR_216	gene-LOC107405496
novel_miR_216	gene-LOC107428666	novel_miR_188	gene-LOC107425043	novel_miR_216	gene-LOC107405495
novel_miR_216	gene-LOC107428959	novel_miR_144	gene-LOC107425138	novel_miR_216	gene-LOC107405483
novel_miR_216	gene-LOC107429264	novel_miR_188	gene-LOC107425384	novel_miR_108	gene-LOC107405429
novel_miR_216	gene-LOC107429383	novel_miR_188	gene-LOC107425808	novel_miR_366	gene-LOC107405413
novel_miR_216	gene-LOC107429527	novel_miR_188	gene-LOC107425819	novel_miR_106	gene-LOC107405412
novel_miR_216	gene-LOC107429827	novel_miR_188	gene-LOC107426009	novel_miR_133	gene-LOC107405407
novel_miR_216	gene-LOC107430308	novel_miR_188	gene-LOC107426451	novel_miR_71	gene-LOC107405396
novel_miR_216	gene-LOC107430575	novel_miR_188	gene-LOC107426483	novel_miR_127	gene-LOC107405370
gma-miR171k-5p	gene-LOC107430695	novel_miR_188	gene-LOC107426484	novel_miR_133	gene-LOC107405369
novel_miR_216	gene-LOC107430722	novel_miR_188	gene-LOC107426518	novel_miR_216	gene-LOC107405365
gma-miR171k-5p	gene-LOC107430753	novel_miR_188	gene-LOC107428286	novel_miR_232	gene-LOC107405361
novel_miR_216	gene-LOC107430902	novel_miR_188	gene-LOC107428316	novel_miR_246	gene-LOC107405357
novel_miR_216	gene-LOC107431267	novel_miR_188	gene-LOC107428941	novel_miR_71	gene-LOC107405265
novel_miR_216	gene-LOC107431433	novel_miR_188	gene-LOC107429059	novel_miR_246	gene-LOC107405260
novel_miR_216	gene-LOC107432045	novel_miR_188	gene-LOC107429065	novel_miR_51	gene-LOC107405250
novel_miR_216	gene-LOC107432058	novel_miR_188	gene-LOC107429592	novel_miR_185	gene-LOC107405245
novel_miR_216	gene-LOC107432407	novel_miR_188	gene-LOC107430157	novel_miR_108	gene-LOC107405237
novel_miR_216	gene-LOC107432654	novel_miR_188	gene-LOC107430158	novel_miR_133	gene-LOC107405236
novel_miR_216	gene-LOC107432767	novel_miR_188	gene-LOC107430921	novel_miR_106	gene-LOC107405217
novel_miR_216	gene-LOC107433166	novel_miR_188	gene-LOC107431149	novel_miR_28	gene-LOC107405199
novel_miR_216	gene-LOC107433215	novel_miR_188	gene-LOC107431155	novel_miR_8	gene-LOC107405151
novel_miR_216	gene-LOC107433261	novel_miR_188	gene-LOC107431421	novel_miR_366	gene-LOC107405127
novel_miR_216	gene-LOC107433419	novel_miR_188	gene-LOC107431554	novel_miR_216	gene-LOC107405115
novel_miR_216	gene-LOC107433485	novel_miR_188	gene-LOC107432031	novel_miR_426	gene-LOC107405081
novel_miR_216	gene-LOC107433867	novel_miR_188	gene-LOC107432141	novel_miR_477	gene-LOC107405071
novel_miR_216	gene-LOC107433985	novel_miR_188	gene-LOC107432871	novel_miR_477	gene-LOC107405069
novel_miR_216	gene-LOC107433989	novel_miR_136	gene-LOC107432877	novel_miR_305	gene-LOC107405068
novel_miR_216	gene-LOC107434129	novel_miR_188	gene-LOC107433062	novel_miR_73	gene-LOC107405038
novel_miR_216	gene-LOC107435173	novel_miR_188	gene-LOC107433222	novel_miR_127	gene-LOC107405014
novel_miR_216	gene-LOC107435433	novel_miR_188	gene-LOC107434001	novel_miR_127	gene-LOC107404961
novel_miR_216	gene-LOC107435439	novel_miR_188	gene-LOC107434221	novel_miR_133	gene-LOC107404948
novel_miR_216	gene-LOC107435586	novel_miR_188	gene-LOC107434572	novel_miR_73	gene-LOC107404929
novel_miR_216	gene-LOC112488884	hbr-miR6485	gene-LOC107434778	novel_miR_133	gene-LOC107404917
novel_miR_216	gene-LOC112489562	novel_miR_188	gene-LOC107434780	novel_miR_120	gene-LOC107404915
novel_miR_216	gene-LOC112490537	novel_miR_188	gene-LOC107434913	novel_miR_133	gene-LOC107404912
novel_miR_216	gene-LOC112490972	novel_miR_185	gene-LOC107434968	novel_miR_216	gene-LOC107404878
novel_miR_216	gene-LOC112491261	novel_miR_188	gene-LOC107434980	novel_miR_127	gene-LOC107404873
novel_miR_216	gene-LOC112491326	novel_miR_188	gene-LOC107435033	novel_miR_426	gene-LOC107404870
novel_miR_216	gene-LOC112492292	novel_miR_188	gene-LOC112489061	novel_miR_232	gene-LOC107404795
novel_miR_216	gene-LOC112493146	novel_miR_188	gene-LOC112489340	novel_miR_216	gene-LOC107404777
novel_miR_229	gene-LOC107403264	novel_miR_188	gene-LOC112490907	novel_miR_133	gene-LOC107404754
novel_miR_229	gene-LOC107403477	novel_miR_188	gene-LOC112490974	novel_miR_342	gene-LOC107404749
novel_miR_229	gene-LOC107403479	novel_miR_188	gene-LOC112491788	novel_miR_342	gene-LOC107404738
novel_miR_229	gene-LOC107404012	novel_miR_188	gene-LOC112491790	novel_miR_305	gene-LOC107404678
novel_miR_229	gene-LOC107404111	novel_miR_188	gene-LOC112491795	novel_miR_428	gene-LOC107404651
novel_miR_229	gene-LOC107405636	novel_miR_188	gene-LOC112491838	novel_miR_108	gene-LOC107404596
novel_miR_229	gene-LOC107405768	novel_miR_193	gene-LOC107425251	novel_miR_106	gene-LOC107404583
novel_miR_229	gene-LOC107408497	novel_miR_195	gene-LOC107419842	novel_miR_305	gene-LOC107404579
novel_miR_229	gene-LOC107409465	novel_miR_195	gene-LOC107429700	novel_miR_305	gene-LOC107404552
novel_miR_229	gene-LOC107411431	novel_miR_195	gene-LOC107431402	novel_miR_428	gene-LOC107404550
novel_miR_229	gene-LOC107411936	novel_miR_220	gene-LOC107405804	novel_miR_305	gene-LOC107404549
novel_miR_229	gene-LOC107412068	novel_miR_220	gene-LOC107415484	novel_miR_108	gene-LOC107404526
novel_miR_229	gene-LOC107412108	novel_miR_220	gene-LOC107417803	novel_miR_108	gene-LOC107404517
novel_miR_229	gene-LOC107412531	novel_miR_220	gene-LOC107418582	mes-miR156h	gene-LOC107404503
novel_miR_229	gene-LOC107412954	novel_miR_220	gene-LOC107419545	novel_miR_305	gene-LOC107404480
novel_miR_229	gene-LOC107414045	novel_miR_220	gene-LOC107425090	novel_miR_105	gene-LOC107404478
novel_miR_229	gene-LOC107415938	novel_miR_220	gene-LOC107426942	novel_miR_108	gene-LOC107404470
novel_miR_229	gene-LOC107416324	novel_miR_220	gene-LOC107430519	novel_miR_216	gene-LOC107404437
novel_miR_229	gene-LOC107416665	novel_miR_220	gene-LOC107432524	novel_miR_265	gene-LOC107404416
gma-miR171k-5p	gene-LOC107417845	novel_miR_220	gene-LOC112490742	novel_miR_389	gene-LOC107404403
novel_miR_229	gene-LOC107418232	novel_miR_233	gene-LOC107409200	novel_miR_216	gene-LOC107404326
novel_miR_229	gene-LOC107419710	novel_miR_233	gene-LOC107414696	novel_miR_51	gene-LOC107404290
novel_miR_229	gene-LOC107420985	novel_miR_239	gene-LOC107411009	novel_miR_216	gene-LOC107404223
novel_miR_229	gene-LOC107422534	novel_miR_239	gene-LOC107418393	novel_miR_133	gene-LOC107404219
novel_miR_229	gene-LOC107422537	novel_miR_250	gene-LOC107410841	novel_miR_150	gene-LOC107404204
novel_miR_229	gene-LOC107422813	novel_miR_264	gene-LOC107403266	novel_miR_51	gene-LOC107404115
novel_miR_229	gene-LOC107424460	novel_miR_264	gene-LOC107403874	novel_miR_108	gene-LOC107404096
novel_miR_229	gene-LOC107424715	novel_miR_264	gene-LOC107406114	novel_miR_232	gene-LOC107404030
novel_miR_229	gene-LOC107424779	novel_miR_264	gene-LOC107407653	novel_miR_185	gene-LOC107403995
novel_miR_229	gene-LOC107424962	novel_miR_264	gene-LOC107408213	novel_miR_216	gene-LOC107403951
novel_miR_229	gene-LOC107425342	novel_miR_264	gene-LOC107411221	novel_miR_133	gene-LOC107403947
novel_miR_229	gene-LOC107426430	novel_miR_264	gene-LOC107412576	novel_miR_265	gene-LOC107403906
novel_miR_229	gene-LOC107426434	novel_miR_264	gene-LOC107416883	novel_miR_305	gene-LOC107403892
novel_miR_229	gene-LOC107426994	novel_miR_264	gene-LOC107417970	novel_miR_264	gene-LOC107403874
novel_miR_110	gene-LOC107427044	novel_miR_264	gene-LOC107418435	novel_miR_136	gene-LOC107403870
novel_miR_229	gene-LOC107427205	novel_miR_264	gene-LOC107418535	novel_miR_305	gene-LOC107403847
novel_miR_229	gene-LOC107427769	novel_miR_264	gene-LOC107418896	novel_miR_10	gene-LOC107403813
novel_miR_229	gene-LOC107428320	novel_miR_264	gene-LOC107422017	novel_miR_436	gene-LOC107403801
novel_miR_229	gene-LOC107428471	gma-miR5368	gene-LOC107422884	novel_miR_16	gene-LOC107403785
novel_miR_229	gene-LOC107428477	novel_miR_264	gene-LOC107425292	novel_miR_138	gene-LOC107403758
novel_miR_229	gene-LOC107429435	novel_miR_264	gene-LOC107425769	mes-miR156h	gene-LOC107403745
novel_miR_18	gene-LOC107429589	novel_miR_264	gene-LOC107425890	novel_miR_108	gene-LOC107403642
novel_miR_229	gene-LOC107430579	novel_miR_264	gene-LOC107426827	novel_miR_136	gene-LOC107403567
novel_miR_229	gene-LOC107431330	novel_miR_264	gene-LOC107428160	novel_miR_103	gene-LOC107403550
novel_miR_229	gene-LOC107431494	novel_miR_264	gene-LOC112493055	novel_miR_221	gene-LOC107403536
novel_miR_169	gene-LOC107432619	novel_miR_265	gene-LOC107403906	novel_miR_216	gene-LOC107403532
novel_miR_169	gene-LOC107432649	novel_miR_265	gene-LOC107404416	novel_miR_133	gene-LOC107403518
novel_miR_229	gene-LOC107434098	novel_miR_265	gene-LOC107404585	novel_miR_133	gene-LOC107403506
novel_miR_229	gene-LOC107434099	novel_miR_265	gene-LOC107404670	novel_miR_103	gene-LOC107403504
novel_miR_229	gene-LOC107435591	novel_miR_265	gene-LOC107406677	novel_miR_136	gene-LOC107403469
novel_miR_229	gene-LOC112489678	novel_miR_265	gene-LOC107407148	novel_miR_305	gene-LOC107403446
novel_miR_229	gene-LOC112489717	novel_miR_169	gene-LOC107407849	novel_miR_185	gene-LOC107403395
novel_miR_229	gene-LOC112491412	novel_miR_265	gene-LOC107408222	novel_miR_133	gene-LOC107403359
novel_miR_230	gene-LOC107405579	novel_miR_265	gene-LOC107408249	novel_miR_138	gene-LOC107403341
novel_miR_230	gene-LOC107406981	novel_miR_265	gene-LOC107410590	novel_miR_138	gene-LOC107403339
novel_miR_230	gene-LOC107407689	novel_miR_265	gene-LOC107410595	novel_miR_305	gene-LOC107403269
novel_miR_230	gene-LOC107417707	novel_miR_265	gene-LOC107410661	novel_miR_264	gene-LOC107403266
novel_miR_230	gene-LOC107422007	novel_miR_265	gene-LOC107411578	novel_miR_133	gene-LOC107403260
novel_miR_230	gene-LOC107422008	novel_miR_265	gene-LOC107411640	novel_miR_138	gene-LOC107403256
novel_miR_230	gene-LOC107426209	novel_miR_265	gene-LOC107411641	bcy-miR156	gene-LOC107403251
novel_miR_230	gene-LOC107426673	novel_miR_265	gene-LOC107413129	novel_miR_455	gene-LOC112493414
novel_miR_230	gene-LOC107430007	novel_miR_265	gene-LOC107413885	novel_miR_169	gene-LOC112493411
novel_miR_230	gene-LOC107430025	novel_miR_265	gene-LOC107414169	novel_miR_169	gene-LOC112493394
novel_miR_230	gene-LOC107430026	hbr-miR6485	gene-LOC107417084	novel_miR_169	gene-LOC112493354
novel_miR_230	gene-LOC107434896	novel_miR_265	gene-LOC107417268	novel_miR_455	gene-LOC112493081
novel_miR_232	gene-LOC107404030	novel_miR_265	gene-LOC107418336	mdm-miR156t	gene-LOC112492786
novel_miR_232	gene-LOC107404795	novel_miR_265	gene-LOC107419631	novel_miR_276	gene-LOC112492771
novel_miR_232	gene-LOC107405361	novel_miR_265	gene-LOC107419774	novel_miR_276	gene-LOC112492417
novel_miR_232	gene-LOC107406950	novel_miR_265	gene-LOC107420362	novel_miR_115	gene-LOC112492328
novel_miR_232	gene-LOC107412071	novel_miR_265	gene-LOC107420599	novel_miR_210	gene-LOC112492242
novel_miR_232	gene-LOC107412637	novel_miR_265	gene-LOC107421517	novel_miR_112	gene-LOC112492196
novel_miR_232	gene-LOC107413921	novel_miR_265	gene-LOC107422282	novel_miR_128	gene-LOC112491661
novel_miR_232	gene-LOC107415895	novel_miR_265	gene-LOC107422430	novel_miR_128	gene-LOC112491637
novel_miR_232	gene-LOC107416261	novel_miR_265	gene-LOC107422439	novel_miR_492	gene-LOC112491420
novel_miR_232	gene-LOC107416273	novel_miR_265	gene-LOC107422649	novel_miR_265	gene-LOC112491386
novel_miR_232	gene-LOC107418988	novel_miR_265	gene-LOC107422848	novel_miR_169	gene-LOC112491283
novel_miR_232	gene-LOC107427443	novel_miR_210	gene-LOC107422875	novel_miR_169	gene-LOC112490658
novel_miR_232	gene-LOC107427650	novel_miR_265	gene-LOC107423358	novel_miR_178	gene-LOC112490625
novel_miR_232	gene-LOC107428300	novel_miR_265	gene-LOC107424510	novel_miR_455	gene-LOC112490501
novel_miR_232	gene-LOC112491239	novel_miR_265	gene-LOC107424763	novel_miR_112	gene-LOC112489856
novel_miR_245	gene-LOC107423848	novel_miR_265	gene-LOC107425594	novel_miR_276	gene-LOC112489287
novel_miR_119	gene-LOC107431539	novel_miR_265	gene-LOC107425779	novel_miR_276	gene-LOC112489189
novel_miR_253	gene-LOC107427404	novel_miR_265	gene-LOC107426296	mdm-miR156t	gene-LOC112489181
novel_miR_253	gene-LOC112493098	novel_miR_265	gene-LOC107426417	novel_miR_202	gene-LOC112488798
novel_miR_169	gene-LOC107403598	novel_miR_265	gene-LOC107427323	novel_miR_169	gene-LOC107435957
novel_miR_169	gene-LOC107404055	novel_miR_265	gene-LOC107427463	novel_miR_169	gene-LOC107435956
novel_miR_169	gene-LOC107404512	novel_miR_265	gene-LOC107428514	novel_miR_169	gene-LOC107435723
novel_miR_169	gene-LOC107404680	novel_miR_265	gene-LOC107429629	novel_miR_115	gene-LOC107435579
novel_miR_169	gene-LOC107404980	novel_miR_265	gene-LOC107430873	novel_miR_492	gene-LOC107435574
novel_miR_169	gene-LOC107405439	novel_miR_265	gene-LOC107431474	novel_miR_169	gene-LOC107435569
novel_miR_169	gene-LOC107406007	novel_miR_265	gene-LOC107432536	novel_miR_276	gene-LOC107435506
novel_miR_130	gene-LOC107406148	novel_miR_265	gene-LOC107432585	novel_miR_169	gene-LOC107435450
novel_miR_169	gene-LOC107406795	novel_miR_265	gene-LOC112491386	mdm-miR156t	gene-LOC107435442
novel_miR_169	gene-LOC107406825	novel_miR_210	gene-LOC112492242	mdm-miR162a	gene-LOC107435426
novel_miR_169	gene-LOC107406859	novel_miR_275	gene-LOC107422928	novel_miR_169	gene-LOC107435412
novel_miR_169	gene-LOC107407849	novel_miR_275	gene-LOC107422955	mdm-miR156t	gene-LOC107435406
novel_miR_169	gene-LOC107407889	novel_miR_275	gene-LOC107426710	novel_miR_169	gene-LOC107435360
novel_miR_169	gene-LOC107407904	novel_miR_276	gene-LOC107404264	novel_miR_492	gene-LOC107435357
novel_miR_169	gene-LOC107407997	novel_miR_276	gene-LOC107404463	novel_miR_276	gene-LOC107435223
novel_miR_169	gene-LOC107408663	novel_miR_276	gene-LOC107404465	mdm-miR156t	gene-LOC107435082
novel_miR_169	gene-LOC107409245	novel_miR_276	gene-LOC107405214	novel_miR_276	gene-LOC107435056
novel_miR_169	gene-LOC107409647	novel_miR_276	gene-LOC107405861	novel_miR_188	gene-LOC107434916
novel_miR_169	gene-LOC107410697	novel_miR_276	gene-LOC107406270	mdm-miR156t	gene-LOC107434810
novel_miR_169	gene-LOC107410718	novel_miR_276	gene-LOC107407288	mes-miR156c	gene-LOC107434711
novel_miR_169	gene-LOC107411131	novel_miR_276	gene-LOC107407504	novel_miR_276	gene-LOC107434387
novel_miR_169	gene-LOC107411178	novel_miR_276	gene-LOC107407646	novel_miR_115	gene-LOC107434378
novel_miR_169	gene-LOC107411412	novel_miR_276	gene-LOC107408305	novel_miR_161	gene-LOC107434324
novel_miR_169	gene-LOC107411617	novel_miR_276	gene-LOC107408331	mes-miR156c	gene-LOC107434323
novel_miR_169	gene-LOC107411760	novel_miR_276	gene-LOC107408479	mes-miR156c	gene-LOC107434317
novel_miR_169	gene-LOC107411864	novel_miR_276	gene-LOC107408514	mdm-miR156t	gene-LOC107434176
novel_miR_169	gene-LOC107412050	novel_miR_276	gene-LOC107408515	mdm-miR162a	gene-LOC107434154
novel_miR_169	gene-LOC107412356	novel_miR_276	gene-LOC107408522	mes-miR156c	gene-LOC107434090
novel_miR_169	gene-LOC107412368	novel_miR_276	gene-LOC107408532	mes-miR156c	gene-LOC107433891
novel_miR_169	gene-LOC107412371	novel_miR_276	gene-LOC107408568	novel_miR_115	gene-LOC107433864
novel_miR_169	gene-LOC107412522	novel_miR_276	gene-LOC107408625	novel_miR_455	gene-LOC107433851
novel_miR_169	gene-LOC107412717	novel_miR_276	gene-LOC107409545	mes-miR156c	gene-LOC107433816
novel_miR_169	gene-LOC107413525	novel_miR_276	gene-LOC107410755	novel_miR_128	gene-LOC107433696
novel_miR_169	gene-LOC107413584	novel_miR_276	gene-LOC107411893	novel_miR_496	gene-LOC107433593
novel_miR_169	gene-LOC107413961	novel_miR_276	gene-LOC107412312	mdm-miR162a	gene-LOC107433551
novel_miR_169	gene-LOC107413993	novel_miR_276	gene-LOC107412831	mdm-miR162a	gene-LOC107433550
novel_miR_169	gene-LOC107414026	novel_miR_276	gene-LOC107413821	novel_miR_202	gene-LOC107433408
novel_miR_169	gene-LOC107414235	novel_miR_276	gene-LOC107414787	novel_miR_169	gene-LOC107433340
novel_miR_169	gene-LOC107415035	novel_miR_276	gene-LOC107415034	novel_miR_115	gene-LOC107433312
novel_miR_169	gene-LOC107415798	novel_miR_276	gene-LOC107415153	novel_miR_496	gene-LOC107433278
novel_miR_169	gene-LOC107415996	novel_miR_276	gene-LOC107415350	mdm-miR156t	gene-LOC107433234
novel_miR_169	gene-LOC107416062	novel_miR_276	gene-LOC107415409	novel_miR_178	gene-LOC107433155
novel_miR_169	gene-LOC107416134	novel_miR_276	gene-LOC107415410	mes-miR156c	gene-LOC107433135
novel_miR_169	gene-LOC107416201	novel_miR_229	gene-LOC107415938	novel_miR_169	gene-LOC107433103
novel_miR_169	gene-LOC107416991	novel_miR_276	gene-LOC107416206	novel_miR_169	gene-LOC107433078
novel_miR_169	gene-LOC107417498	novel_miR_276	gene-LOC107416566	mdm-miR156t	gene-LOC107433040
mes-miR156h	gene-LOC107418086	novel_miR_276	gene-LOC107416617	novel_miR_455	gene-LOC107433028
novel_miR_169	gene-LOC107418096	novel_miR_276	gene-LOC107416811	novel_miR_455	gene-LOC107432999
novel_miR_169	gene-LOC107418605	novel_miR_276	gene-LOC107419271	mes-miR156c	gene-LOC107432966
novel_miR_169	gene-LOC107418996	novel_miR_276	gene-LOC107419273	novel_miR_178	gene-LOC107432900
novel_miR_169	gene-LOC107419364	novel_miR_276	gene-LOC107419536	novel_miR_178	gene-LOC107432834
novel_miR_169	gene-LOC107419983	novel_miR_276	gene-LOC107419581	novel_miR_202	gene-LOC107432758
novel_miR_169	gene-LOC107420639	novel_miR_276	gene-LOC107419822	novel_miR_455	gene-LOC107432707
novel_miR_169	gene-LOC107420802	novel_miR_276	gene-LOC107420273	novel_miR_169	gene-LOC107432649
novel_miR_169	gene-LOC107420821	novel_miR_276	gene-LOC107420803	novel_miR_169	gene-LOC107432625
novel_miR_169	gene-LOC107421009	novel_miR_276	gene-LOC107421564	novel_miR_169	gene-LOC107432624
novel_miR_169	gene-LOC107421016	novel_miR_276	gene-LOC107422025	novel_miR_169	gene-LOC107432622
novel_miR_169	gene-LOC107421160	novel_miR_276	gene-LOC107422199	novel_miR_169	gene-LOC107432621
novel_miR_169	gene-LOC107421370	novel_miR_276	gene-LOC107422600	novel_miR_169	gene-LOC107432619
novel_miR_169	gene-LOC107421428	novel_miR_276	gene-LOC107424579	novel_miR_265	gene-LOC107432585
novel_miR_169	gene-LOC107421487	novel_miR_276	gene-LOC107424879	novel_miR_169	gene-LOC107432555
novel_miR_169	gene-LOC107421629	novel_miR_276	gene-LOC107425760	novel_miR_134	gene-LOC107432520
novel_miR_169	gene-LOC107421701	novel_miR_161	gene-LOC107426500	novel_miR_115	gene-LOC107432490
novel_miR_169	gene-LOC107421707	novel_miR_276	gene-LOC107427014	novel_miR_134	gene-LOC107432480
novel_miR_169	gene-LOC107421737	novel_miR_276	gene-LOC107427015	novel_miR_178	gene-LOC107432467
novel_miR_169	gene-LOC107421738	novel_miR_276	gene-LOC107427188	novel_miR_169	gene-LOC107432425
novel_miR_169	gene-LOC107422062	novel_miR_276	gene-LOC107427909	novel_miR_128	gene-LOC107432421
novel_miR_169	gene-LOC107422230	novel_miR_276	gene-LOC107428745	novel_miR_173	gene-LOC107432387
novel_miR_169	gene-LOC107422235	novel_miR_276	gene-LOC107428768	novel_miR_496	gene-LOC107432329
novel_miR_169	gene-LOC107422748	novel_miR_276	gene-LOC107429216	novel_miR_455	gene-LOC107432049
novel_miR_169	gene-LOC107423050	novel_miR_276	gene-LOC107429641	mes-miR156c	gene-LOC107431942
novel_miR_169	gene-LOC107423267	novel_miR_276	gene-LOC107429823	mes-miR156c	gene-LOC107431906
novel_miR_169	gene-LOC107423695	novel_miR_276	gene-LOC107430383	novel_miR_169	gene-LOC107431871
novel_miR_169	gene-LOC107423961	novel_miR_276	gene-LOC107430886	mdm-miR162a	gene-LOC107431869
novel_miR_169	gene-LOC107424288	novel_miR_276	gene-LOC107431084	novel_miR_89	gene-LOC107431833
novel_miR_169	gene-LOC107424658	novel_miR_276	gene-LOC107434387	novel_miR_455	gene-LOC107431798
novel_miR_130	gene-LOC107424711	novel_miR_276	gene-LOC107435056	novel_miR_298	gene-LOC107431729
novel_miR_169	gene-LOC107425170	novel_miR_276	gene-LOC107435223	novel_miR_169	gene-LOC107431683
novel_miR_169	gene-LOC107425273	novel_miR_276	gene-LOC107435506	novel_miR_169	gene-LOC107431544
novel_miR_169	gene-LOC107425403	novel_miR_276	gene-LOC112489189	novel_miR_169	gene-LOC107431508
novel_miR_169	gene-LOC107425707	novel_miR_276	gene-LOC112489287	novel_miR_265	gene-LOC107431474
novel_miR_169	gene-LOC107425821	novel_miR_276	gene-LOC112492417	novel_miR_169	gene-LOC107431358
novel_miR_169	gene-LOC107425929	novel_miR_276	gene-LOC112492771	novel_miR_169	gene-LOC107431264
novel_miR_169	gene-LOC107425938	mdm-miR162a	gene-LOC107413586	novel_miR_455	gene-LOC107431188
novel_miR_169	gene-LOC107426229	novel_miR_314	gene-LOC107425950	novel_miR_169	gene-LOC107431142
novel_miR_169	gene-LOC107426701	novel_miR_320	gene-LOC107404771	novel_miR_276	gene-LOC107431084
novel_miR_169	gene-LOC107426812	novel_miR_320	gene-LOC107405793	novel_miR_169	gene-LOC107431037
novel_miR_169	gene-LOC107427284	novel_miR_320	gene-LOC107405946	novel_miR_276	gene-LOC107430886
novel_miR_169	gene-LOC107427758	novel_miR_320	gene-LOC107415706	novel_miR_115	gene-LOC107430833
novel_miR_169	gene-LOC107428029	novel_miR_320	gene-LOC107418708	novel_miR_169	gene-LOC107430684
novel_miR_169	gene-LOC107428037	novel_miR_320	gene-LOC107422586	novel_miR_169	gene-LOC107430681
novel_miR_169	gene-LOC107428103	novel_miR_320	gene-LOC107424464	novel_miR_169	gene-LOC107430674
novel_miR_169	gene-LOC107428444	novel_miR_320	gene-LOC107426623	novel_miR_169	gene-LOC107430668
novel_miR_169	gene-LOC107428796	novel_miR_320	gene-LOC107427742	novel_miR_178	gene-LOC107430657
novel_miR_169	gene-LOC107428900	novel_miR_320	gene-LOC107431635	novel_miR_134	gene-LOC107430603
novel_miR_169	gene-LOC107428928	novel_miR_320	gene-LOC107433487	mdm-miR156t	gene-LOC107430543
novel_miR_169	gene-LOC107429096	novel_miR_342	gene-LOC107404738	novel_miR_169	gene-LOC107430532
novel_miR_169	gene-LOC107429160	novel_miR_342	gene-LOC107404749	novel_miR_115	gene-LOC107430480
novel_miR_169	gene-LOC107429893	novel_miR_342	gene-LOC107406203	novel_miR_169	gene-LOC107430479
novel_miR_169	gene-LOC107430479	novel_miR_342	gene-LOC107406620	novel_miR_178	gene-LOC107430461
novel_miR_169	gene-LOC107430532	novel_miR_342	gene-LOC107408104	novel_miR_115	gene-LOC107430431
novel_miR_169	gene-LOC107430668	novel_miR_342	gene-LOC107408449	novel_miR_276	gene-LOC107430383
novel_miR_169	gene-LOC107430674	novel_miR_342	gene-LOC107408451	novel_miR_115	gene-LOC107429930
novel_miR_169	gene-LOC107430681	novel_miR_342	gene-LOC107408464	novel_miR_169	gene-LOC107429893
novel_miR_169	gene-LOC107430684	novel_miR_342	gene-LOC107408492	novel_miR_161	gene-LOC107429856
novel_miR_169	gene-LOC107431037	novel_miR_342	gene-LOC107408666	novel_miR_276	gene-LOC107429823
novel_miR_169	gene-LOC107431142	novel_miR_342	gene-LOC107408707	novel_miR_161	gene-LOC107429720
novel_miR_169	gene-LOC107431264	novel_miR_342	gene-LOC107408764	mdm-miR156t	gene-LOC107429717
novel_miR_169	gene-LOC107431358	novel_miR_342	gene-LOC107408823	novel_miR_455	gene-LOC107429697
novel_miR_169	gene-LOC107431508	novel_miR_342	gene-LOC107408925	novel_miR_265	gene-LOC107429629
novel_miR_169	gene-LOC107431544	novel_miR_342	gene-LOC107409004	novel_miR_115	gene-LOC107429485
novel_miR_169	gene-LOC107431683	novel_miR_342	gene-LOC107409229	novel_miR_89	gene-LOC107429394
novel_miR_169	gene-LOC107431871	novel_miR_342	gene-LOC107409380	novel_miR_455	gene-LOC107429230
novel_miR_169	gene-LOC107432425	novel_miR_342	gene-LOC107409469	novel_miR_276	gene-LOC107429216
novel_miR_169	gene-LOC107432555	novel_miR_342	gene-LOC107409993	novel_miR_46	gene-LOC107429207
novel_miR_169	gene-LOC107432621	novel_miR_342	gene-LOC107410336	novel_miR_202	gene-LOC107429162
novel_miR_169	gene-LOC107432622	novel_miR_342	gene-LOC107410365	novel_miR_169	gene-LOC107429160
novel_miR_169	gene-LOC107432624	novel_miR_342	gene-LOC107413664	novel_miR_455	gene-LOC107429130
novel_miR_169	gene-LOC107432625	novel_miR_305	gene-LOC107416792	novel_miR_169	gene-LOC107429096
novel_miR_169	gene-LOC107433078	novel_miR_342	gene-LOC107416804	novel_miR_215	gene-LOC107429082
novel_miR_169	gene-LOC107433103	novel_miR_342	gene-LOC107417074	mes-miR156c	gene-LOC107429034
novel_miR_169	gene-LOC107433340	novel_miR_342	gene-LOC107421549	novel_miR_169	gene-LOC107428928
novel_miR_169	gene-LOC107435360	novel_miR_342	gene-LOC107421698	novel_miR_169	gene-LOC107428900
novel_miR_169	gene-LOC107435412	novel_miR_138	gene-LOC107422129	novel_miR_169	gene-LOC107428796
novel_miR_169	gene-LOC107435450	novel_miR_342	gene-LOC107422143	novel_miR_276	gene-LOC107428768
novel_miR_169	gene-LOC107435569	novel_miR_342	gene-LOC107422504	mdm-miR156t	gene-LOC107428764
novel_miR_169	gene-LOC107435723	novel_miR_342	gene-LOC107422821	novel_miR_276	gene-LOC107428745
novel_miR_169	gene-LOC107435956	novel_miR_342	gene-LOC107422914	novel_miR_455	gene-LOC107428732
novel_miR_169	gene-LOC107435957	novel_miR_342	gene-LOC107424797	mdm-miR162a	gene-LOC107428709
novel_miR_169	gene-LOC112490658	novel_miR_342	gene-LOC107427986	novel_miR_455	gene-LOC107428704
novel_miR_169	gene-LOC112491283	novel_miR_342	gene-LOC107428464	novel_miR_202	gene-LOC107428696
novel_miR_169	gene-LOC112493354	novel_miR_342	gene-LOC107428572	mes-miR156c	gene-LOC107428694
novel_miR_169	gene-LOC112493394	novel_miR_342	gene-LOC107429813	novel_miR_276	gene-LOC107428644
novel_miR_169	gene-LOC112493411	novel_miR_342	gene-LOC107429980	novel_miR_178	gene-LOC107428525
novel_miR_265	gene-LOC107403906	novel_miR_342	gene-LOC107429989	novel_miR_265	gene-LOC107428514
novel_miR_265	gene-LOC107404416	novel_miR_342	gene-LOC107430243	novel_miR_169	gene-LOC107428444
novel_miR_265	gene-LOC107404585	novel_miR_342	gene-LOC107430437	novel_miR_496	gene-LOC107428261
novel_miR_265	gene-LOC107404670	novel_miR_342	gene-LOC107433592	novel_miR_202	gene-LOC107428246
novel_miR_265	gene-LOC107406677	novel_miR_342	gene-LOC107435432	novel_miR_202	gene-LOC107428237
novel_miR_265	gene-LOC107407148	novel_miR_342	gene-LOC107435459	novel_miR_202	gene-LOC107428212
novel_miR_265	gene-LOC107408222	novel_miR_342	gene-LOC112489429	novel_miR_169	gene-LOC107428103
novel_miR_265	gene-LOC107408249	novel_miR_342	gene-LOC112490015	novel_miR_455	gene-LOC107428062
novel_miR_265	gene-LOC107410590	novel_miR_342	gene-LOC112492241	novel_miR_169	gene-LOC107428037
novel_miR_265	gene-LOC107410595	novel_miR_347	gene-LOC107405795	novel_miR_169	gene-LOC107428029
novel_miR_265	gene-LOC107410661	novel_miR_347	gene-LOC107417416	mdm-miR162a	gene-LOC107428004
novel_miR_265	gene-LOC107411578	novel_miR_368	gene-LOC107410217	novel_miR_276	gene-LOC107427909
novel_miR_265	gene-LOC107411640	novel_miR_368	gene-LOC107410220	novel_miR_115	gene-LOC107427876
novel_miR_265	gene-LOC107411641	gma-miR5368	gene-LOC107412327	novel_miR_169	gene-LOC107427758
novel_miR_265	gene-LOC107413129	novel_miR_368	gene-LOC107413314	novel_miR_115	gene-LOC107427647
novel_miR_265	gene-LOC107413885	novel_miR_368	gene-LOC107414740	novel_miR_161	gene-LOC107427605
novel_miR_265	gene-LOC107414169	novel_miR_368	gene-LOC107415144	mdm-miR156t	gene-LOC107427580
hbr-miR6485	gene-LOC107417084	novel_miR_368	gene-LOC107417136	novel_miR_265	gene-LOC107427463
novel_miR_265	gene-LOC107417268	novel_miR_368	gene-LOC107420933	novel_miR_455	gene-LOC107427403
novel_miR_265	gene-LOC107418336	novel_miR_368	gene-LOC107421532	novel_miR_455	gene-LOC107427402
novel_miR_265	gene-LOC107419631	novel_miR_368	gene-LOC107425466	novel_miR_178	gene-LOC107427385
novel_miR_265	gene-LOC107419774	novel_miR_368	gene-LOC107427083	novel_miR_455	gene-LOC107427382
novel_miR_265	gene-LOC107420362	novel_miR_368	gene-LOC107427298	novel_miR_455	gene-LOC107427373
novel_miR_265	gene-LOC107420599	novel_miR_368	gene-LOC107429385	novel_miR_265	gene-LOC107427323
novel_miR_265	gene-LOC107421517	novel_miR_368	gene-LOC107430014	novel_miR_169	gene-LOC107427284
novel_miR_265	gene-LOC107422282	novel_miR_368	gene-LOC107430910	mdm-miR156t	gene-LOC107427248
novel_miR_265	gene-LOC107422430	novel_miR_368	gene-LOC107431937	novel_miR_276	gene-LOC107427188
novel_miR_265	gene-LOC107422439	novel_miR_368	gene-LOC107434984	novel_miR_178	gene-LOC107427150
novel_miR_265	gene-LOC107422649	novel_miR_368	gene-LOC112489354	novel_miR_276	gene-LOC107427015
novel_miR_265	gene-LOC107422848	novel_miR_391	gene-LOC107421425	novel_miR_276	gene-LOC107427014
novel_miR_210	gene-LOC107422875	novel_miR_391	gene-LOC107423993	novel_miR_115	gene-LOC107426990
novel_miR_265	gene-LOC107423358	novel_miR_391	gene-LOC107424020	mes-miR156c	gene-LOC107426815
novel_miR_265	gene-LOC107424510	novel_miR_426	gene-LOC107404870	novel_miR_169	gene-LOC107426812
novel_miR_265	gene-LOC107424763	novel_miR_426	gene-LOC107405081	mes-miR156c	gene-LOC107426764
novel_miR_265	gene-LOC107425594	novel_miR_426	gene-LOC107406254	novel_miR_455	gene-LOC107426727
novel_miR_265	gene-LOC107425779	novel_miR_426	gene-LOC107412340	mdm-miR156t	gene-LOC107426717
novel_miR_265	gene-LOC107426296	novel_miR_426	gene-LOC107416347	novel_miR_128	gene-LOC107426708
novel_miR_265	gene-LOC107426417	novel_miR_426	gene-LOC107416371	novel_miR_169	gene-LOC107426701
novel_miR_265	gene-LOC107427323	novel_miR_426	gene-LOC107417234	novel_miR_455	gene-LOC107426657
novel_miR_265	gene-LOC107427463	novel_miR_305	gene-LOC107420024	mes-miR156c	gene-LOC107426572
novel_miR_265	gene-LOC107428514	novel_miR_426	gene-LOC107422569	novel_miR_161	gene-LOC107426500
novel_miR_265	gene-LOC107429629	novel_miR_426	gene-LOC107426830	novel_miR_129	gene-LOC107426475
novel_miR_265	gene-LOC107430873	novel_miR_426	gene-LOC107430029	mdm-miR156t	gene-LOC107426448
novel_miR_265	gene-LOC107431474	novel_miR_426	gene-LOC107431283	novel_miR_265	gene-LOC107426417
novel_miR_265	gene-LOC107432536	novel_miR_426	gene-LOC107431390	mdm-miR156t	gene-LOC107426380
novel_miR_265	gene-LOC107432585	novel_miR_426	gene-LOC107431928	mes-miR156c	gene-LOC107426342
novel_miR_265	gene-LOC112491386	novel_miR_426	gene-LOC107434644	novel_miR_265	gene-LOC107426296
novel_miR_210	gene-LOC112492242	novel_miR_426	gene-LOC107435687	novel_miR_169	gene-LOC107426229
novel_miR_275	gene-LOC107422928	novel_miR_426	gene-LOC107435910	mdm-miR162a	gene-LOC107426137
novel_miR_275	gene-LOC107422955	gma-miR5368	gene-LOC107406424	mes-miR156c	gene-LOC107425966
novel_miR_275	gene-LOC107426710	gma-miR5368	gene-LOC107406889	novel_miR_169	gene-LOC107425938
novel_miR_276	gene-LOC107404264	novel_miR_440	gene-LOC107408458	novel_miR_169	gene-LOC107425929
novel_miR_276	gene-LOC107404463	novel_miR_440	gene-LOC107409206	novel_miR_169	gene-LOC107425821
novel_miR_276	gene-LOC107404465	novel_miR_440	gene-LOC107421091	novel_miR_265	gene-LOC107425779
novel_miR_276	gene-LOC107405214	novel_miR_440	gene-LOC107424151	novel_miR_276	gene-LOC107425760
novel_miR_276	gene-LOC107405861	novel_miR_440	gene-LOC107427681	novel_miR_169	gene-LOC107425707
novel_miR_276	gene-LOC107406270	novel_miR_440	gene-LOC107429681	novel_miR_202	gene-LOC107425645
novel_miR_276	gene-LOC107407288	novel_miR_440	gene-LOC107430288	novel_miR_265	gene-LOC107425594
novel_miR_276	gene-LOC107407504	novel_miR_440	gene-LOC107430748	novel_miR_202	gene-LOC107425593
novel_miR_276	gene-LOC107407646	novel_miR_444	gene-LOC107412330	novel_miR_169	gene-LOC107425403
novel_miR_276	gene-LOC107408305	novel_miR_444	gene-LOC107424857	novel_miR_169	gene-LOC107425273
novel_miR_276	gene-LOC107408331	novel_miR_27	gene-LOC107425237	mes-miR156c	gene-LOC107425177
novel_miR_276	gene-LOC107408479	novel_miR_46	gene-LOC107409634	novel_miR_169	gene-LOC107425170
novel_miR_276	gene-LOC107408514	novel_miR_46	gene-LOC107429207	novel_miR_178	gene-LOC107425149
novel_miR_276	gene-LOC107408515	novel_miR_465	gene-LOC107403659	mdm-miR156t	gene-LOC107425121
novel_miR_276	gene-LOC107408522	novel_miR_465	gene-LOC107404724	novel_miR_276	gene-LOC107424879
novel_miR_276	gene-LOC107408532	novel_miR_465	gene-LOC107406629	novel_miR_265	gene-LOC107424763
novel_miR_276	gene-LOC107408568	novel_miR_465	gene-LOC107412142	novel_miR_130	gene-LOC107424711
novel_miR_276	gene-LOC107408625	novel_miR_465	gene-LOC107414193	novel_miR_169	gene-LOC107424658
novel_miR_276	gene-LOC107409545	novel_miR_465	gene-LOC107415929	novel_miR_276	gene-LOC107424579
novel_miR_276	gene-LOC107410755	novel_miR_465	gene-LOC107419194	mes-miR156c	gene-LOC107424531
novel_miR_276	gene-LOC107411893	novel_miR_465	gene-LOC107425263	novel_miR_265	gene-LOC107424510
novel_miR_276	gene-LOC107412312	novel_miR_465	gene-LOC107426694	mes-miR156c	gene-LOC107424473
novel_miR_276	gene-LOC107413821	novel_miR_465	gene-LOC107427976	mes-miR156c	gene-LOC107424447
novel_miR_276	gene-LOC107414787	novel_miR_479	gene-LOC107406248	novel_miR_115	gene-LOC107424398
novel_miR_276	gene-LOC107415034	novel_miR_130	gene-LOC107409214	novel_miR_169	gene-LOC107424288
novel_miR_276	gene-LOC107415153	novel_miR_479	gene-LOC107409774	mes-miR156c	gene-LOC107424110
novel_miR_276	gene-LOC107415350	novel_miR_479	gene-LOC107416697	novel_miR_391	gene-LOC107424020
novel_miR_276	gene-LOC107415409	novel_miR_479	gene-LOC107424896	novel_miR_391	gene-LOC107423993
novel_miR_276	gene-LOC107415410	novel_miR_479	gene-LOC107431239	novel_miR_169	gene-LOC107423961
novel_miR_276	gene-LOC107415957	novel_miR_479	gene-LOC107432792	novel_miR_128	gene-LOC107423960
novel_miR_276	gene-LOC107416206	novel_miR_487	gene-LOC107403796	novel_miR_115	gene-LOC107423911
novel_miR_276	gene-LOC107416566	novel_miR_487	gene-LOC107404766	novel_miR_115	gene-LOC107423896
novel_miR_276	gene-LOC107416617	novel_miR_487	gene-LOC107406670	mdm-miR162a	gene-LOC107423843
novel_miR_276	gene-LOC107416811	novel_miR_487	gene-LOC107411945	mdm-miR156t	gene-LOC107423781
novel_miR_276	gene-LOC107419271	novel_miR_487	gene-LOC107412683	mes-miR156c	gene-LOC107423777
novel_miR_276	gene-LOC107419273	novel_miR_487	gene-LOC107414037	novel_miR_169	gene-LOC107423695
novel_miR_276	gene-LOC107419536	novel_miR_487	gene-LOC107414097	mes-miR156c	gene-LOC107423624
novel_miR_276	gene-LOC107419581	novel_miR_487	gene-LOC107417003	novel_miR_115	gene-LOC107423394
novel_miR_276	gene-LOC107420273	novel_miR_487	gene-LOC107417236	novel_miR_265	gene-LOC107423358
novel_miR_276	gene-LOC107420803	novel_miR_487	gene-LOC107424025	novel_miR_128	gene-LOC107423353
novel_miR_276	gene-LOC107421564	novel_miR_487	gene-LOC107427887	novel_miR_178	gene-LOC107423302
novel_miR_276	gene-LOC107422025	novel_miR_487	gene-LOC107428255	mes-miR156c	gene-LOC107423295
novel_miR_276	gene-LOC107422199	novel_miR_487	gene-LOC107428375	novel_miR_169	gene-LOC107423267
novel_miR_276	gene-LOC107422600	novel_miR_487	gene-LOC107432853	mdm-miR162a	gene-LOC107423247
novel_miR_276	gene-LOC107424579	novel_miR_487	gene-LOC107435457	mdm-miR162a	gene-LOC107423206
novel_miR_276	gene-LOC107424879	novel_miR_487	gene-LOC107435508	mdm-miR162a	gene-LOC107423178
novel_miR_276	gene-LOC107425760	novel_miR_487	gene-LOC112493214	novel_miR_169	gene-LOC107423050
novel_miR_115	gene-LOC107426257	novel_miR_490	gene-LOC107409140	novel_miR_210	gene-LOC107422875
novel_miR_276	gene-LOC107427014	novel_miR_490	gene-LOC107410413	mes-miR156c	gene-LOC107422863
novel_miR_276	gene-LOC107427015	novel_miR_490	gene-LOC107410414	novel_miR_265	gene-LOC107422848
novel_miR_276	gene-LOC107427188	novel_miR_161	gene-LOC107410428	novel_miR_229	gene-LOC107422813
novel_miR_276	gene-LOC107427909	novel_miR_490	gene-LOC107422982	novel_miR_161	gene-LOC107422749
novel_miR_276	gene-LOC107428644	novel_miR_490	gene-LOC112491224	novel_miR_169	gene-LOC107422748
novel_miR_276	gene-LOC107428745	novel_miR_70	gene-LOC107404427	novel_miR_115	gene-LOC107422689
novel_miR_276	gene-LOC107428768	novel_miR_70	gene-LOC107405372	novel_miR_276	gene-LOC107422600
novel_miR_276	gene-LOC107429216	novel_miR_70	gene-LOC107406492	mdm-miR156t	gene-LOC107422550
novel_miR_276	gene-LOC107429641	novel_miR_70	gene-LOC107406955	mes-miR156c	gene-LOC107422517
novel_miR_276	gene-LOC107429823	novel_miR_70	gene-LOC107407057	novel_miR_455	gene-LOC107422447
novel_miR_276	gene-LOC107430383	novel_miR_70	gene-LOC107412030	novel_miR_265	gene-LOC107422439
novel_miR_276	gene-LOC107430886	novel_miR_70	gene-LOC107412326	novel_miR_265	gene-LOC107422430
novel_miR_276	gene-LOC107431084	novel_miR_70	gene-LOC107413270	novel_miR_265	gene-LOC107422282
novel_miR_276	gene-LOC107434387	novel_miR_70	gene-LOC107413936	novel_miR_169	gene-LOC107422235
novel_miR_276	gene-LOC107435056	novel_miR_70	gene-LOC107414461	novel_miR_169	gene-LOC107422230
novel_miR_276	gene-LOC107435223	novel_miR_70	gene-LOC107415010	novel_miR_202	gene-LOC107422211
novel_miR_276	gene-LOC107435506	novel_miR_70	gene-LOC107415449	novel_miR_276	gene-LOC107422199
novel_miR_276	gene-LOC112489189	novel_miR_70	gene-LOC107418798	novel_miR_202	gene-LOC107422184
novel_miR_276	gene-LOC112489287	novel_miR_70	gene-LOC107420027	novel_miR_169	gene-LOC107422062
novel_miR_276	gene-LOC112492417	novel_miR_70	gene-LOC107420630	novel_miR_178	gene-LOC107422035
novel_miR_276	gene-LOC112492771	novel_miR_70	gene-LOC107420913	novel_miR_276	gene-LOC107422025
novel_miR_173	gene-LOC107419081	novel_miR_70	gene-LOC107422382	novel_miR_455	gene-LOC107421957
novel_miR_374	gene-LOC107420107	novel_miR_70	gene-LOC107422498	novel_miR_115	gene-LOC107421895
novel_miR_374	gene-LOC107420290	novel_miR_70	gene-LOC107425793	novel_miR_115	gene-LOC107421871
novel_miR_374	gene-LOC107435528	novel_miR_70	gene-LOC107427587	novel_miR_169	gene-LOC107421738
hbr-miR6485	gene-LOC107404756	novel_miR_70	gene-LOC107428529	novel_miR_169	gene-LOC107421737
novel_miR_399	gene-LOC107410260	novel_miR_70	gene-LOC107428775	novel_miR_169	gene-LOC107421707
novel_miR_399	gene-LOC107410354	novel_miR_70	gene-LOC107429528	novel_miR_169	gene-LOC107421701
novel_miR_399	gene-LOC107413932	novel_miR_70	gene-LOC107431478	novel_miR_393	gene-LOC107421665
novel_miR_399	gene-LOC107425606	novel_miR_70	gene-LOC107431479	bcy-miR156	gene-LOC107421640
novel_miR_130	gene-LOC107427250	novel_miR_70	gene-LOC107431480	novel_miR_169	gene-LOC107421629
novel_miR_399	gene-LOC107432147	novel_miR_70	gene-LOC107432001	novel_miR_276	gene-LOC107421564
novel_miR_399	gene-LOC107433481	novel_miR_70	gene-LOC107435422	novel_miR_455	gene-LOC107421544
novel_miR_399	gene-LOC107435796	novel_miR_70	gene-LOC107435845	novel_miR_265	gene-LOC107421517
gma-miR171k-3p	gene-LOC107435999	novel_miR_71	gene-LOC107405265	novel_miR_169	gene-LOC107421487
novel_miR_426	gene-LOC107404870	novel_miR_71	gene-LOC107405396	novel_miR_455	gene-LOC107421439
novel_miR_426	gene-LOC107405081	novel_miR_71	gene-LOC107406464	novel_miR_169	gene-LOC107421428
novel_miR_426	gene-LOC107406254	novel_miR_71	gene-LOC107407099	novel_miR_391	gene-LOC107421425
novel_miR_426	gene-LOC107412340	novel_miR_71	gene-LOC107407214	mdm-miR162a	gene-LOC107421415
novel_miR_426	gene-LOC107416347	novel_miR_71	gene-LOC107407704	novel_miR_169	gene-LOC107421370
novel_miR_426	gene-LOC107416371	novel_miR_71	gene-LOC107407719	mdm-miR156t	gene-LOC107421212
novel_miR_426	gene-LOC107417234	novel_miR_71	gene-LOC107407738	novel_miR_169	gene-LOC107421160
novel_miR_305	gene-LOC107420024	novel_miR_71	gene-LOC107407752	novel_miR_128	gene-LOC107421128
novel_miR_426	gene-LOC107422569	novel_miR_71	gene-LOC107408812	novel_miR_115	gene-LOC107421117
novel_miR_426	gene-LOC107426830	novel_miR_71	gene-LOC107409055	novel_miR_169	gene-LOC107421016
novel_miR_426	gene-LOC107430029	novel_miR_71	gene-LOC107409685	novel_miR_115	gene-LOC107421014
novel_miR_426	gene-LOC107431283	novel_miR_71	gene-LOC107409778	novel_miR_169	gene-LOC107421009
novel_miR_426	gene-LOC107431390	novel_miR_71	gene-LOC107410464	novel_miR_455	gene-LOC107420901
novel_miR_426	gene-LOC107431928	novel_miR_71	gene-LOC107410584	novel_miR_169	gene-LOC107420821
novel_miR_426	gene-LOC107434644	novel_miR_71	gene-LOC107410761	mdm-miR156t	gene-LOC107420809
novel_miR_426	gene-LOC107435687	novel_miR_71	gene-LOC107411363	novel_miR_276	gene-LOC107420803
novel_miR_426	gene-LOC107435910	novel_miR_71	gene-LOC107411467	novel_miR_169	gene-LOC107420802
novel_miR_444	gene-LOC107412330	novel_miR_71	gene-LOC107411704	novel_miR_496	gene-LOC107420800
novel_miR_444	gene-LOC107424857	novel_miR_71	gene-LOC107411764	mdm-miR156t	gene-LOC107420790
novel_miR_27	gene-LOC107425237	novel_miR_199	gene-LOC107412119	mes-miR156c	gene-LOC107420699
novel_miR_455	gene-LOC107403646	novel_miR_71	gene-LOC107412321	novel_miR_169	gene-LOC107420639
novel_miR_455	gene-LOC107403692	novel_miR_71	gene-LOC107413731	novel_miR_455	gene-LOC107420586
novel_miR_455	gene-LOC107403907	novel_miR_71	gene-LOC107414280	novel_miR_128	gene-LOC107420560
novel_miR_455	gene-LOC107404317	novel_miR_71	gene-LOC107414507	novel_miR_128	gene-LOC107420526
novel_miR_455	gene-LOC107404333	novel_miR_71	gene-LOC107414598	novel_miR_115	gene-LOC107420474
novel_miR_455	gene-LOC107405249	novel_miR_71	gene-LOC107414936	mes-miR156c	gene-LOC107420411
novel_miR_455	gene-LOC107405568	novel_miR_71	gene-LOC107415146	novel_miR_265	gene-LOC107420362
novel_miR_455	gene-LOC107405668	novel_miR_71	gene-LOC107415865	mdm-miR156t	gene-LOC107420277
novel_miR_455	gene-LOC107405679	novel_miR_71	gene-LOC107417072	novel_miR_276	gene-LOC107420273
novel_miR_455	gene-LOC107406852	novel_miR_71	gene-LOC107417681	mes-miR156c	gene-LOC107420178
novel_miR_455	gene-LOC107407871	novel_miR_71	gene-LOC107418282	novel_miR_169	gene-LOC107419983
novel_miR_455	gene-LOC107408553	novel_miR_71	gene-LOC107418333	mes-miR156c	gene-LOC107419935
novel_miR_455	gene-LOC107408655	novel_miR_71	gene-LOC107418468	mes-miR156c	gene-LOC107419934
novel_miR_455	gene-LOC107409345	novel_miR_71	gene-LOC107418477	novel_miR_115	gene-LOC107419832
novel_miR_455	gene-LOC107410089	novel_miR_71	gene-LOC107419861	novel_miR_265	gene-LOC107419774
novel_miR_455	gene-LOC107410867	novel_miR_71	gene-LOC107420573	novel_miR_115	gene-LOC107419755
novel_miR_455	gene-LOC107411678	novel_miR_71	gene-LOC107420820	novel_miR_89	gene-LOC107419730
novel_miR_455	gene-LOC107412561	novel_miR_71	gene-LOC107421385	novel_miR_265	gene-LOC107419631
novel_miR_455	gene-LOC107412986	novel_miR_71	gene-LOC107421722	novel_miR_276	gene-LOC107419581
novel_miR_455	gene-LOC107413416	novel_miR_71	gene-LOC107421842	novel_miR_188	gene-LOC107419559
novel_miR_455	gene-LOC107413719	novel_miR_71	gene-LOC107421984	novel_miR_276	gene-LOC107419536
novel_miR_455	gene-LOC107413974	novel_miR_71	gene-LOC107424224	novel_miR_492	gene-LOC107419519
novel_miR_455	gene-LOC107414225	novel_miR_33	gene-LOC107426190	novel_miR_115	gene-LOC107419376
novel_miR_455	gene-LOC107414341	novel_miR_71	gene-LOC107426709	mdm-miR156t	gene-LOC107419367
novel_miR_455	gene-LOC107414342	novel_miR_71	gene-LOC107427206	novel_miR_169	gene-LOC107419364
novel_miR_455	gene-LOC107414579	novel_miR_71	gene-LOC107428520	novel_miR_202	gene-LOC107419294
novel_miR_455	gene-LOC107415292	novel_miR_71	gene-LOC107429114	novel_miR_276	gene-LOC107419273
novel_miR_455	gene-LOC107415303	novel_miR_71	gene-LOC107430605	novel_miR_276	gene-LOC107419271
novel_miR_455	gene-LOC107415892	novel_miR_71	gene-LOC107430725	novel_miR_178	gene-LOC107419222
novel_miR_136	gene-LOC107415893	novel_miR_71	gene-LOC107431713	mdm-miR162a	gene-LOC107419188
novel_miR_455	gene-LOC107416468	novel_miR_71	gene-LOC107432701	novel_miR_455	gene-LOC107419150
novel_miR_455	gene-LOC107416764	novel_miR_71	gene-LOC107432941	novel_miR_169	gene-LOC107418996
novel_miR_455	gene-LOC107416971	novel_miR_71	gene-LOC107433311	mdm-miR156t	gene-LOC107418920
novel_miR_455	gene-LOC107416986	novel_miR_33	gene-LOC107433474	novel_miR_455	gene-LOC107418900
novel_miR_455	gene-LOC107417337	novel_miR_71	gene-LOC107435328	novel_miR_455	gene-LOC107418868
novel_miR_455	gene-LOC107417825	novel_miR_71	gene-LOC107435607	novel_miR_128	gene-LOC107418763
novel_miR_455	gene-LOC107418387	novel_miR_71	gene-LOC112489496	novel_miR_161	gene-LOC107418738
novel_miR_455	gene-LOC107418554	novel_miR_71	gene-LOC112490493	novel_miR_169	gene-LOC107418605
novel_miR_455	gene-LOC107418868	novel_miR_71	gene-LOC112493121	novel_miR_161	gene-LOC107418588
novel_miR_455	gene-LOC107418900	novel_miR_72	gene-LOC107403975	novel_miR_128	gene-LOC107418586
novel_miR_455	gene-LOC107419150	novel_miR_72	gene-LOC107405395	novel_miR_455	gene-LOC107418554
novel_miR_188	gene-LOC107419559	novel_miR_161	gene-LOC107405450	mes-miR156c	gene-LOC107418409
novel_miR_455	gene-LOC107420586	novel_miR_305	gene-LOC107406326	novel_miR_455	gene-LOC107418387
novel_miR_455	gene-LOC107420901	novel_miR_161	gene-LOC107406630	novel_miR_115	gene-LOC107418285
novel_miR_455	gene-LOC107421439	novel_miR_72	gene-LOC107406824	novel_miR_169	gene-LOC107418096
novel_miR_455	gene-LOC107421544	novel_miR_72	gene-LOC107406827	mdm-miR156t	gene-LOC107417957
novel_miR_393	gene-LOC107421665	novel_miR_72	gene-LOC107408042	novel_miR_455	gene-LOC107417825
novel_miR_455	gene-LOC107421957	novel_miR_161	gene-LOC107413088	novel_miR_202	gene-LOC107417810
novel_miR_455	gene-LOC107422447	novel_miR_305	gene-LOC107415496	novel_miR_202	gene-LOC107417762
novel_miR_455	gene-LOC107426657	novel_miR_72	gene-LOC107415949	novel_miR_202	gene-LOC107417752
novel_miR_455	gene-LOC107426727	novel_miR_305	gene-LOC107416864	novel_miR_202	gene-LOC107417743
novel_miR_455	gene-LOC107427373	novel_miR_161	gene-LOC107417682	novel_miR_202	gene-LOC107417739
novel_miR_455	gene-LOC107427382	novel_miR_72	gene-LOC107417974	mdm-miR156t	gene-LOC107417691
novel_miR_455	gene-LOC107427402	novel_miR_72	gene-LOC107418106	novel_miR_161	gene-LOC107417682
novel_miR_455	gene-LOC107427403	novel_miR_72	gene-LOC107420650	mdm-miR156t	gene-LOC107417571
novel_miR_455	gene-LOC107427573	novel_miR_305	gene-LOC107421419	novel_miR_169	gene-LOC107417498
novel_miR_455	gene-LOC107427574	novel_miR_72	gene-LOC107424156	mdm-miR156t	gene-LOC107417392
novel_miR_455	gene-LOC107427584	novel_miR_72	gene-LOC107424299	novel_miR_455	gene-LOC107417337
novel_miR_455	gene-LOC107428062	novel_miR_72	gene-LOC107425214	novel_miR_265	gene-LOC107417268
novel_miR_455	gene-LOC107428704	novel_miR_161	gene-LOC107427605	novel_miR_455	gene-LOC107416986
novel_miR_455	gene-LOC107428732	novel_miR_72	gene-LOC107428039	novel_miR_455	gene-LOC107416971
novel_miR_455	gene-LOC107429130	novel_miR_161	gene-LOC107429720	mes-miR156c	gene-LOC107416838
novel_miR_455	gene-LOC107429230	novel_miR_161	gene-LOC107429856	novel_miR_276	gene-LOC107416811
novel_miR_455	gene-LOC107429697	novel_miR_305	gene-LOC107430118	novel_miR_455	gene-LOC107416764
novel_miR_455	gene-LOC107431188	novel_miR_117	gene-LOC107430318	novel_miR_169	gene-LOC107416662
novel_miR_455	gene-LOC107431798	novel_miR_72	gene-LOC107432282	novel_miR_276	gene-LOC107416617
novel_miR_455	gene-LOC107432049	novel_miR_72	gene-LOC112491340	novel_miR_276	gene-LOC107416566
novel_miR_455	gene-LOC107432707	novel_miR_73	gene-LOC107404929	novel_miR_455	gene-LOC107416468
novel_miR_455	gene-LOC107432999	novel_miR_73	gene-LOC107405038	mes-miR156c	gene-LOC107416233
novel_miR_455	gene-LOC107433028	novel_miR_73	gene-LOC107405923	novel_miR_276	gene-LOC107416206
novel_miR_455	gene-LOC107433851	novel_miR_196	gene-LOC107406587	novel_miR_169	gene-LOC107416201
novel_miR_188	gene-LOC107434916	novel_miR_73	gene-LOC107409493	novel_miR_178	gene-LOC107416164
novel_miR_455	gene-LOC112490501	novel_miR_73	gene-LOC107412815	novel_miR_169	gene-LOC107416134
novel_miR_455	gene-LOC112493081	novel_miR_73	gene-LOC107416218	novel_miR_169	gene-LOC107416062
novel_miR_455	gene-LOC112493414	novel_miR_73	gene-LOC107418873	novel_miR_169	gene-LOC107415996
[truncated: 845 more rows]
