# Supplementary material for: Integration analysis of miRNA-mRNA pairs between two contrasting genotypes reveals the molecular mechanism of jujube (Ziziphus jujuba Mill.) response to high-temperature stress
Source: BMC Plant Biol. 2024 Jun 27;24:612. doi: 10.1186/s12870-024-05304-0 (PMC11209981; doi:10.1186/s12870-024-05304-0)
Supplement: Supplementary file 7 — Supplementary Material 7 [file 12870_2024_5304_MOESM7_ESM.xlsx]

## Sheet: sheet 1
Table S6 Analysis of DEMIs and identified differentially expressed DEMI-targeted genes (DEMs)
No.	DEMIs	miRNAs family	Fucuimi groups												Fucuimi vs Junzao groups															Junzao groups												DEMIs target genes	Gene name	Fucuimi					Junzao
			F0 vs F1_DESeq2_Pvalue	F0 vs F1_DESeq2_log2FC	F0 vs F1 DESeq2_(Pvalue_0.05_FC_1.5)_regulated	F0 vs F3_DESeq2_Pvalue	F0 vs F3_DESeq2_log2FC	F0 vs F3_DESeq2_(Pvalue_0.05_FC_1.5)_regulated	F0 vs F5 DESeq2_Pvalue	F0 vs F5_DESeq2_log2FC	F0 vs F5_DESeq2_(Pvalue_0.05_FC_1.5)_regulated	F0 vs F7_DESeq2_Pvalue	F0 vs F7_DESeq2_log2FC	F0 vs F7_DESeq2_(Pvalue_0.05_FC_1.5)_regulated	F0 vs J0_DESeq2_Pvalue	F0 vs J0_DESeq2_log2FC	F0 vs J0_DESeq2_(Pvalue_0.05_FC_1.5)_regulated	F1 vs J1_DESeq2_Pvalue	F1 vs J1_DESeq2_log2FC	F1- vs J1_DESeq2_(Pvalue_0.05_FC_1.5)_regulated	F3 vs J3_DESeq2_Pvalue	F3 vs J3_DESeq2_log2FC	F3 vs J3_DESeq2_(Pvalue_0.05_FC_1.5)_regulated	F5 vs J5_DESeq2_Pvalue	F5 vs J5_DESeq2_log2FC	F5 vs J5_DESeq2_(Pvalue_0.05_FC_1.5)_regulated	F7 vs J7_DESeq2_Pvalue	F7 vs J7_DESeq2_log2FC	F7 vs J7_DESeq2_(Pvalue_0.05_FC_1.5)_regulated	J0 vs J1_DESeq2_Pvalue	J0 vs J1_DESeq2_log2FC	J0 vs J1_DESeq2_(Pvalue_0.05_FC_1.5)_regulated	J0 vs J3_DESeq2_Pvalue	J0 vs J3_DESeq2_log2FC	J0 vs J3_DESeq2_(Pvalue_0.05_FC_1.5)_regulated	J0 vs J5_DESeq2_Pvalue	J0 vs J5_DESeq2_log2FC	J0 vs J5_DESeq2_(Pvalue_0.05_FC_1.5)_regulated	J0 vs J7_DESeq2_Pvalue	J0 vs J7_DESeq2_log2FC	J0 vs J7_DESeq2_(Pvalue_0.05_FC_1.5)_regulated			F0 (FPKM)	F1 (FPKM)	F3 (FPKM)	F5 (FPKM)	F7 (FPKM)	J0 (FPKM)
1	bcy-miR156	MIR156	0.624223	0.135327	normal	0.48551	0.432635	normal	0.0976703	1.14365	normal	0.077545	1.09565	normal	0.30551	0.737158	normal	0.0882828	1.18178	normal	0.906955	0.120619	normal	0.716673	0.257025	normal	0.399484	0.490898	normal	0.177848	0.543528	normal	0.96088	-0.0240628	normal	0.17806	0.862823	normal	0.12736	0.937628	normal	gene-LOC107403251	LOC107403251	1.51632	2.59692	6.48464	7.47217	8.40784	4.61666
2	novel_miR_264	/	0.362245	-0.214312	normal	4.40511e-05	-0.951864	down	0.00106762	-0.939828	down	0.0239365	-0.585494	down	3.7463e-47	2.21715	up	4.96378e-12	2.16702	up	1.41082e-25	2.98364	up	8.76053e-08	1.57578	up	0.000398834	1.82309	up	0.141194	-0.294706	normal	0.269631	-0.213547	normal	1.76321e-17	-1.54481	down	0.07214	-0.846121	normal	gene-LOC107403266	LOC107403266	0.218125	0.232982	0.410119	0.580529	0.663898	0.0891493
3	novel_miR_305	/	0.216018	-0.333777	normal	0.220403	0.351263	normal	0.148427	-0.307548	normal	0.590027	-0.167679	normal	1.02942e-06	0.92148	up	0.000157246	1.80137	up	0.0292106	0.863911	up	0.00127928	1.12909	up	1.40794e-06	1.9876	up	0.241017	0.382691	normal	0.401005	0.256198	normal	0.913106	-0.0397533	normal	0.00343125	0.956872	up	gene-LOC107403269	LOC107403269	26.2	32.903	25.6634	19.3159	22.4414	36.2131
4	novel_miR_129	MIR319	0.530724	0.156735	normal	0.682405	0.204025	normal	0.0428999	1.0044	up	0.000102169	1.87819	up	0.449138	-0.331307	normal	0.522626	-0.497599	normal	0.988248	-0.00870801	normal	0.27152	0.461766	normal	0.0977913	1.33833	normal	0.110373	0.410539	normal	0.229151	0.45734	normal	4.39956e-07	1.88626	up	6.79989e-06	3.35886	up	gene-LOC107403307	LOC107403307	0.507496	0.681665	0.515231	2.42575	1.84093	0.0461547
5	novel_miR_138	/	0.133797	-0.454664	normal	0.521773	-0.325795	normal	0.31203	-0.526695	normal	0.109647	-0.754145	normal	0.0288274	-1.24144	down	0.43688	0.518475	normal	0.146228	-1.31294	normal	0.948253	0.04311	normal	0.679375	-0.318806	normal	0.249631	0.466929	normal	0.450137	-0.372043	normal	0.239322	0.753145	normal	0.838963	0.169419	normal	gene-LOC107403341	LOC107403341	3.91366	4.02785	3.2252	4.00975	3.71969	0.0136353
6	novel_miR_33	/	0.461591	-0.113774	normal	0.157896	-0.24016	normal	0.337575	-0.200686	normal	0.884299	0.0175518	normal	0.879486	-0.0184535	normal	0.737718	0.0693731	normal	0.394334	0.19502	normal	0.975696	0.00815917	normal	0.010147	-0.450956	normal	0.597241	-0.0752702	normal	0.605161	-0.0871455	normal	0.373224	-0.147035	normal	0.0256948	-0.371458	normal	gene-LOC107403393	LOC107403393	8.18868	7.46215	5.86923	5.10527	5.06083	6.97404
7	novel_miR_379	/	0.663	0.115863	normal	0.771164	0.182346	normal	0.552773	0.508165	normal	0.324903	0.658391	normal	0.303098	0.838488	normal	0.431841	0.654171	normal	0.477078	0.572911	normal	0.194716	1.00629	normal	0.00357223	1.9636	up	0.813287	0.0948401	normal	0.901313	-0.0601045	normal	0.0972176	1.009	normal	0.0170236	1.72347	up	gene-LOC107403398	LOC107403398	36.8189	26.2483	35.6277	34.8293	38.6818	37.0052
8	novel_miR_305	/	0.216018	-0.333777	normal	0.220403	0.351263	normal	0.148427	-0.307548	normal	0.590027	-0.167679	normal	1.02942e-06	0.92148	up	0.000157246	1.80137	up	0.0292106	0.863911	up	0.00127928	1.12909	up	1.40794e-06	1.9876	up	0.241017	0.382691	normal	0.401005	0.256198	normal	0.913106	-0.0397533	normal	0.00343125	0.956872	up	gene-LOC107403446	LOC107403446	4.21723	3.90106	4.88471	3.20511	4.74339	1.62663
9	novel_miR_229	MIR394	0.438982	-0.225262	normal	0.144021	0.503931	normal	0.0356792	0.643569	up	0.0710858	0.546814	normal	0.650131	0.13026	normal	0.216156	0.523156	normal	0.197162	-0.761182	normal	0.321536	-0.361993	normal	0.461514	0.275997	normal	0.922453	0.0246611	normal	0.383612	-0.366687	normal	0.541058	0.197145	normal	0.0329736	0.736456	up	gene-LOC107403477	LOC107403477	0.0844457	0.0375447	0.116963	0.0277857	0.158556	0.0322273
10	novel_miR_103	MIR2950	1.28662e-07	-1.36634	down	0.0958722	-0.748593	normal	0.745425	0.141582	normal	0.034518	-0.645909	down	5.76678e-12	1.82915	up	0.238184	-0.469389	normal	0.00076134	-2.42664	down	7.71902e-11	-3.21811	down	1.86595e-05	-3.15988	down	1.94636e-48	-3.69769	down	2.20957e-43	-4.60803	down	2.79869e-48	-5.03403	down	4.63566e-17	-5.32971	down	gene-LOC107403504	LOC107403504	2.51496	4.0809	2.58093	3.99461	2.84307	3.93567
11	novel_miR_133	MIR396	0.0179549	-0.533349	normal	0.137105	-0.300155	normal	0.00155088	-0.6937	down	0.0604951	-0.578338	normal	5.99465e-09	-1.17729	down	0.125076	-0.379797	normal	0.00637324	-0.814288	down	0.57101	0.148838	normal	0.496159	0.337875	normal	0.27389	0.123102	normal	0.980599	0.00650486	normal	0.00403952	0.66018	up	0.0347095	0.944142	up	gene-LOC107403506	LOC107403506	0.480855	1.85413	1.10685	1.28006	0.905159	2.00487
12	novel_miR_133	MIR396	0.0179549	-0.533349	normal	0.137105	-0.300155	normal	0.00155088	-0.6937	down	0.0604951	-0.578338	normal	5.99465e-09	-1.17729	down	0.125076	-0.379797	normal	0.00637324	-0.814288	down	0.57101	0.148838	normal	0.496159	0.337875	normal	0.27389	0.123102	normal	0.980599	0.00650486	normal	0.00403952	0.66018	up	0.0347095	0.944142	up	gene-LOC107403518	LOC107403518	108.194	66.3803	74.3728	35.3886	41.1424	65.219
13	novel_miR_136	MIR815	0.205238	-0.240576	normal	0.474188	-0.180118	normal	0.965933	-0.0133793	normal	0.333325	-0.195892	normal	2.69671e-30	-9.71492	down	1.59148e-28	-8.81792	down	6.3635e-23	-8.973	down	2.48067e-41	-9.78453	down	8.83808e-28	-9.61261	down	--	--	--	--	--	--	--	--	--	--	--	--	gene-LOC107403567	LOC107403567	0.669934	1.47749	2.01908	2.04238	1.86166	0.33328
14	novel_miR_496	MIR9560	0.00128163	-0.534993	normal	0.303282	-0.154072	normal	5.56233e-07	-1.04669	down	0.000449602	-0.78406	down	0.451668	-0.150817	normal	1.77826e-06	0.995011	up	0.57396	0.0971958	normal	0.0252164	0.568876	normal	0.869103	-0.0489252	normal	0.0175032	0.500163	normal	0.789006	0.0533977	normal	0.139989	-0.295708	normal	0.0311021	-0.63526	down	gene-LOC107403632	LOC107403632	372.68	544.581	355.909	181.237	267.579	1044.6
15	novel_miR_108	/	7.75034e-05	-1.20518	down	7.13448e-08	-2.86759	down	4.20946e-10	-3.49093	down	5.91206e-11	-3.65066	down	9.81887e-05	-2.04491	down	0.0217724	-1.55939	down	0.265767	-1.05892	normal	0.0650712	-1.7641	normal	0.0020594	-3.71481	down	0.000220785	-1.41265	down	1.26965e-05	-1.95798	down	2.20537e-08	-3.68633	down	9.20076e-08	-4.95013	down	gene-LOC107403642	LOC107403642	0.052131	0.101893	0.0460497	0.343428	0.109606	0.0392317
16	novel_miR_455	MIR171_1	0.14788	-0.379338	normal	0.0887962	1.07967	normal	0.0132185	-0.835665	down	0.000584596	-1.02362	down	0.340795	0.272391	normal	3.30944e-05	1.67964	up	0.48316	-0.70776	normal	0.00155979	1.02583	up	2.23907e-09	2.19651	up	0.0133846	0.770892	up	0.0746113	0.699896	normal	0.867684	-0.0499173	normal	0.00748053	0.926546	up	gene-LOC107403646	LOC107403646	0	0.035152	0.14071	0	0.0354987	0.0658573
17	novel_miR_85	/	0.285289	0.274221	normal	0.846369	-0.0637892	normal	0.496128	-0.248103	normal	0.277403	-0.312472	normal	0.0725705	0.530495	normal	0.179595	0.349484	normal	0.00334188	1.07412	up	0.0260606	0.870868	up	0.050382	0.820541	normal	0.601845	0.121594	normal	0.189231	0.388696	normal	0.68801	0.123513	normal	0.969321	0.0154478	normal	gene-LOC107403657	LOC107403657	9.92577	11.0294	9.05945	5.75511	9.89346	10.9229
18	mes-miR156c	/	0.7593	0.0930836	normal	0.0266142	0.956545	up	0.0245258	0.973469	up	0.00168788	1.1614	up	0.185473	0.521574	normal	0.23138	0.909057	normal	0.78076	0.17885	normal	0.842996	0.100562	normal	0.920438	0.0420029	normal	0.337495	0.389415	normal	0.244392	0.503713	normal	0.174312	0.635518	normal	0.0822668	0.74952	normal	gene-LOC107403685	LOC107403685	0.546695	0.709096	0.957675	0.464262	0.863969	1.19886
19	novel_miR_414	MIR477	0.604763	-0.144289	normal	0.209479	0.625898	normal	0.231757	0.637103	normal	0.424579	0.43671	normal	0.159711	0.654512	normal	0.775858	-0.24096	normal	0.00299194	-2.32861	down	0.855071	0.0992522	normal	0.338725	-1.07499	normal	0.00653882	-1.02119	down	0.000302438	-1.64465	down	0.70748	0.177726	normal	0.284801	-1.05978	normal	gene-LOC107403755	LOC107403755	10.9064	10.8312	10.4553	7.11771	9.57095	0
20	novel_miR_16	/	0.0425864	-0.419513	normal	3.29111e-14	-1.70707	down	6.01826e-23	-2.40793	down	5.97027e-18	-2.19011	down	0.000139515	-0.757574	down	0.321735	-0.250341	normal	0.91605	0.0475637	normal	0.45904	-0.295206	normal	0.962822	0.0249586	normal	0.91004	-0.0210675	normal	0.017095	-0.85171	down	2.62742e-11	-1.94358	down	0.00612259	-1.3286	down	gene-LOC107403785	LOC107403785	3.07933	3.54912	3.29142	2.3182	2.44069	9.29189
21	novel_miR_436	MIR172	0.114492	-0.406428	normal	1.15313e-07	-1.25759	down	1.93724e-17	-2.28068	down	1.60753e-29	-2.7106	down	0.559049	-0.1359	normal	0.521345	-0.195941	normal	0.733462	-0.111548	normal	0.851707	0.0524629	normal	0.102453	0.57969	normal	0.00019325	-0.603427	down	1.66021e-05	-1.2132	down	3.63205e-36	-2.0971	down	2.96504e-09	-1.94825	down	gene-LOC107403801	LOC107403801	2.42578	3.58461	5.27489	4.38241	5.4179	1.46979
22	novel_miR_136	MIR815	0.205238	-0.240576	normal	0.474188	-0.180118	normal	0.965933	-0.0133793	normal	0.333325	-0.195892	normal	2.69671e-30	-9.71492	down	1.59148e-28	-8.81792	down	6.3635e-23	-8.973	down	2.48067e-41	-9.78453	down	8.83808e-28	-9.61261	down	--	--	--	--	--	--	--	--	--	--	--	--	gene-LOC107403870	LOC107403870	1.15823	0.860624	1.48309	2.27509	2.35297	0.729376
23	novel_miR_379	/	0.663	0.115863	normal	0.771164	0.182346	normal	0.552773	0.508165	normal	0.324903	0.658391	normal	0.303098	0.838488	normal	0.431841	0.654171	normal	0.477078	0.572911	normal	0.194716	1.00629	normal	0.00357223	1.9636	up	0.813287	0.0948401	normal	0.901313	-0.0601045	normal	0.0972176	1.009	normal	0.0170236	1.72347	up	gene-LOC107403884	LOC107403884	0.329841	0.323922	0.364332	1.83194	1.24909	0.0158403
24	novel_miR_305	/	0.216018	-0.333777	normal	0.220403	0.351263	normal	0.148427	-0.307548	normal	0.590027	-0.167679	normal	1.02942e-06	0.92148	up	0.000157246	1.80137	up	0.0292106	0.863911	up	0.00127928	1.12909	up	1.40794e-06	1.9876	up	0.241017	0.382691	normal	0.401005	0.256198	normal	0.913106	-0.0397533	normal	0.00343125	0.956872	up	gene-LOC107403892	LOC107403892	61.9765	56.8757	52.5813	77.4418	69.9367	41.4504
25	novel_miR_133	MIR396	0.0179549	-0.533349	normal	0.137105	-0.300155	normal	0.00155088	-0.6937	down	0.0604951	-0.578338	normal	5.99465e-09	-1.17729	down	0.125076	-0.379797	normal	0.00637324	-0.814288	down	0.57101	0.148838	normal	0.496159	0.337875	normal	0.27389	0.123102	normal	0.980599	0.00650486	normal	0.00403952	0.66018	up	0.0347095	0.944142	up	gene-LOC107403947	LOC107403947	3.40097	4.23018	3.60606	3.63847	4.71841	8.03682
26	novel_miR_216	/	0.130636	-0.460421	normal	0.371968	-0.468767	normal	0.000778602	-1.2482	down	0.026838	-0.879068	down	0.00465079	-1.15145	down	0.152891	-0.771301	normal	0.00142293	-2.09301	down	7.92661e-09	-1.74547	down	1.33631e-18	-2.03005	down	0.0862989	-0.481176	normal	4.99514e-05	-1.43301	down	1.22191e-09	-1.8296	down	1.43763e-13	-1.72898	down	gene-LOC107403951	LOC107403951	13.2104	11.3641	14.1911	16.7114	15.7615	21.9621
27	novel_miR_145	/	0.128881	0.371783	normal	0.88121	0.0947686	normal	0.8389	0.171115	normal	0.549282	0.446523	normal	0.616342	0.433184	normal	0.344995	0.816408	normal	5.05286e-09	3.7967	up	0.0334317	1.77789	up	0.0263692	1.62673	up	0.00214914	1.25252	up	2.5171e-13	2.92663	up	0.0211185	1.7391	up	0.0254671	1.63593	up	gene-LOC107404074	LOC107404074	3.52182	4.81039	3.72492	1.88468	2.83522	3.13767
28	novel_miR_229	MIR394	0.438982	-0.225262	normal	0.144021	0.503931	normal	0.0356792	0.643569	up	0.0710858	0.546814	normal	0.650131	0.13026	normal	0.216156	0.523156	normal	0.197162	-0.761182	normal	0.321536	-0.361993	normal	0.461514	0.275997	normal	0.922453	0.0246611	normal	0.383612	-0.366687	normal	0.541058	0.197145	normal	0.0329736	0.736456	up	gene-LOC107404111	LOC107404111	0.198356	0.12861	0.305398	1.46458	0.718538	0.205108
29	novel_miR_150	MIR395	0.913154	-0.0325262	normal	0.0166575	-1.00221	down	0.0436661	0.976131	up	0.29994	0.525697	normal	5.20049e-37	4.89637	up	1.42947e-17	3.82055	up	9.91796e-20	5.09163	up	0.166166	0.539397	normal	0.167056	0.66511	normal	0.00291533	-0.931917	down	0.121817	-0.656826	normal	5.77198e-35	-3.28786	down	1.1669e-53	-3.66601	down	gene-LOC107404204	LOC107404204	0.498996	0.32855	0.536266	0.329795	0.925074	0.74624
30	novel_miR_216	/	0.130636	-0.460421	normal	0.371968	-0.468767	normal	0.000778602	-1.2482	down	0.026838	-0.879068	down	0.00465079	-1.15145	down	0.152891	-0.771301	normal	0.00142293	-2.09301	down	7.92661e-09	-1.74547	down	1.33631e-18	-2.03005	down	0.0862989	-0.481176	normal	4.99514e-05	-1.43301	down	1.22191e-09	-1.8296	down	1.43763e-13	-1.72898	down	gene-LOC107404223	LOC107404223	50.5497	33.5259	27.5578	32.1517	30.8864	59.0567
31	novel_miR_276	/	0.217586	-0.315663	normal	0.521759	-0.186698	normal	0.00258768	-1.17743	down	0.000398634	-1.0708	down	0.141189	0.403894	normal	0.000467554	1.46702	up	0.0510194	0.997453	normal	0.271749	-0.515325	normal	0.318801	-0.446603	normal	0.084851	0.540469	normal	0.427021	0.323414	normal	6.53467e-08	-2.07683	down	3.83111e-06	-1.86885	down	gene-LOC107404264	LOC107404264	0.577131	0.905012	1.72572	1.86325	1.80058	0.553001
32	novel_miR_145	/	0.128881	0.371783	normal	0.88121	0.0947686	normal	0.8389	0.171115	normal	0.549282	0.446523	normal	0.616342	0.433184	normal	0.344995	0.816408	normal	5.05286e-09	3.7967	up	0.0334317	1.77789	up	0.0263692	1.62673	up	0.00214914	1.25252	up	2.5171e-13	2.92663	up	0.0211185	1.7391	up	0.0254671	1.63593	up	gene-LOC107404373	LOC107404373	2.47695	2.86902	1.71947	0.750925	1.26869	4.6702
33	novel_miR_144	MIR482	0.0112314	-0.440786	normal	0.567006	-0.102944	normal	0.367313	-0.181603	normal	0.0328103	-0.380757	normal	0.00880645	-0.425395	normal	0.955366	-0.0115334	normal	0.0128834	-0.781698	down	0.598885	-0.147401	normal	0.459368	0.212235	normal	0.58153	-0.0995112	normal	0.050741	-0.499068	normal	0.532391	0.136971	normal	0.282405	0.3037	normal	gene-LOC107404390	LOC107404390	0.359385	0.265269	0.184052	2.47905	1.02362	0.09126
34	novel_miR_276	/	0.217586	-0.315663	normal	0.521759	-0.186698	normal	0.00258768	-1.17743	down	0.000398634	-1.0708	down	0.141189	0.403894	normal	0.000467554	1.46702	up	0.0510194	0.997453	normal	0.271749	-0.515325	normal	0.318801	-0.446603	normal	0.084851	0.540469	normal	0.427021	0.323414	normal	6.53467e-08	-2.07683	down	3.83111e-06	-1.86885	down	gene-LOC107404463	LOC107404463	4.54179	2.88131	5.3936	3.46865	3.99318	14.4132
35	novel_miR_276	/	0.217586	-0.315663	normal	0.521759	-0.186698	normal	0.00258768	-1.17743	down	0.000398634	-1.0708	down	0.141189	0.403894	normal	0.000467554	1.46702	up	0.0510194	0.997453	normal	0.271749	-0.515325	normal	0.318801	-0.446603	normal	0.084851	0.540469	normal	0.427021	0.323414	normal	6.53467e-08	-2.07683	down	3.83111e-06	-1.86885	down	gene-LOC107404465	LOC107404465	15.1722	24.8385	32.7714	23.6523	34.8475	15.6672
36	novel_miR_105	MIR5291	0.165197	0.20163	normal	0.501961	-0.102211	normal	0.251417	-0.234183	normal	0.0837036	-0.220431	normal	0.712177	0.043979	normal	0.141	-0.259449	normal	0.668344	0.0893984	normal	0.656111	0.122187	normal	0.671618	-0.0915178	normal	0.328915	-0.128945	normal	0.539771	-0.0934863	normal	0.465729	-0.127011	normal	0.134244	-0.311563	normal	gene-LOC107404478	LOC107404478	12.7254	14.3706	14.5193	9.04604	11.7857	14.6014
37	novel_miR_305	/	0.216018	-0.333777	normal	0.220403	0.351263	normal	0.148427	-0.307548	normal	0.590027	-0.167679	normal	1.02942e-06	0.92148	up	0.000157246	1.80137	up	0.0292106	0.863911	up	0.00127928	1.12909	up	1.40794e-06	1.9876	up	0.241017	0.382691	normal	0.401005	0.256198	normal	0.913106	-0.0397533	normal	0.00343125	0.956872	up	gene-LOC107404480	LOC107404480	2.17695	3.42503	3.30745	5.64676	5.04992	0.983649
38	mes-miR156h	MIR156	0.835091	0.0548728	normal	0.459997	0.463036	normal	0.0694479	1.27533	normal	0.0637153	1.19349	normal	0.967323	-0.0334757	normal	0.658856	0.367562	normal	0.953154	-0.0615094	normal	0.817212	0.165401	normal	0.834204	0.139257	normal	0.485291	0.282794	normal	0.521542	0.315686	normal	0.0218637	1.62813	up	0.0551819	1.41589	normal	gene-LOC107404503	LOC107404503	0.58863	1.13021	2.2921	1.98137	2.72462	0.725005
39	novel_miR_169	MIR167_1	0.105776	-0.397077	normal	0.967429	0.0131537	normal	0.886022	0.0354136	normal	0.101472	-0.356744	normal	0.315946	-0.183271	normal	0.0495633	0.59064	up	0.993845	-0.00308127	normal	0.248788	-0.347949	normal	0.904726	-0.0494328	normal	0.17751	0.238005	normal	0.594197	0.129813	normal	0.714765	-0.0923163	normal	0.650833	-0.175168	normal	gene-LOC107404512	LOC107404512	0.38808	0.672766	0.98509	1.18473	1.53646	0.174056
40	novel_miR_108	/	7.75034e-05	-1.20518	down	7.13448e-08	-2.86759	down	4.20946e-10	-3.49093	down	5.91206e-11	-3.65066	down	9.81887e-05	-2.04491	down	0.0217724	-1.55939	down	0.265767	-1.05892	normal	0.0650712	-1.7641	normal	0.0020594	-3.71481	down	0.000220785	-1.41265	down	1.26965e-05	-1.95798	down	2.20537e-08	-3.68633	down	9.20076e-08	-4.95013	down	gene-LOC107404517	LOC107404517	2.06083	1.14471	1.94748	1.86133	2.26294	2.72805
41	novel_miR_108	/	7.75034e-05	-1.20518	down	7.13448e-08	-2.86759	down	4.20946e-10	-3.49093	down	5.91206e-11	-3.65066	down	9.81887e-05	-2.04491	down	0.0217724	-1.55939	down	0.265767	-1.05892	normal	0.0650712	-1.7641	normal	0.0020594	-3.71481	down	0.000220785	-1.41265	down	1.26965e-05	-1.95798	down	2.20537e-08	-3.68633	down	9.20076e-08	-4.95013	down	gene-LOC107404526	LOC107404526	2.99908	1.60794	1.83038	3.4558	0.974538	1.81097
42	novel_miR_305	/	0.216018	-0.333777	normal	0.220403	0.351263	normal	0.148427	-0.307548	normal	0.590027	-0.167679	normal	1.02942e-06	0.92148	up	0.000157246	1.80137	up	0.0292106	0.863911	up	0.00127928	1.12909	up	1.40794e-06	1.9876	up	0.241017	0.382691	normal	0.401005	0.256198	normal	0.913106	-0.0397533	normal	0.00343125	0.956872	up	gene-LOC107404549	LOC107404549	0.915251	1.03035	0.915547	1.69282	1.24308	0.411508
43	novel_miR_305	/	0.216018	-0.333777	normal	0.220403	0.351263	normal	0.148427	-0.307548	normal	0.590027	-0.167679	normal	1.02942e-06	0.92148	up	0.000157246	1.80137	up	0.0292106	0.863911	up	0.00127928	1.12909	up	1.40794e-06	1.9876	up	0.241017	0.382691	normal	0.401005	0.256198	normal	0.913106	-0.0397533	normal	0.00343125	0.956872	up	gene-LOC107404579	LOC107404579	0.625057	0.73539	0.316303	0.649199	0.731912	1.63663
44	novel_miR_106	/	0.638825	-0.140955	normal	0.752168	0.123959	normal	0.0803801	0.738387	normal	0.0411809	0.847182	up	1.13673e-90	5.97089	up	1.69304e-23	5.856	up	2.1029e-41	5.79802	up	1.67628e-74	5.98974	up	4.67687e-36	6.32789	up	0.651593	-0.11026	normal	0.974138	0.0109688	normal	0.000917697	0.880425	up	0.00146709	1.4123	up	gene-LOC107404583	LOC107404583	0.0653147	0.224706	0.0395863	0.551918	0.392131	1.05816
45	novel_miR_265	MIR159	0.0289432	-0.422043	normal	0.015749	-0.459853	normal	0.007547	-0.644669	down	1.46476e-07	-0.747841	down	2.07063e-05	0.525072	normal	7.43258e-06	1.07556	up	0.00887408	0.974682	up	0.109544	0.434114	normal	3.22053e-06	1.31374	up	0.728013	0.0517822	normal	0.896414	-0.0411242	normal	0.000600556	-0.698407	down	0.731052	0.0880336	normal	gene-LOC107404585	LOC107404585	3.07986	1.54935	3.55437	2.32069	3.34957	10.6771
46	novel_miR_442	MIR159	0.909091	-0.0340938	normal	0.0567747	-0.736698	normal	0.305881	-0.51679	normal	0.364079	0.421008	normal	0.114554	-0.457453	normal	0.949401	0.0448968	normal	0.0803452	0.893606	normal	0.261271	0.543396	normal	0.0577793	1.40721	normal	0.19104	0.340011	normal	0.180422	0.474943	normal	0.196333	0.487266	normal	0.000613384	2.23763	up	gene-LOC107404609	LOC107404609	1.97635	2.45847	2.91806	2.01666	2.83719	1.55242
47	novel_miR_428	/	0.0464942	-0.555156	normal	3.92051e-07	-1.91713	down	4.30742e-06	-1.4762	down	1.76651e-11	-1.94767	down	0.00445968	-0.676028	down	0.027428	-1.31782	down	0.282888	0.662265	normal	0.0181672	-1.3687	down	0.966325	-0.0237809	normal	0.000768261	-1.17366	down	0.122077	-0.534457	normal	7.89613e-09	-2.26653	down	0.00639724	-1.26926	down	gene-LOC107404651	LOC107404651	0.229413	0.294886	0.201592	0.331612	0.355898	0.157524
48	novel_miR_265	MIR159	0.0289432	-0.422043	normal	0.015749	-0.459853	normal	0.007547	-0.644669	down	1.46476e-07	-0.747841	down	2.07063e-05	0.525072	normal	7.43258e-06	1.07556	up	0.00887408	0.974682	up	0.109544	0.434114	normal	3.22053e-06	1.31374	up	0.728013	0.0517822	normal	0.896414	-0.0411242	normal	0.000600556	-0.698407	down	0.731052	0.0880336	normal	gene-LOC107404670	LOC107404670	2.44787	2.77602	2.63394	2.26119	1.81739	2.11632
49	novel_miR_465	MIR390	0.837572	0.0613458	normal	0.000902191	1.32168	up	7.71403e-10	2.77098	up	3.26901e-09	2.05921	up	0.89708	0.0537041	normal	0.515599	0.283388	normal	0.00101229	-1.82479	down	0.983008	0.00816151	normal	0.479029	0.479866	normal	0.467933	0.237042	normal	0.359726	-0.386751	normal	3.24058e-16	2.87347	up	0.000472054	2.35859	up	gene-LOC107404724	LOC107404724	11.1464	7.49633	17.2358	17.5823	18.5947	26.1223
50	novel_miR_342	/	0.655474	0.133577	normal	5.98043e-06	2.08688	up	2.83539e-24	4.14167	up	6.94321e-40	5.07999	up	0.000452987	-3.99666	down	0.101613	-1.64892	normal	1.02513e-06	-3.90442	down	0.00056662	-1.46996	down	0.00446384	-2.4544	down	0.446079	0.122057	normal	0.136162	0.524192	normal	8.62339e-11	5.78497	up	9.47784e-06	4.49661	up	gene-LOC107404738	LOC107404738	0.0737323	0.397945	0.0717477	0.004267	0.0972363	0.727576
51	hbr-miR6485	/	0.952421	0.0165042	normal	0.722868	-0.219897	normal	0.693904	-0.320694	normal	0.435891	-0.56341	normal	0.0830161	-1.72839	normal	0.260583	-1.12147	normal	0.162093	-1.68617	normal	0.702734	-0.383803	normal	0.933199	-0.0800292	normal	0.719307	0.0922321	normal	0.84499	-0.057681	normal	0.479254	0.739647	normal	0.357909	0.953723	normal	gene-LOC107404756	LOC107404756	14.3054	11.3316	7.4233	5.53855	5.52671	10.9342
52	novel_miR_487	MIR156	0.65759	0.116546	normal	0.99576	-0.00338017	normal	0.355213	0.704585	normal	0.18282	0.868792	normal	0.0586164	1.2321	normal	0.116146	1.30383	normal	0.0402646	1.71586	up	0.000128352	2.19679	up	1.14406e-06	2.14187	up	0.403526	0.341296	normal	0.220019	0.516291	normal	3.41388e-05	1.98169	up	4.59847e-06	1.87461	up	gene-LOC107404766	LOC107404766	6.36383	6.20433	5.3889	2.63887	2.60181	0
53	novel_miR_320	MIR160	0.235386	-0.298528	normal	0.619681	0.310369	normal	0.37852	0.617952	normal	0.230085	0.700964	normal	0.270926	0.7487	normal	0.0727135	1.57012	normal	0.579202	0.472487	normal	0.0417652	1.31437	up	0.944342	0.0521048	normal	0.639364	-0.190663	normal	0.769919	0.135102	normal	0.0256935	1.33539	up	0.932057	0.0643177	normal	gene-LOC107404771	LOC107404771	7.93308	4.82923	9.85244	7.36627	8.51877	3.52528
54	novel_miR_232	/	0.30458	-0.270724	normal	0.94325	-0.0442657	normal	0.000284822	-3.14365	down	0.0282502	-1.61837	down	2.74169e-06	2.086	up	3.83302e-06	4.02623	up	5.1069e-05	3.22288	up	0.000136333	3.9375	up	2.29428e-07	5.03613	up	0.0477911	0.80838	up	0.014212	1.02537	up	0.404134	0.632494	normal	0.0293458	1.69157	up	gene-LOC107404795	LOC107404795	58.7757	48.855	68.9227	88.7336	78.8049	79.5991
55	novel_miR_426	MIR159	0.533486	0.15583	normal	0.0566834	0.6174	normal	8.32773e-09	2.18677	up	2.37294e-07	1.70561	up	0.0324678	-0.69139	down	0.0550736	-0.467404	normal	0.00133757	-1.34505	down	0.0568897	-0.749919	normal	0.665234	-0.262832	normal	0.10522	0.357808	normal	0.874229	-0.0562797	normal	1.05004e-07	2.17067	up	0.000441071	2.06657	up	gene-LOC107404870	LOC107404870	2.06716	2.32383	2.077	2.75053	3.12612	1.44496
56	novel_miR_127	/	0.0489488	-0.402348	normal	3.40534e-13	-1.70009	down	2.56293e-37	-2.66835	down	1.0267e-28	-2.47457	down	1.44089e-12	-1.1437	down	0.0079537	-0.654322	down	0.468303	-0.327304	normal	0.638626	0.189271	normal	0.469577	0.406468	normal	0.883883	-0.0227233	normal	0.00494021	-0.916101	down	0.000136127	-1.29667	down	0.0995501	-0.843935	normal	gene-LOC107404873	LOC107404873	1.74811	0.863617	1.11361	1.49673	1.36754	6.67833
57	novel_miR_216	/	0.130636	-0.460421	normal	0.371968	-0.468767	normal	0.000778602	-1.2482	down	0.026838	-0.879068	down	0.00465079	-1.15145	down	0.152891	-0.771301	normal	0.00142293	-2.09301	down	7.92661e-09	-1.74547	down	1.33631e-18	-2.03005	down	0.0862989	-0.481176	normal	4.99514e-05	-1.43301	down	1.22191e-09	-1.8296	down	1.43763e-13	-1.72898	down	gene-LOC107404878	LOC107404878	2.1882	4.48383	1.31274	0.79485	0.633256	4.2511
58	novel_miR_133	MIR396	0.0179549	-0.533349	normal	0.137105	-0.300155	normal	0.00155088	-0.6937	down	0.0604951	-0.578338	normal	5.99465e-09	-1.17729	down	0.125076	-0.379797	normal	0.00637324	-0.814288	down	0.57101	0.148838	normal	0.496159	0.337875	normal	0.27389	0.123102	normal	0.980599	0.00650486	normal	0.00403952	0.66018	up	0.0347095	0.944142	up	gene-LOC107404912	LOC107404912	0.287884	0.424294	0.272708	0.925749	0.658358	0.031484
59	novel_miR_120	MIR395	0.000336435	-1.00731	down	0.341008	-0.449792	normal	0.302769	-0.898739	normal	7.04829e-20	-3.55862	down	6.65148e-33	3.41785	up	3.0018e-11	2.51496	up	0.0846959	1.12314	normal	0.712449	-0.372105	normal	0.0127018	1.48103	up	1.85004e-17	-2.12498	down	9.54117e-08	-2.1987	down	7.93379e-33	-5.29013	down	6.25036e-31	-5.31127	down	gene-LOC107404915	LOC107404915	51.2029	110.685	57.4646	56.0548	50.7412	36.5092
60	novel_miR_133	MIR396	0.0179549	-0.533349	normal	0.137105	-0.300155	normal	0.00155088	-0.6937	down	0.0604951	-0.578338	normal	5.99465e-09	-1.17729	down	0.125076	-0.379797	normal	0.00637324	-0.814288	down	0.57101	0.148838	normal	0.496159	0.337875	normal	0.27389	0.123102	normal	0.980599	0.00650486	normal	0.00403952	0.66018	up	0.0347095	0.944142	up	gene-LOC107404917	LOC107404917	0.544231	0.161001	0.640638	2.03133	1.45152	0.0558397
61	novel_miR_468	/	0.436528	-0.217544	normal	0.364734	0.251098	normal	0.372732	-0.319001	normal	0.615192	-0.122259	normal	0.662219	0.105596	normal	0.176032	0.664215	normal	0.776306	-0.148281	normal	0.909679	-0.0500945	normal	0.000242984	1.27718	up	0.535784	0.205048	normal	0.965131	0.0173721	normal	0.214184	-0.427933	normal	0.00135314	1.08957	up	gene-LOC107404940	LOC107404940	21.4887	17.2592	13.3217	12.6371	12.9603	25.9003
62	novel_miR_127	/	0.0489488	-0.402348	normal	3.40534e-13	-1.70009	down	2.56293e-37	-2.66835	down	1.0267e-28	-2.47457	down	1.44089e-12	-1.1437	down	0.0079537	-0.654322	down	0.468303	-0.327304	normal	0.638626	0.189271	normal	0.469577	0.406468	normal	0.883883	-0.0227233	normal	0.00494021	-0.916101	down	0.000136127	-1.29667	down	0.0995501	-0.843935	normal	gene-LOC107404961	LOC107404961	2.48965	4.16469	4.61242	3.16009	3.61706	0.460855
63	novel_miR_115	/	0.204432	0.191867	normal	0.0587597	1.0817	normal	0.108627	1.35673	normal	0.405087	0.576398	normal	0.356106	1.04294	normal	4.37663e-05	3.58214	up	1.00269e-34	5.77287	up	1.01374e-08	3.63281	up	9.43019e-11	5.77076	up	0.000829734	1.29489	up	4.52407e-53	5.77725	up	1.37488e-11	4.77744	up	2.04682e-11	5.47426	up	gene-LOC107404981	LOC107404981	161.78	128.886	211.79	362.02	327.846	30.0317
64	novel_miR_73	MIR530	0.382871	-0.265226	normal	0.407328	-0.418745	normal	0.0360079	-1.02567	down	0.000479987	-1.61665	down	9.01892e-08	1.85561	up	3.91025e-08	2.42653	up	0.000317971	2.01763	up	0.00247191	1.41841	up	4.03926e-07	2.88086	up	0.750083	0.0882314	normal	0.301977	-0.311705	normal	1.30223e-07	-1.46603	down	0.234002	-0.536753	normal	gene-LOC107405038	LOC107405038	0.171824	0.499124	1.07665	1.60355	1.70394	0.219343
65	novel_miR_414	MIR477	0.604763	-0.144289	normal	0.209479	0.625898	normal	0.231757	0.637103	normal	0.424579	0.43671	normal	0.159711	0.654512	normal	0.775858	-0.24096	normal	0.00299194	-2.32861	down	0.855071	0.0992522	normal	0.338725	-1.07499	normal	0.00653882	-1.02119	down	0.000302438	-1.64465	down	0.70748	0.177726	normal	0.284801	-1.05978	normal	gene-LOC107405083	LOC107405083	1.05071	0.602247	1.43628	7.32306	4.80226	0.0406623
66	novel_miR_216	/	0.130636	-0.460421	normal	0.371968	-0.468767	normal	0.000778602	-1.2482	down	0.026838	-0.879068	down	0.00465079	-1.15145	down	0.152891	-0.771301	normal	0.00142293	-2.09301	down	7.92661e-09	-1.74547	down	1.33631e-18	-2.03005	down	0.0862989	-0.481176	normal	4.99514e-05	-1.43301	down	1.22191e-09	-1.8296	down	1.43763e-13	-1.72898	down	gene-LOC107405115	LOC107405115	4.02594	3.95005	6.85382	6.38047	6.20544	3.74346
67	novel_miR_8	MIR2873	0.255463	-0.3057	normal	0.195241	-0.377604	normal	0.0154507	-0.763748	down	0.00027994	-0.979558	down	0.000267093	0.807584	up	0.00316103	1.1178	up	0.000748512	1.25089	up	0.00172923	1.26199	up	1.43766e-05	1.65399	up	0.65682	-0.107949	normal	0.897888	0.0340646	normal	0.34918	-0.270145	normal	0.794954	-0.0844988	normal	gene-LOC107405151	LOC107405151	2.99679	4.86395	1.85657	0.283157	0.981274	3.55592
68	novel_miR_33	/	0.461591	-0.113774	normal	0.157896	-0.24016	normal	0.337575	-0.200686	normal	0.884299	0.0175518	normal	0.879486	-0.0184535	normal	0.737718	0.0693731	normal	0.394334	0.19502	normal	0.975696	0.00815917	normal	0.010147	-0.450956	normal	0.597241	-0.0752702	normal	0.605161	-0.0871455	normal	0.373224	-0.147035	normal	0.0256948	-0.371458	normal	gene-LOC107405156	LOC107405156	2.31771	1.30221	3.16711	3.37266	3.66862	0.242147
69	novel_miR_28	MIR398	0.159885	0.392475	normal	1.01895e-06	2.41799	up	0.630309	0.216077	normal	0.263498	-0.34488	normal	0.00133959	1.09033	up	0.000103819	2.45208	up	0.0667169	-1.28238	normal	0.0852074	-0.843361	normal	0.291578	0.442397	normal	0.00286322	1.20393	up	0.453953	0.329793	normal	1.01638e-06	-1.69453	down	0.0314246	-0.920008	down	gene-LOC107405199	LOC107405199	57.8224	60.6426	39.9641	40.0805	34.7238	29.0316
70	novel_miR_129	MIR319	0.530724	0.156735	normal	0.682405	0.204025	normal	0.0428999	1.0044	up	0.000102169	1.87819	up	0.449138	-0.331307	normal	0.522626	-0.497599	normal	0.988248	-0.00870801	normal	0.27152	0.461766	normal	0.0977913	1.33833	normal	0.110373	0.410539	normal	0.229151	0.45734	normal	4.39956e-07	1.88626	up	6.79989e-06	3.35886	up	gene-LOC107405209	LOC107405209	0.327	0.656005	0.536778	2.31427	1.73959	0.0795523
71	novel_miR_276	/	0.217586	-0.315663	normal	0.521759	-0.186698	normal	0.00258768	-1.17743	down	0.000398634	-1.0708	down	0.141189	0.403894	normal	0.000467554	1.46702	up	0.0510194	0.997453	normal	0.271749	-0.515325	normal	0.318801	-0.446603	normal	0.084851	0.540469	normal	0.427021	0.323414	normal	6.53467e-08	-2.07683	down	3.83111e-06	-1.86885	down	gene-LOC107405214	LOC107405214	0.00814867	0.15601	1.41517	2.94034	2.8482	0.0339143
72	novel_miR_108	/	7.75034e-05	-1.20518	down	7.13448e-08	-2.86759	down	4.20946e-10	-3.49093	down	5.91206e-11	-3.65066	down	9.81887e-05	-2.04491	down	0.0217724	-1.55939	down	0.265767	-1.05892	normal	0.0650712	-1.7641	normal	0.0020594	-3.71481	down	0.000220785	-1.41265	down	1.26965e-05	-1.95798	down	2.20537e-08	-3.68633	down	9.20076e-08	-4.95013	down	gene-LOC107405237	LOC107405237	8.79262	11.1683	8.31908	11.3898	9.74846	20.3999
73	novel_miR_51	/	0.783533	0.0550735	normal	0.890098	0.0345495	normal	0.000255789	-0.899288	down	0.0228963	-0.439002	normal	5.20738e-09	1.40615	up	2.33391e-15	1.66893	up	9.09586e-10	1.84147	up	1.0248e-21	2.66659	up	2.8018e-18	2.31682	up	0.228832	0.264198	normal	0.110407	0.414666	normal	0.0925714	0.405159	normal	0.0746225	0.511589	normal	gene-LOC107405250	LOC107405250	14.8856	22.6791	16.1079	7.05507	11.1836	28.1641
74	novel_miR_71	/	3.63074e-06	-1.17581	down	0.0480331	-1.16521	down	3.45281e-30	-4.94784	down	9.15297e-36	-4.62808	down	3.15209e-12	-1.94826	down	0.0728646	-1.03038	normal	0.350751	-0.827499	normal	0.923794	-0.0941388	normal	0.361451	-1.03719	normal	0.2731	-0.428313	normal	0.171359	-0.546366	normal	1.59398e-07	-3.13758	down	2.26247e-05	-3.41725	down	gene-LOC107405265	LOC107405265	1.53089	2.84659	2.05667	1.23506	1.0202	4.18181
75	novel_miR_115	/	0.204432	0.191867	normal	0.0587597	1.0817	normal	0.108627	1.35673	normal	0.405087	0.576398	normal	0.356106	1.04294	normal	4.37663e-05	3.58214	up	1.00269e-34	5.77287	up	1.01374e-08	3.63281	up	9.43019e-11	5.77076	up	0.000829734	1.29489	up	4.52407e-53	5.77725	up	1.37488e-11	4.77744	up	2.04682e-11	5.47426	up	gene-LOC107405348	LOC107405348	1.66219	1.55155	4.38988	2.30602	2.7868	1.63338
76	novel_miR_246	/	0.979112	0.00796078	normal	0.382581	0.397105	normal	0.0812761	0.830283	normal	0.00674978	1.01377	up	3.18291e-05	1.77528	up	1.81113e-05	1.71353	up	0.057021	0.990193	normal	0.272092	0.496138	normal	0.00140559	1.01658	up	0.819621	-0.0704272	normal	0.433817	-0.305186	normal	0.297637	-0.369518	normal	0.412323	0.305097	normal	gene-LOC107405357	LOC107405357	0.943253	0.404357	0.298968	1.96271	0.160312	1.07515
77	novel_miR_232	/	0.30458	-0.270724	normal	0.94325	-0.0442657	normal	0.000284822	-3.14365	down	0.0282502	-1.61837	down	2.74169e-06	2.086	up	3.83302e-06	4.02623	up	5.1069e-05	3.22288	up	0.000136333	3.9375	up	2.29428e-07	5.03613	up	0.0477911	0.80838	up	0.014212	1.02537	up	0.404134	0.632494	normal	0.0293458	1.69157	up	gene-LOC107405361	LOC107405361	3.69497	2.56155	1.24254	0.532301	0.925635	2.89643
78	novel_miR_216	/	0.130636	-0.460421	normal	0.371968	-0.468767	normal	0.000778602	-1.2482	down	0.026838	-0.879068	down	0.00465079	-1.15145	down	0.152891	-0.771301	normal	0.00142293	-2.09301	down	7.92661e-09	-1.74547	down	1.33631e-18	-2.03005	down	0.0862989	-0.481176	normal	4.99514e-05	-1.43301	down	1.22191e-09	-1.8296	down	1.43763e-13	-1.72898	down	gene-LOC107405365	LOC107405365	3.83816	3.98006	2.83033	2.01267	2.00908	4.48921
79	novel_miR_127	/	0.0489488	-0.402348	normal	3.40534e-13	-1.70009	down	2.56293e-37	-2.66835	down	1.0267e-28	-2.47457	down	1.44089e-12	-1.1437	down	0.0079537	-0.654322	down	0.468303	-0.327304	normal	0.638626	0.189271	normal	0.469577	0.406468	normal	0.883883	-0.0227233	normal	0.00494021	-0.916101	down	0.000136127	-1.29667	down	0.0995501	-0.843935	normal	gene-LOC107405370	LOC107405370	14.255	14.8723	12.3952	7.50469	7.18513	12.5405
80	novel_miR_70	MIR482	0.446662	-0.16261	normal	1.10158e-09	0.984992	up	9.91293e-07	1.03161	up	7.83836e-17	1.3762	up	0.0388731	0.253198	normal	0.153006	0.374341	normal	1.29909e-05	-1.12273	down	0.684403	-0.113527	normal	0.123897	-0.840187	normal	0.380213	-0.0967513	normal	0.0683005	-0.406586	normal	0.00304445	0.707813	up	0.588388	0.287052	normal	gene-LOC107405372	LOC107405372	0.496732	0.738651	1.06731	1.13015	0.906617	0.2951
81	novel_miR_72	/	0.094269	-0.440179	normal	9.3696e-06	-1.16636	down	9.92123e-06	-1.60395	down	6.41477e-06	-1.44631	down	0.457753	-0.151987	normal	0.758385	0.146182	normal	0.14725	0.696686	normal	0.289752	0.502822	normal	0.00020442	1.5542	up	0.470094	-0.237699	normal	0.475668	-0.256834	normal	0.0298775	-0.907515	down	0.362919	0.290671	normal	gene-LOC107405395	LOC107405395	6.3325	8.38463	7.60672	6.6743	6.78419	4.71726
82	novel_miR_133	MIR396	0.0179549	-0.533349	normal	0.137105	-0.300155	normal	0.00155088	-0.6937	down	0.0604951	-0.578338	normal	5.99465e-09	-1.17729	down	0.125076	-0.379797	normal	0.00637324	-0.814288	down	0.57101	0.148838	normal	0.496159	0.337875	normal	0.27389	0.123102	normal	0.980599	0.00650486	normal	0.00403952	0.66018	up	0.0347095	0.944142	up	gene-LOC107405407	LOC107405407	20.8688	23.5275	10.3322	6.81586	7.34978	21.0304
83	novel_miR_106	/	0.638825	-0.140955	normal	0.752168	0.123959	normal	0.0803801	0.738387	normal	0.0411809	0.847182	up	1.13673e-90	5.97089	up	1.69304e-23	5.856	up	2.1029e-41	5.79802	up	1.67628e-74	5.98974	up	4.67687e-36	6.32789	up	0.651593	-0.11026	normal	0.974138	0.0109688	normal	0.000917697	0.880425	up	0.00146709	1.4123	up	gene-LOC107405412	LOC107405412	0.282451	0.514658	1.06376	1.87166	1.42338	0.605776
84	novel_miR_379	/	0.663	0.115863	normal	0.771164	0.182346	normal	0.552773	0.508165	normal	0.324903	0.658391	normal	0.303098	0.838488	normal	0.431841	0.654171	normal	0.477078	0.572911	normal	0.194716	1.00629	normal	0.00357223	1.9636	up	0.813287	0.0948401	normal	0.901313	-0.0601045	normal	0.0972176	1.009	normal	0.0170236	1.72347	up	gene-LOC107405444	LOC107405444	21.9126	45.5112	17.7032	10.8526	5.16906	20.4127
85	novel_miR_379	/	0.663	0.115863	normal	0.771164	0.182346	normal	0.552773	0.508165	normal	0.324903	0.658391	normal	0.303098	0.838488	normal	0.431841	0.654171	normal	0.477078	0.572911	normal	0.194716	1.00629	normal	0.00357223	1.9636	up	0.813287	0.0948401	normal	0.901313	-0.0601045	normal	0.0972176	1.009	normal	0.0170236	1.72347	up	gene-LOC107405445	LOC107405445	8.21425	16.3572	7.14728	5.01306	2.15359	6.08323
86	novel_miR_161	/	0.0741193	-0.435735	normal	0.0934105	-0.418384	normal	0.000611681	-0.969089	down	9.84008e-10	-1.415	down	0.327399	0.261668	normal	0.0416845	0.783697	up	0.0171098	0.809796	up	0.00166148	1.00358	up	1.17809e-20	2.22782	up	0.936938	-0.0244095	normal	0.811234	0.0753185	normal	0.560849	-0.18944	normal	0.0516339	0.575673	normal	gene-LOC107405450	LOC107405450	0.413362	0.375503	0.661517	0.376104	0.465663	0.00668367
87	novel_miR_216	/	0.130636	-0.460421	normal	0.371968	-0.468767	normal	0.000778602	-1.2482	down	0.026838	-0.879068	down	0.00465079	-1.15145	down	0.152891	-0.771301	normal	0.00142293	-2.09301	down	7.92661e-09	-1.74547	down	1.33631e-18	-2.03005	down	0.0862989	-0.481176	normal	4.99514e-05	-1.43301	down	1.22191e-09	-1.8296	down	1.43763e-13	-1.72898	down	gene-LOC107405483	LOC107405483	220.729	164.745	142.466	49.3391	74.9032	213.967
88	novel_miR_216	/	0.130636	-0.460421	normal	0.371968	-0.468767	normal	0.000778602	-1.2482	down	0.026838	-0.879068	down	0.00465079	-1.15145	down	0.152891	-0.771301	normal	0.00142293	-2.09301	down	7.92661e-09	-1.74547	down	1.33631e-18	-2.03005	down	0.0862989	-0.481176	normal	4.99514e-05	-1.43301	down	1.22191e-09	-1.8296	down	1.43763e-13	-1.72898	down	gene-LOC107405496	LOC107405496	2.31968	2.19369	1.9121	1.71622	2.34065	1.06241
89	novel_miR_106	/	0.638825	-0.140955	normal	0.752168	0.123959	normal	0.0803801	0.738387	normal	0.0411809	0.847182	up	1.13673e-90	5.97089	up	1.69304e-23	5.856	up	2.1029e-41	5.79802	up	1.67628e-74	5.98974	up	4.67687e-36	6.32789	up	0.651593	-0.11026	normal	0.974138	0.0109688	normal	0.000917697	0.880425	up	0.00146709	1.4123	up	gene-LOC107405570	LOC107405570	1.89059	3.83624	5.94075	13.2654	6.80182	5.68764
90	novel_miR_229	MIR394	0.438982	-0.225262	normal	0.144021	0.503931	normal	0.0356792	0.643569	up	0.0710858	0.546814	normal	0.650131	0.13026	normal	0.216156	0.523156	normal	0.197162	-0.761182	normal	0.321536	-0.361993	normal	0.461514	0.275997	normal	0.922453	0.0246611	normal	0.383612	-0.366687	normal	0.541058	0.197145	normal	0.0329736	0.736456	up	gene-LOC107405636	LOC107405636	4.59925	4.99877	4.77687	2.74037	3.42217	9.0965
91	novel_miR_436	MIR172	0.114492	-0.406428	normal	1.15313e-07	-1.25759	down	1.93724e-17	-2.28068	down	1.60753e-29	-2.7106	down	0.559049	-0.1359	normal	0.521345	-0.195941	normal	0.733462	-0.111548	normal	0.851707	0.0524629	normal	0.102453	0.57969	normal	0.00019325	-0.603427	down	1.66021e-05	-1.2132	down	3.63205e-36	-2.0971	down	2.96504e-09	-1.94825	down	gene-LOC107405644	LOC107405644	71.0493	71.7397	47.8073	62.3389	50.7833	32.245
92	novel_miR_216	/	0.130636	-0.460421	normal	0.371968	-0.468767	normal	0.000778602	-1.2482	down	0.026838	-0.879068	down	0.00465079	-1.15145	down	0.152891	-0.771301	normal	0.00142293	-2.09301	down	7.92661e-09	-1.74547	down	1.33631e-18	-2.03005	down	0.0862989	-0.481176	normal	4.99514e-05	-1.43301	down	1.22191e-09	-1.8296	down	1.43763e-13	-1.72898	down	gene-LOC107405673	LOC107405673	13.465	10.9308	14.7359	10.9286	10.0516	8.23335
93	novel_miR_436	MIR172	0.114492	-0.406428	normal	1.15313e-07	-1.25759	down	1.93724e-17	-2.28068	down	1.60753e-29	-2.7106	down	0.559049	-0.1359	normal	0.521345	-0.195941	normal	0.733462	-0.111548	normal	0.851707	0.0524629	normal	0.102453	0.57969	normal	0.00019325	-0.603427	down	1.66021e-05	-1.2132	down	3.63205e-36	-2.0971	down	2.96504e-09	-1.94825	down	gene-LOC107405801	LOC107405801	9.78405	9.83613	9.47453	7.78213	8.10889	3.00705
94	novel_miR_276	/	0.217586	-0.315663	normal	0.521759	-0.186698	normal	0.00258768	-1.17743	down	0.000398634	-1.0708	down	0.141189	0.403894	normal	0.000467554	1.46702	up	0.0510194	0.997453	normal	0.271749	-0.515325	normal	0.318801	-0.446603	normal	0.084851	0.540469	normal	0.427021	0.323414	normal	6.53467e-08	-2.07683	down	3.83111e-06	-1.86885	down	gene-LOC107405861	LOC107405861	0.619294	0.762198	0.643233	0.531362	0.775878	1.89009
95	novel_miR_305	/	0.216018	-0.333777	normal	0.220403	0.351263	normal	0.148427	-0.307548	normal	0.590027	-0.167679	normal	1.02942e-06	0.92148	up	0.000157246	1.80137	up	0.0292106	0.863911	up	0.00127928	1.12909	up	1.40794e-06	1.9876	up	0.241017	0.382691	normal	0.401005	0.256198	normal	0.913106	-0.0397533	normal	0.00343125	0.956872	up	gene-LOC107405900	LOC107405900	31.2636	15.8338	17.9949	19.5766	19.0899	26.1091
96	novel_miR_305	/	0.216018	-0.333777	normal	0.220403	0.351263	normal	0.148427	-0.307548	normal	0.590027	-0.167679	normal	1.02942e-06	0.92148	up	0.000157246	1.80137	up	0.0292106	0.863911	up	0.00127928	1.12909	up	1.40794e-06	1.9876	up	0.241017	0.382691	normal	0.401005	0.256198	normal	0.913106	-0.0397533	normal	0.00343125	0.956872	up	gene-LOC107405930	LOC107405930	2.32331	3.2794	5.47682	3.55808	4.0944	1.75016
97	novel_miR_108	/	7.75034e-05	-1.20518	down	7.13448e-08	-2.86759	down	4.20946e-10	-3.49093	down	5.91206e-11	-3.65066	down	9.81887e-05	-2.04491	down	0.0217724	-1.55939	down	0.265767	-1.05892	normal	0.0650712	-1.7641	normal	0.0020594	-3.71481	down	0.000220785	-1.41265	down	1.26965e-05	-1.95798	down	2.20537e-08	-3.68633	down	9.20076e-08	-4.95013	down	gene-LOC107405975	LOC107405975	6.63713	6.36584	12.4444	17.3505	16.9827	8.36586
98	novel_miR_169	MIR167_1	0.105776	-0.397077	normal	0.967429	0.0131537	normal	0.886022	0.0354136	normal	0.101472	-0.356744	normal	0.315946	-0.183271	normal	0.0495633	0.59064	up	0.993845	-0.00308127	normal	0.248788	-0.347949	normal	0.904726	-0.0494328	normal	0.17751	0.238005	normal	0.594197	0.129813	normal	0.714765	-0.0923163	normal	0.650833	-0.175168	normal	gene-LOC107406007	LOC107406007	0.115245	0.169154	0.152169	0.151102	0.350381	0.139459
99	novel_miR_216	/	0.130636	-0.460421	normal	0.371968	-0.468767	normal	0.000778602	-1.2482	down	0.026838	-0.879068	down	0.00465079	-1.15145	down	0.152891	-0.771301	normal	0.00142293	-2.09301	down	7.92661e-09	-1.74547	down	1.33631e-18	-2.03005	down	0.0862989	-0.481176	normal	4.99514e-05	-1.43301	down	1.22191e-09	-1.8296	down	1.43763e-13	-1.72898	down	gene-LOC107406100	LOC107406100	2.16323	1.87038	2.7935	3.75973	2.35887	5.58728
100	novel_miR_133	MIR396	0.0179549	-0.533349	normal	0.137105	-0.300155	normal	0.00155088	-0.6937	down	0.0604951	-0.578338	normal	5.99465e-09	-1.17729	down	0.125076	-0.379797	normal	0.00637324	-0.814288	down	0.57101	0.148838	normal	0.496159	0.337875	normal	0.27389	0.123102	normal	0.980599	0.00650486	normal	0.00403952	0.66018	up	0.0347095	0.944142	up	gene-LOC107406122	LOC107406122	0.45117	1.31002	0.927036	0.438388	0.719154	0.795029
101	mdm-miR156t	/	0.62849	0.12931	normal	0.00386732	1.67537	up	2.22674e-05	2.58283	up	1.63147e-05	2.42192	up	0.53751	0.479773	normal	0.00360599	1.91007	up	0.684829	0.254155	normal	0.438563	-0.4431	normal	0.367802	-0.424413	normal	0.00258383	1.20539	up	0.00143619	1.44806	up	0.00516645	1.82207	up	0.00769702	1.63654	up	gene-LOC107406208	LOC107406208	10.6342	12.7715	28.252	30.6125	29.6874	18.518
102	novel_miR_426	MIR159	0.533486	0.15583	normal	0.0566834	0.6174	normal	8.32773e-09	2.18677	up	2.37294e-07	1.70561	up	0.0324678	-0.69139	down	0.0550736	-0.467404	normal	0.00133757	-1.34505	down	0.0568897	-0.749919	normal	0.665234	-0.262832	normal	0.10522	0.357808	normal	0.874229	-0.0562797	normal	1.05004e-07	2.17067	up	0.000441071	2.06657	up	gene-LOC107406254	LOC107406254	9.11261	11.7091	9.65249	10.7003	8.84057	5.49708
103	novel_miR_33	/	0.461591	-0.113774	normal	0.157896	-0.24016	normal	0.337575	-0.200686	normal	0.884299	0.0175518	normal	0.879486	-0.0184535	normal	0.737718	0.0693731	normal	0.394334	0.19502	normal	0.975696	0.00815917	normal	0.010147	-0.450956	normal	0.597241	-0.0752702	normal	0.605161	-0.0871455	normal	0.373224	-0.147035	normal	0.0256948	-0.371458	normal	gene-LOC107406263	LOC107406263	1.94087	2.4719	4.35478	4.25584	4.17883	2.60615
104	novel_miR_33	/	0.461591	-0.113774	normal	0.157896	-0.24016	normal	0.337575	-0.200686	normal	0.884299	0.0175518	normal	0.879486	-0.0184535	normal	0.737718	0.0693731	normal	0.394334	0.19502	normal	0.975696	0.00815917	normal	0.010147	-0.450956	normal	0.597241	-0.0752702	normal	0.605161	-0.0871455	normal	0.373224	-0.147035	normal	0.0256948	-0.371458	normal	gene-LOC107406264	LOC107406264	1.69315	2.40962	3.30101	4.72029	4.32475	1.91444
105	novel_miR_108	/	7.75034e-05	-1.20518	down	7.13448e-08	-2.86759	down	4.20946e-10	-3.49093	down	5.91206e-11	-3.65066	down	9.81887e-05	-2.04491	down	0.0217724	-1.55939	down	0.265767	-1.05892	normal	0.0650712	-1.7641	normal	0.0020594	-3.71481	down	0.000220785	-1.41265	down	1.26965e-05	-1.95798	down	2.20537e-08	-3.68633	down	9.20076e-08	-4.95013	down	gene-LOC107406320	LOC107406320	2.6542	2.81402	3.99447	5.10719	5.66896	1.19096
106	novel_miR_421	MIR399	0.0223916	-0.659659	down	1.22613e-11	-2.43598	down	1.08648e-21	-4.22473	down	1.28279e-20	-4.50475	down	0.000169157	1.66123	up	0.192997	0.57459	normal	7.0901e-19	2.87616	up	2.02202e-08	2.6924	up	4.24893e-09	3.56358	up	5.41661e-06	-1.60994	down	0.00116094	-1.22296	down	7.48377e-16	-3.24639	down	3.42921e-07	-2.6026	down	gene-LOC107406344	LOC107406344	2.656	3.19599	1.94483	2.06309	1.64941	5.57512
107	novel_miR_428	/	0.0464942	-0.555156	normal	3.92051e-07	-1.91713	down	4.30742e-06	-1.4762	down	1.76651e-11	-1.94767	down	0.00445968	-0.676028	down	0.027428	-1.31782	down	0.282888	0.662265	normal	0.0181672	-1.3687	down	0.966325	-0.0237809	normal	0.000768261	-1.17366	down	0.122077	-0.534457	normal	7.89613e-09	-2.26653	down	0.00639724	-1.26926	down	gene-LOC107406445	LOC107406445	1.93251	1.75415	4.41027	3.49074	5.83994	0.603647
108	novel_miR_216	/	0.130636	-0.460421	normal	0.371968	-0.468767	normal	0.000778602	-1.2482	down	0.026838	-0.879068	down	0.00465079	-1.15145	down	0.152891	-0.771301	normal	0.00142293	-2.09301	down	7.92661e-09	-1.74547	down	1.33631e-18	-2.03005	down	0.0862989	-0.481176	normal	4.99514e-05	-1.43301	down	1.22191e-09	-1.8296	down	1.43763e-13	-1.72898	down	gene-LOC107406453	LOC107406453	0	0	0	0	0	0.117315
109	novel_miR_428	/	0.0464942	-0.555156	normal	3.92051e-07	-1.91713	down	4.30742e-06	-1.4762	down	1.76651e-11	-1.94767	down	0.00445968	-0.676028	down	0.027428	-1.31782	down	0.282888	0.662265	normal	0.0181672	-1.3687	down	0.966325	-0.0237809	normal	0.000768261	-1.17366	down	0.122077	-0.534457	normal	7.89613e-09	-2.26653	down	0.00639724	-1.26926	down	gene-LOC107406458	LOC107406458	1.06007	0.685045	2.82356	3.15526	4.06413	0.321228
110	novel_miR_71	/	3.63074e-06	-1.17581	down	0.0480331	-1.16521	down	3.45281e-30	-4.94784	down	9.15297e-36	-4.62808	down	3.15209e-12	-1.94826	down	0.0728646	-1.03038	normal	0.350751	-0.827499	normal	0.923794	-0.0941388	normal	0.361451	-1.03719	normal	0.2731	-0.428313	normal	0.171359	-0.546366	normal	1.59398e-07	-3.13758	down	2.26247e-05	-3.41725	down	gene-LOC107406464	LOC107406464	5.25319	5.49781	13.5322	17.2991	16.4966	6.73456
111	novel_miR_70	MIR482	0.446662	-0.16261	normal	1.10158e-09	0.984992	up	9.91293e-07	1.03161	up	7.83836e-17	1.3762	up	0.0388731	0.253198	normal	0.153006	0.374341	normal	1.29909e-05	-1.12273	down	0.684403	-0.113527	normal	0.123897	-0.840187	normal	0.380213	-0.0967513	normal	0.0683005	-0.406586	normal	0.00304445	0.707813	up	0.588388	0.287052	normal	gene-LOC107406492	LOC107406492	1.81703	4.41155	5.33056	4.28382	5.56664	5.63303
112	novel_miR_421	MIR399	0.0223916	-0.659659	down	1.22613e-11	-2.43598	down	1.08648e-21	-4.22473	down	1.28279e-20	-4.50475	down	0.000169157	1.66123	up	0.192997	0.57459	normal	7.0901e-19	2.87616	up	2.02202e-08	2.6924	up	4.24893e-09	3.56358	up	5.41661e-06	-1.60994	down	0.00116094	-1.22296	down	7.48377e-16	-3.24639	down	3.42921e-07	-2.6026	down	gene-LOC107406520	LOC107406520	14.0547	4.38662	4.38659	4.07106	5.37972	17.4677
113	novel_miR_421	MIR399	0.0223916	-0.659659	down	1.22613e-11	-2.43598	down	1.08648e-21	-4.22473	down	1.28279e-20	-4.50475	down	0.000169157	1.66123	up	0.192997	0.57459	normal	7.0901e-19	2.87616	up	2.02202e-08	2.6924	up	4.24893e-09	3.56358	up	5.41661e-06	-1.60994	down	0.00116094	-1.22296	down	7.48377e-16	-3.24639	down	3.42921e-07	-2.6026	down	gene-LOC107406530	LOC107406530	10.7253	3.34978	4.18547	3.91489	3.58242	13.9135
114	novel_miR_428	/	0.0464942	-0.555156	normal	3.92051e-07	-1.91713	down	4.30742e-06	-1.4762	down	1.76651e-11	-1.94767	down	0.00445968	-0.676028	down	0.027428	-1.31782	down	0.282888	0.662265	normal	0.0181672	-1.3687	down	0.966325	-0.0237809	normal	0.000768261	-1.17366	down	0.122077	-0.534457	normal	7.89613e-09	-2.26653	down	0.00639724	-1.26926	down	gene-LOC107406534	LOC107406534	1.73108	1.86221	4.69179	5.19063	6.32367	0.619837
115	novel_miR_33	/	0.461591	-0.113774	normal	0.157896	-0.24016	normal	0.337575	-0.200686	normal	0.884299	0.0175518	normal	0.879486	-0.0184535	normal	0.737718	0.0693731	normal	0.394334	0.19502	normal	0.975696	0.00815917	normal	0.010147	-0.450956	normal	0.597241	-0.0752702	normal	0.605161	-0.0871455	normal	0.373224	-0.147035	normal	0.0256948	-0.371458	normal	gene-LOC107406540	LOC107406540	6.75269	6.4867	3.25523	3.45072	2.84285	7.43074
116	novel_miR_421	MIR399	0.0223916	-0.659659	down	1.22613e-11	-2.43598	down	1.08648e-21	-4.22473	down	1.28279e-20	-4.50475	down	0.000169157	1.66123	up	0.192997	0.57459	normal	7.0901e-19	2.87616	up	2.02202e-08	2.6924	up	4.24893e-09	3.56358	up	5.41661e-06	-1.60994	down	0.00116094	-1.22296	down	7.48377e-16	-3.24639	down	3.42921e-07	-2.6026	down	gene-LOC107406544	LOC107406544	9.68203	2.78956	3.16925	3.03004	4.40494	11.3928
117	novel_miR_428	/	0.0464942	-0.555156	normal	3.92051e-07	-1.91713	down	4.30742e-06	-1.4762	down	1.76651e-11	-1.94767	down	0.00445968	-0.676028	down	0.027428	-1.31782	down	0.282888	0.662265	normal	0.0181672	-1.3687	down	0.966325	-0.0237809	normal	0.000768261	-1.17366	down	0.122077	-0.534457	normal	7.89613e-09	-2.26653	down	0.00639724	-1.26926	down	gene-LOC107406550	LOC107406550	1.5463	1.61456	3.906	4.87174	5.22171	0.547782
118	novel_miR_103	MIR2950	1.28662e-07	-1.36634	down	0.0958722	-0.748593	normal	0.745425	0.141582	normal	0.034518	-0.645909	down	5.76678e-12	1.82915	up	0.238184	-0.469389	normal	0.00076134	-2.42664	down	7.71902e-11	-3.21811	down	1.86595e-05	-3.15988	down	1.94636e-48	-3.69769	down	2.20957e-43	-4.60803	down	2.79869e-48	-5.03403	down	4.63566e-17	-5.32971	down	gene-LOC107406553	LOC107406553	4.3845	9.06329	17.4452	34.5056	23.3691	5.95488
119	novel_miR_123	MIR827_4	0.0585611	-0.505609	normal	0.0122644	-0.850978	down	1.35666e-07	-1.44874	down	2.08691e-19	-2.34991	down	0.033743	0.766658	up	0.139387	0.545618	normal	0.0140405	0.913945	up	0.0207965	-0.76113	down	0.0335284	1.23729	up	0.0143302	-0.769939	down	0.0386535	-0.700537	down	1.00518e-13	-2.90408	down	0.00454414	-1.69044	down	gene-LOC107406582	LOC107406582	27.6547	26.2761	20.3377	16.6061	16.6897	12.3698
120	novel_miR_16	/	0.0425864	-0.419513	normal	3.29111e-14	-1.70707	down	6.01826e-23	-2.40793	down	5.97027e-18	-2.19011	down	0.000139515	-0.757574	down	0.321735	-0.250341	normal	0.91605	0.0475637	normal	0.45904	-0.295206	normal	0.962822	0.0249586	normal	0.91004	-0.0210675	normal	0.017095	-0.85171	down	2.62742e-11	-1.94358	down	0.00612259	-1.3286	down	gene-LOC107406598	LOC107406598	32.6035	104.853	108.634	53.9731	60.7639	45.6773
121	novel_miR_127	/	0.0489488	-0.402348	normal	3.40534e-13	-1.70009	down	2.56293e-37	-2.66835	down	1.0267e-28	-2.47457	down	1.44089e-12	-1.1437	down	0.0079537	-0.654322	down	0.468303	-0.327304	normal	0.638626	0.189271	normal	0.469577	0.406468	normal	0.883883	-0.0227233	normal	0.00494021	-0.916101	down	0.000136127	-1.29667	down	0.0995501	-0.843935	normal	gene-LOC107406610	LOC107406610	3.45643	3.61761	3.08838	3.5218	3.91152	5.96729
122	novel_miR_465	MIR390	0.837572	0.0613458	normal	0.000902191	1.32168	up	7.71403e-10	2.77098	up	3.26901e-09	2.05921	up	0.89708	0.0537041	normal	0.515599	0.283388	normal	0.00101229	-1.82479	down	0.983008	0.00816151	normal	0.479029	0.479866	normal	0.467933	0.237042	normal	0.359726	-0.386751	normal	3.24058e-16	2.87347	up	0.000472054	2.35859	up	gene-LOC107406629	LOC107406629	11.016	9.73165	12.178	17.6306	19.471	14.0574
123	novel_miR_221	/	0.839084	-0.0530245	normal	2.21917e-06	0.850633	up	7.77158e-09	2.0882	up	2.75036e-13	2.3059	up	8.35508e-08	1.30608	up	0.126824	0.562201	normal	0.677464	0.151768	normal	0.0350682	-0.718849	down	0.679755	-0.166277	normal	0.00370865	-0.749962	down	0.350959	-0.315455	normal	0.472617	0.170476	normal	0.00537373	0.915584	up	gene-LOC107406665	LOC107406665	0.200555	0.284247	0.227604	0.118393	0.198754	1.96572
124	novel_miR_169	MIR167_1	0.105776	-0.397077	normal	0.967429	0.0131537	normal	0.886022	0.0354136	normal	0.101472	-0.356744	normal	0.315946	-0.183271	normal	0.0495633	0.59064	up	0.993845	-0.00308127	normal	0.248788	-0.347949	normal	0.904726	-0.0494328	normal	0.17751	0.238005	normal	0.594197	0.129813	normal	0.714765	-0.0923163	normal	0.650833	-0.175168	normal	gene-LOC107406795	LOC107406795	2.26038	5.07093	9.19103	8.38738	9.87199	3.80951
125	novel_miR_169	MIR167_1	0.105776	-0.397077	normal	0.967429	0.0131537	normal	0.886022	0.0354136	normal	0.101472	-0.356744	normal	0.315946	-0.183271	normal	0.0495633	0.59064	up	0.993845	-0.00308127	normal	0.248788	-0.347949	normal	0.904726	-0.0494328	normal	0.17751	0.238005	normal	0.594197	0.129813	normal	0.714765	-0.0923163	normal	0.650833	-0.175168	normal	gene-LOC107406825	LOC107406825	6.11722	9.44325	9.48226	6.43794	8.5138	8.76756
126	novel_miR_16	/	0.0425864	-0.419513	normal	3.29111e-14	-1.70707	down	6.01826e-23	-2.40793	down	5.97027e-18	-2.19011	down	0.000139515	-0.757574	down	0.321735	-0.250341	normal	0.91605	0.0475637	normal	0.45904	-0.295206	normal	0.962822	0.0249586	normal	0.91004	-0.0210675	normal	0.017095	-0.85171	down	2.62742e-11	-1.94358	down	0.00612259	-1.3286	down	gene-LOC107406833	LOC107406833	1.15729	0.951564	1.52934	2.7228	2.35824	0.663775
127	novel_miR_133	MIR396	0.0179549	-0.533349	normal	0.137105	-0.300155	normal	0.00155088	-0.6937	down	0.0604951	-0.578338	normal	5.99465e-09	-1.17729	down	0.125076	-0.379797	normal	0.00637324	-0.814288	down	0.57101	0.148838	normal	0.496159	0.337875	normal	0.27389	0.123102	normal	0.980599	0.00650486	normal	0.00403952	0.66018	up	0.0347095	0.944142	up	gene-LOC107406928	LOC107406928	2.48506	0.135278	0.859774	0.582715	0.695258	1.59916
128	novel_miR_70	MIR482	0.446662	-0.16261	normal	1.10158e-09	0.984992	up	9.91293e-07	1.03161	up	7.83836e-17	1.3762	up	0.0388731	0.253198	normal	0.153006	0.374341	normal	1.29909e-05	-1.12273	down	0.684403	-0.113527	normal	0.123897	-0.840187	normal	0.380213	-0.0967513	normal	0.0683005	-0.406586	normal	0.00304445	0.707813	up	0.588388	0.287052	normal	gene-LOC107406955	LOC107406955	6.35048	9.31197	9.9878	11.6953	10.745	11.2833
129	bcy-miR156	MIR156	0.624223	0.135327	normal	0.48551	0.432635	normal	0.0976703	1.14365	normal	0.077545	1.09565	normal	0.30551	0.737158	normal	0.0882828	1.18178	normal	0.906955	0.120619	normal	0.716673	0.257025	normal	0.399484	0.490898	normal	0.177848	0.543528	normal	0.96088	-0.0240628	normal	0.17806	0.862823	normal	0.12736	0.937628	normal	gene-LOC107407015	LOC107407015	15.3634	4.86811	3.33799	0.299519	0.951311	2.16398
130	mdm-miR156t	/	0.62849	0.12931	normal	0.00386732	1.67537	up	2.22674e-05	2.58283	up	1.63147e-05	2.42192	up	0.53751	0.479773	normal	0.00360599	1.91007	up	0.684829	0.254155	normal	0.438563	-0.4431	normal	0.367802	-0.424413	normal	0.00258383	1.20539	up	0.00143619	1.44806	up	0.00516645	1.82207	up	0.00769702	1.63654	up	gene-LOC107407031	LOC107407031	7.97582	9.13047	9.44366	6.97308	8.1278	23.0748
131	novel_miR_305	/	0.216018	-0.333777	normal	0.220403	0.351263	normal	0.148427	-0.307548	normal	0.590027	-0.167679	normal	1.02942e-06	0.92148	up	0.000157246	1.80137	up	0.0292106	0.863911	up	0.00127928	1.12909	up	1.40794e-06	1.9876	up	0.241017	0.382691	normal	0.401005	0.256198	normal	0.913106	-0.0397533	normal	0.00343125	0.956872	up	gene-LOC107407033	LOC107407033	20.4577	18.1967	19.6906	21.4209	22.8045	35.3034
132	mdm-miR156t	/	0.62849	0.12931	normal	0.00386732	1.67537	up	2.22674e-05	2.58283	up	1.63147e-05	2.42192	up	0.53751	0.479773	normal	0.00360599	1.91007	up	0.684829	0.254155	normal	0.438563	-0.4431	normal	0.367802	-0.424413	normal	0.00258383	1.20539	up	0.00143619	1.44806	up	0.00516645	1.82207	up	0.00769702	1.63654	up	gene-LOC107407050	LOC107407050	8.02924	13.1895	9.33236	13.5827	10.4226	5.46375
133	novel_miR_70	MIR482	0.446662	-0.16261	normal	1.10158e-09	0.984992	up	9.91293e-07	1.03161	up	7.83836e-17	1.3762	up	0.0388731	0.253198	normal	0.153006	0.374341	normal	1.29909e-05	-1.12273	down	0.684403	-0.113527	normal	0.123897	-0.840187	normal	0.380213	-0.0967513	normal	0.0683005	-0.406586	normal	0.00304445	0.707813	up	0.588388	0.287052	normal	gene-LOC107407057	LOC107407057	6.18061	10.2832	9.76129	10.6059	10.5223	10.4191
134	novel_miR_305	/	0.216018	-0.333777	normal	0.220403	0.351263	normal	0.148427	-0.307548	normal	0.590027	-0.167679	normal	1.02942e-06	0.92148	up	0.000157246	1.80137	up	0.0292106	0.863911	up	0.00127928	1.12909	up	1.40794e-06	1.9876	up	0.241017	0.382691	normal	0.401005	0.256198	normal	0.913106	-0.0397533	normal	0.00343125	0.956872	up	gene-LOC107407071	LOC107407071	0.41761	0.622205	1.22108	2.38381	2.11597	0.36285
135	novel_miR_254	MIR166	0.464592	-0.221831	normal	0.990666	-0.0054962	normal	0.14517	0.64123	normal	0.373749	0.364883	normal	0.559318	0.270177	normal	0.688251	0.161287	normal	0.96614	0.0244448	normal	0.959906	-0.0194674	normal	0.338492	0.312142	normal	0.124751	-0.475727	normal	0.578842	-0.228387	normal	0.21815	0.406243	normal	0.231764	0.445231	normal	gene-LOC107407091	LOC107407091	4.07287	3.79607	3.42484	2.48161	2.07438	3.19635
136	novel_miR_14	MIR171_2	0.0745391	-0.526865	normal	0.462204	0.280359	normal	0.839908	0.0739669	normal	0.0360779	0.746017	up	1.09846e-05	-1.38363	down	0.413526	-0.522321	normal	0.00234043	-1.58344	down	0.0319726	-0.805072	down	0.342173	-0.439466	normal	0.968235	-0.0156265	normal	0.941263	0.0286144	normal	0.0340695	0.684637	up	9.2838e-05	1.70198	up	gene-LOC107407107	LOC107407107	0.522856	0.991753	1.11956	0.711565	1.10322	1.34946
137	mdm-miR171g	MIR171_1	0.00110483	-0.650739	down	0.0380486	-0.54946	normal	0.887429	0.0352231	normal	0.435015	-0.199459	normal	0.984529	0.00424235	normal	0.00968911	0.573271	normal	0.26485	-0.47227	normal	0.00932026	-0.92482	down	0.14463	-0.522876	normal	0.329791	-0.191594	normal	0.00335519	-0.983851	down	0.0213849	-0.858206	down	0.0232593	-0.685666	down	gene-LOC107407168	LOC107407168	168.633	31.2346	23.7526	8.45556	26.5791	249.561
138	novel_miR_375	/	0.601418	-0.159117	normal	0.038852	0.554097	normal	0.500482	0.266968	normal	0.0838735	0.468713	normal	3.7682e-06	0.872919	up	0.0198662	1.27788	up	0.00396571	0.868502	up	0.030354	0.821167	up	0.00120886	0.992397	up	0.418147	0.145268	normal	0.00708066	0.527595	normal	0.117042	0.299439	normal	0.00389585	0.649976	up	gene-LOC107407204	LOC107407204	3.42567	4.15213	2.42936	2.60569	2.52603	3.27147
139	novel_miR_129	MIR319	0.530724	0.156735	normal	0.682405	0.204025	normal	0.0428999	1.0044	up	0.000102169	1.87819	up	0.449138	-0.331307	normal	0.522626	-0.497599	normal	0.988248	-0.00870801	normal	0.27152	0.461766	normal	0.0977913	1.33833	normal	0.110373	0.410539	normal	0.229151	0.45734	normal	4.39956e-07	1.88626	up	6.79989e-06	3.35886	up	gene-LOC107407256	LOC107407256	0.85573	1.36486	1.31636	1.47097	0.504487	1.72665
140	novel_miR_276	/	0.217586	-0.315663	normal	0.521759	-0.186698	normal	0.00258768	-1.17743	down	0.000398634	-1.0708	down	0.141189	0.403894	normal	0.000467554	1.46702	up	0.0510194	0.997453	normal	0.271749	-0.515325	normal	0.318801	-0.446603	normal	0.084851	0.540469	normal	0.427021	0.323414	normal	6.53467e-08	-2.07683	down	3.83111e-06	-1.86885	down	gene-LOC107407288	LOC107407288	1.30975	0.680237	1.10026	0.0596487	0.0389707	0.0608647
141	novel_miR_103	MIR2950	1.28662e-07	-1.36634	down	0.0958722	-0.748593	normal	0.745425	0.141582	normal	0.034518	-0.645909	down	5.76678e-12	1.82915	up	0.238184	-0.469389	normal	0.00076134	-2.42664	down	7.71902e-11	-3.21811	down	1.86595e-05	-3.15988	down	1.94636e-48	-3.69769	down	2.20957e-43	-4.60803	down	2.79869e-48	-5.03403	down	4.63566e-17	-5.32971	down	gene-LOC107407402	LOC107407402	3.58068	4.95692	4.66774	4.4577	5.33061	4.4323
142	mdm-miR156t	/	0.62849	0.12931	normal	0.00386732	1.67537	up	2.22674e-05	2.58283	up	1.63147e-05	2.42192	up	0.53751	0.479773	normal	0.00360599	1.91007	up	0.684829	0.254155	normal	0.438563	-0.4431	normal	0.367802	-0.424413	normal	0.00258383	1.20539	up	0.00143619	1.44806	up	0.00516645	1.82207	up	0.00769702	1.63654	up	gene-LOC107407443	LOC107407443	8.44845	10.5046	6.51358	5.34765	4.66988	13.3484
143	novel_miR_33	/	0.461591	-0.113774	normal	0.157896	-0.24016	normal	0.337575	-0.200686	normal	0.884299	0.0175518	normal	0.879486	-0.0184535	normal	0.737718	0.0693731	normal	0.394334	0.19502	normal	0.975696	0.00815917	normal	0.010147	-0.450956	normal	0.597241	-0.0752702	normal	0.605161	-0.0871455	normal	0.373224	-0.147035	normal	0.0256948	-0.371458	normal	gene-LOC107407462	LOC107407462	3.25711	3.1267	3.98409	8.3596	6.92696	5.33329
144	novel_miR_33	/	0.461591	-0.113774	normal	0.157896	-0.24016	normal	0.337575	-0.200686	normal	0.884299	0.0175518	normal	0.879486	-0.0184535	normal	0.737718	0.0693731	normal	0.394334	0.19502	normal	0.975696	0.00815917	normal	0.010147	-0.450956	normal	0.597241	-0.0752702	normal	0.605161	-0.0871455	normal	0.373224	-0.147035	normal	0.0256948	-0.371458	normal	gene-LOC107407498	LOC107407498	1.06123	1.18198	2.63591	0.747524	1.27656	0.809497
145	novel_miR_178	MIR164	0.0734553	-0.453568	normal	0.746464	-0.0870341	normal	0.000579864	-0.998503	down	8.12827e-05	-0.889328	down	0.0637042	0.352169	normal	0.00257377	0.982753	up	0.0128459	0.896869	up	0.0394625	0.762807	up	0.00263943	0.863366	up	0.854596	0.0337067	normal	0.154902	0.371523	normal	0.0739343	-0.537492	normal	0.151795	-0.336855	normal	gene-LOC107407539	LOC107407539	0.400131	0.800222	0.427483	0.694409	0.519815	1.3377
146	novel_miR_221	/	0.839084	-0.0530245	normal	2.21917e-06	0.850633	up	7.77158e-09	2.0882	up	2.75036e-13	2.3059	up	8.35508e-08	1.30608	up	0.126824	0.562201	normal	0.677464	0.151768	normal	0.0350682	-0.718849	down	0.679755	-0.166277	normal	0.00370865	-0.749962	down	0.350959	-0.315455	normal	0.472617	0.170476	normal	0.00537373	0.915584	up	gene-LOC107407621	LOC107407621	0.137727	0.230729	0.20991	0.106077	0.17105	3.28912
147	novel_miR_133	MIR396	0.0179549	-0.533349	normal	0.137105	-0.300155	normal	0.00155088	-0.6937	down	0.0604951	-0.578338	normal	5.99465e-09	-1.17729	down	0.125076	-0.379797	normal	0.00637324	-0.814288	down	0.57101	0.148838	normal	0.496159	0.337875	normal	0.27389	0.123102	normal	0.980599	0.00650486	normal	0.00403952	0.66018	up	0.0347095	0.944142	up	gene-LOC107407637	LOC107407637	0.150594	0.118272	0.0282723	0.00277067	0.002695	0.488514
148	novel_miR_103	MIR2950	1.28662e-07	-1.36634	down	0.0958722	-0.748593	normal	0.745425	0.141582	normal	0.034518	-0.645909	down	5.76678e-12	1.82915	up	0.238184	-0.469389	normal	0.00076134	-2.42664	down	7.71902e-11	-3.21811	down	1.86595e-05	-3.15988	down	1.94636e-48	-3.69769	down	2.20957e-43	-4.60803	down	2.79869e-48	-5.03403	down	4.63566e-17	-5.32971	down	gene-LOC107407685	LOC107407685	3.66896	8.1601	16.72	34.2459	21.9817	5.67337
149	novel_miR_71	/	3.63074e-06	-1.17581	down	0.0480331	-1.16521	down	3.45281e-30	-4.94784	down	9.15297e-36	-4.62808	down	3.15209e-12	-1.94826	down	0.0728646	-1.03038	normal	0.350751	-0.827499	normal	0.923794	-0.0941388	normal	0.361451	-1.03719	normal	0.2731	-0.428313	normal	0.171359	-0.546366	normal	1.59398e-07	-3.13758	down	2.26247e-05	-3.41725	down	gene-LOC107407752	LOC107407752	1.04286	0.390147	0.624371	1.16487	0.98177	0.389713
150	novel_miR_169	MIR167_1	0.105776	-0.397077	normal	0.967429	0.0131537	normal	0.886022	0.0354136	normal	0.101472	-0.356744	normal	0.315946	-0.183271	normal	0.0495633	0.59064	up	0.993845	-0.00308127	normal	0.248788	-0.347949	normal	0.904726	-0.0494328	normal	0.17751	0.238005	normal	0.594197	0.129813	normal	0.714765	-0.0923163	normal	0.650833	-0.175168	normal	gene-LOC107407849	LOC107407849	2.29772	2.55919	2.12782	2.65094	2.8582	1.21817
151	novel_miR_455	MIR171_1	0.14788	-0.379338	normal	0.0887962	1.07967	normal	0.0132185	-0.835665	down	0.000584596	-1.02362	down	0.340795	0.272391	normal	3.30944e-05	1.67964	up	0.48316	-0.70776	normal	0.00155979	1.02583	up	2.23907e-09	2.19651	up	0.0133846	0.770892	up	0.0746113	0.699896	normal	0.867684	-0.0499173	normal	0.00748053	0.926546	up	gene-LOC107407871	LOC107407871	0.828104	0.46356	0.336537	1.67324	0.403022	0.812314
152	novel_miR_127	/	0.0489488	-0.402348	normal	3.40534e-13	-1.70009	down	2.56293e-37	-2.66835	down	1.0267e-28	-2.47457	down	1.44089e-12	-1.1437	down	0.0079537	-0.654322	down	0.468303	-0.327304	normal	0.638626	0.189271	normal	0.469577	0.406468	normal	0.883883	-0.0227233	normal	0.00494021	-0.916101	down	0.000136127	-1.29667	down	0.0995501	-0.843935	normal	gene-LOC107407876	LOC107407876	0.393498	0.589224	0.728266	0.4956	0.782571	0.042132
153	novel_miR_145	/	0.128881	0.371783	normal	0.88121	0.0947686	normal	0.8389	0.171115	normal	0.549282	0.446523	normal	0.616342	0.433184	normal	0.344995	0.816408	normal	5.05286e-09	3.7967	up	0.0334317	1.77789	up	0.0263692	1.62673	up	0.00214914	1.25252	up	2.5171e-13	2.92663	up	0.0211185	1.7391	up	0.0254671	1.63593	up	gene-LOC107407888	LOC107407888	10.8317	9.96632	15.3313	9.89387	11.2687	4.50571
154	novel_miR_169	MIR167_1	0.105776	-0.397077	normal	0.967429	0.0131537	normal	0.886022	0.0354136	normal	0.101472	-0.356744	normal	0.315946	-0.183271	normal	0.0495633	0.59064	up	0.993845	-0.00308127	normal	0.248788	-0.347949	normal	0.904726	-0.0494328	normal	0.17751	0.238005	normal	0.594197	0.129813	normal	0.714765	-0.0923163	normal	0.650833	-0.175168	normal	gene-LOC107407889	LOC107407889	0.731573	1.59329	2.93805	4.37464	4.0157	2.30198
155	novel_miR_145	/	0.128881	0.371783	normal	0.88121	0.0947686	normal	0.8389	0.171115	normal	0.549282	0.446523	normal	0.616342	0.433184	normal	0.344995	0.816408	normal	5.05286e-09	3.7967	up	0.0334317	1.77789	up	0.0263692	1.62673	up	0.00214914	1.25252	up	2.5171e-13	2.92663	up	0.0211185	1.7391	up	0.0254671	1.63593	up	gene-LOC107407900	LOC107407900	11.4834	13.3878	9.67734	13.5055	12.0327	24.9151
156	novel_miR_305	/	0.216018	-0.333777	normal	0.220403	0.351263	normal	0.148427	-0.307548	normal	0.590027	-0.167679	normal	1.02942e-06	0.92148	up	0.000157246	1.80137	up	0.0292106	0.863911	up	0.00127928	1.12909	up	1.40794e-06	1.9876	up	0.241017	0.382691	normal	0.401005	0.256198	normal	0.913106	-0.0397533	normal	0.00343125	0.956872	up	gene-LOC107407934	LOC107407934	0.332079	1.68266	1.38812	0.48408	0.881028	2.17014
157	novel_miR_106	/	0.638825	-0.140955	normal	0.752168	0.123959	normal	0.0803801	0.738387	normal	0.0411809	0.847182	up	1.13673e-90	5.97089	up	1.69304e-23	5.856	up	2.1029e-41	5.79802	up	1.67628e-74	5.98974	up	4.67687e-36	6.32789	up	0.651593	-0.11026	normal	0.974138	0.0109688	normal	0.000917697	0.880425	up	0.00146709	1.4123	up	gene-LOC107407989	LOC107407989	2.29425	3.09661	7.4282	6.24439	9.38789	7.3324
158	novel_miR_145	/	0.128881	0.371783	normal	0.88121	0.0947686	normal	0.8389	0.171115	normal	0.549282	0.446523	normal	0.616342	0.433184	normal	0.344995	0.816408	normal	5.05286e-09	3.7967	up	0.0334317	1.77789	up	0.0263692	1.62673	up	0.00214914	1.25252	up	2.5171e-13	2.92663	up	0.0211185	1.7391	up	0.0254671	1.63593	up	gene-LOC107407996	LOC107407996	1.41719	3.15921	4.79246	2.8599	3.2088	0.0874313
159	mdm-miR171g	MIR171_1	0.00110483	-0.650739	down	0.0380486	-0.54946	normal	0.887429	0.0352231	normal	0.435015	-0.199459	normal	0.984529	0.00424235	normal	0.00968911	0.573271	normal	0.26485	-0.47227	normal	0.00932026	-0.92482	down	0.14463	-0.522876	normal	0.329791	-0.191594	normal	0.00335519	-0.983851	down	0.0213849	-0.858206	down	0.0232593	-0.685666	down	gene-LOC107408017	LOC107408017	72.7573	15.8993	15.2102	5.81573	19.6171	71.9247
160	mes-miR156h	MIR156	0.835091	0.0548728	normal	0.459997	0.463036	normal	0.0694479	1.27533	normal	0.0637153	1.19349	normal	0.967323	-0.0334757	normal	0.658856	0.367562	normal	0.953154	-0.0615094	normal	0.817212	0.165401	normal	0.834204	0.139257	normal	0.485291	0.282794	normal	0.521542	0.315686	normal	0.0218637	1.62813	up	0.0551819	1.41589	normal	gene-LOC107408036	LOC107408036	2.61508	4.6469	3.07813	5.65645	5.70804	3.28922
161	novel_miR_145	/	0.128881	0.371783	normal	0.88121	0.0947686	normal	0.8389	0.171115	normal	0.549282	0.446523	normal	0.616342	0.433184	normal	0.344995	0.816408	normal	5.05286e-09	3.7967	up	0.0334317	1.77789	up	0.0263692	1.62673	up	0.00214914	1.25252	up	2.5171e-13	2.92663	up	0.0211185	1.7391	up	0.0254671	1.63593	up	gene-LOC107408070	LOC107408070	4.25557	4.78149	4.34191	3.59884	3.98023	0.745596
162	novel_miR_221	/	0.839084	-0.0530245	normal	2.21917e-06	0.850633	up	7.77158e-09	2.0882	up	2.75036e-13	2.3059	up	8.35508e-08	1.30608	up	0.126824	0.562201	normal	0.677464	0.151768	normal	0.0350682	-0.718849	down	0.679755	-0.166277	normal	0.00370865	-0.749962	down	0.350959	-0.315455	normal	0.472617	0.170476	normal	0.00537373	0.915584	up	gene-LOC107408119	LOC107408119	5.64501	8.42275	7.30161	4.29703	5.77976	4.28557
163	novel_miR_136	MIR815	0.205238	-0.240576	normal	0.474188	-0.180118	normal	0.965933	-0.0133793	normal	0.333325	-0.195892	normal	2.69671e-30	-9.71492	down	1.59148e-28	-8.81792	down	6.3635e-23	-8.973	down	2.48067e-41	-9.78453	down	8.83808e-28	-9.61261	down	--	--	--	--	--	--	--	--	--	--	--	--	gene-LOC107408190	LOC107408190	9.36345	8.86375	7.32049	6.95725	6.50801	4.87955
164	novel_miR_265	MIR159	0.0289432	-0.422043	normal	0.015749	-0.459853	normal	0.007547	-0.644669	down	1.46476e-07	-0.747841	down	2.07063e-05	0.525072	normal	7.43258e-06	1.07556	up	0.00887408	0.974682	up	0.109544	0.434114	normal	3.22053e-06	1.31374	up	0.728013	0.0517822	normal	0.896414	-0.0411242	normal	0.000600556	-0.698407	down	0.731052	0.0880336	normal	gene-LOC107408222	LOC107408222	3.24629	2.01251	3.34438	4.38996	4.29142	3.20227
165	novel_miR_358	MIR828	0.0477256	-0.58846	down	1.34781e-15	-2.38689	down	3.60427e-21	-3.10135	down	4.43567e-18	-3.22805	down	0.180441	0.233363	normal	0.233786	0.590577	normal	4.39175e-06	1.86783	up	0.610578	0.315219	normal	0.455124	0.53262	normal	0.00139104	-0.591884	down	0.000199104	-0.866139	down	3.49052e-17	-2.99051	down	1.88468e-10	-2.90891	down	gene-LOC107408240	LOC107408240	1.53744	0.68864	0.433637	0.250914	0.35563	3.01803
166	novel_miR_265	MIR159	0.0289432	-0.422043	normal	0.015749	-0.459853	normal	0.007547	-0.644669	down	1.46476e-07	-0.747841	down	2.07063e-05	0.525072	normal	7.43258e-06	1.07556	up	0.00887408	0.974682	up	0.109544	0.434114	normal	3.22053e-06	1.31374	up	0.728013	0.0517822	normal	0.896414	-0.0411242	normal	0.000600556	-0.698407	down	0.731052	0.0880336	normal	gene-LOC107408249	LOC107408249	1.46153	0.931545	1.16184	2.67081	1.78877	3.04791
167	novel_miR_366	MIR1428	0.585367	-0.114975	normal	0.0623932	0.37359	normal	0.108047	0.337565	normal	0.1871	0.284982	normal	5.10808e-07	0.771221	up	4.32514e-05	1.03278	up	0.546233	0.23552	normal	0.0290022	0.598643	up	0.00325418	0.979106	up	0.519971	0.100998	normal	0.602822	-0.171857	normal	0.385217	0.212632	normal	0.0732688	0.547805	normal	gene-LOC107408297	LOC107408297	3.78663	5.66829	14.9371	22.9967	20.195	2.40864
168	novel_miR_276	/	0.217586	-0.315663	normal	0.521759	-0.186698	normal	0.00258768	-1.17743	down	0.000398634	-1.0708	down	0.141189	0.403894	normal	0.000467554	1.46702	up	0.0510194	0.997453	normal	0.271749	-0.515325	normal	0.318801	-0.446603	normal	0.084851	0.540469	normal	0.427021	0.323414	normal	6.53467e-08	-2.07683	down	3.83111e-06	-1.86885	down	gene-LOC107408479	LOC107408479	93.7766	116.668	70.2521	54.7312	48.7188	81.6414
169	novel_miR_185	/	0.236043	0.322643	normal	0.876457	0.0888714	normal	0.825932	-0.0918821	normal	0.558373	-0.195792	normal	0.00185733	0.865499	up	0.0550292	0.611721	normal	0.156248	0.997319	normal	0.412966	0.373696	normal	1.39224e-05	1.47974	up	0.561887	0.133121	normal	0.373926	0.252909	normal	0.106689	-0.536077	normal	0.0817433	0.459433	normal	gene-LOC107408504	LOC107408504	3.63409	5.42502	3.34461	3.44609	3.12233	9.65648
170	novel_miR_103	MIR2950	1.28662e-07	-1.36634	down	0.0958722	-0.748593	normal	0.745425	0.141582	normal	0.034518	-0.645909	down	5.76678e-12	1.82915	up	0.238184	-0.469389	normal	0.00076134	-2.42664	down	7.71902e-11	-3.21811	down	1.86595e-05	-3.15988	down	1.94636e-48	-3.69769	down	2.20957e-43	-4.60803	down	2.79869e-48	-5.03403	down	4.63566e-17	-5.32971	down	gene-LOC107408628	LOC107408628	2.10832	3.64295	9.18109	15.1205	15.257	2.25207
171	novel_miR_455	MIR171_1	0.14788	-0.379338	normal	0.0887962	1.07967	normal	0.0132185	-0.835665	down	0.000584596	-1.02362	down	0.340795	0.272391	normal	3.30944e-05	1.67964	up	0.48316	-0.70776	normal	0.00155979	1.02583	up	2.23907e-09	2.19651	up	0.0133846	0.770892	up	0.0746113	0.699896	normal	0.867684	-0.0499173	normal	0.00748053	0.926546	up	gene-LOC107408655	LOC107408655	0.178615	0.127372	0.234647	1.18105	0.865311	0.180084
172	novel_miR_169	MIR167_1	0.105776	-0.397077	normal	0.967429	0.0131537	normal	0.886022	0.0354136	normal	0.101472	-0.356744	normal	0.315946	-0.183271	normal	0.0495633	0.59064	up	0.993845	-0.00308127	normal	0.248788	-0.347949	normal	0.904726	-0.0494328	normal	0.17751	0.238005	normal	0.594197	0.129813	normal	0.714765	-0.0923163	normal	0.650833	-0.175168	normal	gene-LOC107408663	LOC107408663	0.107158	0.295474	0.253168	0.051109	0.0465223	0.378098
173	mdm-miR156t	/	0.62849	0.12931	normal	0.00386732	1.67537	up	2.22674e-05	2.58283	up	1.63147e-05	2.42192	up	0.53751	0.479773	normal	0.00360599	1.91007	up	0.684829	0.254155	normal	0.438563	-0.4431	normal	0.367802	-0.424413	normal	0.00258383	1.20539	up	0.00143619	1.44806	up	0.00516645	1.82207	up	0.00769702	1.63654	up	gene-LOC107408722	LOC107408722	0.67533	0.526606	0.586847	0.530869	0.489382	2.6339
174	bcy-miR156	MIR156	0.624223	0.135327	normal	0.48551	0.432635	normal	0.0976703	1.14365	normal	0.077545	1.09565	normal	0.30551	0.737158	normal	0.0882828	1.18178	normal	0.906955	0.120619	normal	0.716673	0.257025	normal	0.399484	0.490898	normal	0.177848	0.543528	normal	0.96088	-0.0240628	normal	0.17806	0.862823	normal	0.12736	0.937628	normal	gene-LOC107408850	LOC107408850	54.8072	29.1377	10.6256	3.73439	3.39461	70.1809
175	bcy-miR156	MIR156	0.624223	0.135327	normal	0.48551	0.432635	normal	0.0976703	1.14365	normal	0.077545	1.09565	normal	0.30551	0.737158	normal	0.0882828	1.18178	normal	0.906955	0.120619	normal	0.716673	0.257025	normal	0.399484	0.490898	normal	0.177848	0.543528	normal	0.96088	-0.0240628	normal	0.17806	0.862823	normal	0.12736	0.937628	normal	gene-LOC107408877	LOC107408877	52.4027	23.6195	19.5163	4.09663	3.66699	15.3624
176	bcy-miR156	MIR156	0.624223	0.135327	normal	0.48551	0.432635	normal	0.0976703	1.14365	normal	0.077545	1.09565	normal	0.30551	0.737158	normal	0.0882828	1.18178	normal	0.906955	0.120619	normal	0.716673	0.257025	normal	0.399484	0.490898	normal	0.177848	0.543528	normal	0.96088	-0.0240628	normal	0.17806	0.862823	normal	0.12736	0.937628	normal	gene-LOC107408879	LOC107408879	22.7002	19.072	7.87274	2.94728	2.84703	8.98802
177	bcy-miR156	MIR156	0.624223	0.135327	normal	0.48551	0.432635	normal	0.0976703	1.14365	normal	0.077545	1.09565	normal	0.30551	0.737158	normal	0.0882828	1.18178	normal	0.906955	0.120619	normal	0.716673	0.257025	normal	0.399484	0.490898	normal	0.177848	0.543528	normal	0.96088	-0.0240628	normal	0.17806	0.862823	normal	0.12736	0.937628	normal	gene-LOC107408885	LOC107408885	51.0023	20.8069	15.5495	3.45748	4.37199	12.5864
178	novel_miR_145	/	0.128881	0.371783	normal	0.88121	0.0947686	normal	0.8389	0.171115	normal	0.549282	0.446523	normal	0.616342	0.433184	normal	0.344995	0.816408	normal	5.05286e-09	3.7967	up	0.0334317	1.77789	up	0.0263692	1.62673	up	0.00214914	1.25252	up	2.5171e-13	2.92663	up	0.0211185	1.7391	up	0.0254671	1.63593	up	gene-LOC107408934	LOC107408934	0.92951	0.89695	1.4715	1.53066	1.50288	0.659366
179	novel_miR_105	MIR5291	0.165197	0.20163	normal	0.501961	-0.102211	normal	0.251417	-0.234183	normal	0.0837036	-0.220431	normal	0.712177	0.043979	normal	0.141	-0.259449	normal	0.668344	0.0893984	normal	0.656111	0.122187	normal	0.671618	-0.0915178	normal	0.328915	-0.128945	normal	0.539771	-0.0934863	normal	0.465729	-0.127011	normal	0.134244	-0.311563	normal	gene-LOC107408960	LOC107408960	0.280441	0.387388	0.57259	1.24132	1.50063	0.346927
180	novel_miR_342	/	0.655474	0.133577	normal	5.98043e-06	2.08688	up	2.83539e-24	4.14167	up	6.94321e-40	5.07999	up	0.000452987	-3.99666	down	0.101613	-1.64892	normal	1.02513e-06	-3.90442	down	0.00056662	-1.46996	down	0.00446384	-2.4544	down	0.446079	0.122057	normal	0.136162	0.524192	normal	8.62339e-11	5.78497	up	9.47784e-06	4.49661	up	gene-LOC107409004	LOC107409004	11.9722	10.9771	19.2003	22.1317	26.2563	5.56837
181	novel_miR_436	MIR172	0.114492	-0.406428	normal	1.15313e-07	-1.25759	down	1.93724e-17	-2.28068	down	1.60753e-29	-2.7106	down	0.559049	-0.1359	normal	0.521345	-0.195941	normal	0.733462	-0.111548	normal	0.851707	0.0524629	normal	0.102453	0.57969	normal	0.00019325	-0.603427	down	1.66021e-05	-1.2132	down	3.63205e-36	-2.0971	down	2.96504e-09	-1.94825	down	gene-LOC107409089	LOC107409089	0.251002	0.098714	0.123177	0.85245	0.277383	0.0436583
182	novel_miR_436	MIR172	0.114492	-0.406428	normal	1.15313e-07	-1.25759	down	1.93724e-17	-2.28068	down	1.60753e-29	-2.7106	down	0.559049	-0.1359	normal	0.521345	-0.195941	normal	0.733462	-0.111548	normal	0.851707	0.0524629	normal	0.102453	0.57969	normal	0.00019325	-0.603427	down	1.66021e-05	-1.2132	down	3.63205e-36	-2.0971	down	2.96504e-09	-1.94825	down	gene-LOC107409091	LOC107409091	33.2274	56.9708	20.6869	15.841	19.8675	19.7308
183	novel_miR_490	MIR5038	0.344546	-0.25214	normal	0.0143861	-0.779858	down	0.0099643	-1.03211	down	4.33607e-05	-1.0898	down	0.27561	-0.265097	normal	0.720707	-0.14548	normal	0.132534	0.606507	normal	0.795262	-0.134932	normal	0.327338	0.400186	normal	0.419292	-0.216924	normal	0.967662	-0.01076	normal	0.00457453	-0.912551	down	0.305073	-0.382716	normal	gene-LOC107409140	LOC107409140	0.365942	0.407205	0.609065	1.16556	1.68456	0.509271
184	bcy-miR156	MIR156	0.624223	0.135327	normal	0.48551	0.432635	normal	0.0976703	1.14365	normal	0.077545	1.09565	normal	0.30551	0.737158	normal	0.0882828	1.18178	normal	0.906955	0.120619	normal	0.716673	0.257025	normal	0.399484	0.490898	normal	0.177848	0.543528	normal	0.96088	-0.0240628	normal	0.17806	0.862823	normal	0.12736	0.937628	normal	gene-LOC107409176	LOC107409176	18.9028	0.296812	4.08645	1.14678	1.01249	33.0064
185	novel_miR_233	MIR4998	0.92893	0.0270845	normal	0.744074	-0.179201	normal	0.207589	-0.779618	normal	0.932658	-0.0440047	normal	0.270638	-0.52887	normal	0.228226	-0.953293	normal	0.433415	-0.663133	normal	0.291158	-0.89671	normal	0.00906646	-2.30807	down	0.51498	-0.265451	normal	0.426016	-0.367324	normal	0.036213	-1.32749	down	0.0287814	-1.73748	down	gene-LOC107409200	LOC107409200	2.25836	2.57662	1.21586	0.711925	1.17446	1.95685
186	novel_miR_216	/	0.130636	-0.460421	normal	0.371968	-0.468767	normal	0.000778602	-1.2482	down	0.026838	-0.879068	down	0.00465079	-1.15145	down	0.152891	-0.771301	normal	0.00142293	-2.09301	down	7.92661e-09	-1.74547	down	1.33631e-18	-2.03005	down	0.0862989	-0.481176	normal	4.99514e-05	-1.43301	down	1.22191e-09	-1.8296	down	1.43763e-13	-1.72898	down	gene-LOC107409212	LOC107409212	33.8269	36.9394	24.9721	30.0972	23.8389	32.7652
187	novel_miR_130	/	0.131968	-0.359059	normal	0.21405	-0.784148	normal	0.424217	-0.579898	normal	0.168708	-1.00469	normal	0.342076	-0.716759	normal	0.415031	0.861719	normal	0.340442	1.12836	normal	0.64177	0.400376	normal	0.650975	0.430584	normal	0.919964	-0.0396808	normal	0.641504	0.229434	normal	0.4887	0.5117	normal	0.918911	0.0848616	normal	gene-LOC107409214	LOC107409214	3.66347	2.80083	2.40585	0.610099	1.06481	4.73849
188	novel_miR_169	MIR167_1	0.105776	-0.397077	normal	0.967429	0.0131537	normal	0.886022	0.0354136	normal	0.101472	-0.356744	normal	0.315946	-0.183271	normal	0.0495633	0.59064	up	0.993845	-0.00308127	normal	0.248788	-0.347949	normal	0.904726	-0.0494328	normal	0.17751	0.238005	normal	0.594197	0.129813	normal	0.714765	-0.0923163	normal	0.650833	-0.175168	normal	gene-LOC107409245	LOC107409245	10.9302	4.2759	4.20962	3.57865	3.81357	6.13979
189	novel_miR_342	/	0.655474	0.133577	normal	5.98043e-06	2.08688	up	2.83539e-24	4.14167	up	6.94321e-40	5.07999	up	0.000452987	-3.99666	down	0.101613	-1.64892	normal	1.02513e-06	-3.90442	down	0.00056662	-1.46996	down	0.00446384	-2.4544	down	0.446079	0.122057	normal	0.136162	0.524192	normal	8.62339e-11	5.78497	up	9.47784e-06	4.49661	up	gene-LOC107409380	LOC107409380	0.0600437	0.0706623	0.0153843	0	0.03139	0.658073
190	novel_miR_414	MIR477	0.604763	-0.144289	normal	0.209479	0.625898	normal	0.231757	0.637103	normal	0.424579	0.43671	normal	0.159711	0.654512	normal	0.775858	-0.24096	normal	0.00299194	-2.32861	down	0.855071	0.0992522	normal	0.338725	-1.07499	normal	0.00653882	-1.02119	down	0.000302438	-1.64465	down	0.70748	0.177726	normal	0.284801	-1.05978	normal	gene-LOC107409444	LOC107409444	6.02316	7.77844	4.37912	1.67905	2.61267	12.6153
191	novel_miR_436	MIR172	0.114492	-0.406428	normal	1.15313e-07	-1.25759	down	1.93724e-17	-2.28068	down	1.60753e-29	-2.7106	down	0.559049	-0.1359	normal	0.521345	-0.195941	normal	0.733462	-0.111548	normal	0.851707	0.0524629	normal	0.102453	0.57969	normal	0.00019325	-0.603427	down	1.66021e-05	-1.2132	down	3.63205e-36	-2.0971	down	2.96504e-09	-1.94825	down	gene-LOC107409450	LOC107409450	0.873996	1.46479	2.38188	3.54332	3.06236	1.79839
192	novel_miR_229	MIR394	0.438982	-0.225262	normal	0.144021	0.503931	normal	0.0356792	0.643569	up	0.0710858	0.546814	normal	0.650131	0.13026	normal	0.216156	0.523156	normal	0.197162	-0.761182	normal	0.321536	-0.361993	normal	0.461514	0.275997	normal	0.922453	0.0246611	normal	0.383612	-0.366687	normal	0.541058	0.197145	normal	0.0329736	0.736456	up	gene-LOC107409465	LOC107409465	32.4777	35.5628	68.9512	48.6194	73.2631	127.72
193	novel_miR_73	MIR530	0.382871	-0.265226	normal	0.407328	-0.418745	normal	0.0360079	-1.02567	down	0.000479987	-1.61665	down	9.01892e-08	1.85561	up	3.91025e-08	2.42653	up	0.000317971	2.01763	up	0.00247191	1.41841	up	4.03926e-07	2.88086	up	0.750083	0.0882314	normal	0.301977	-0.311705	normal	1.30223e-07	-1.46603	down	0.234002	-0.536753	normal	gene-LOC107409493	LOC107409493	1.88851	1.00513	0.680445	2.20276	1.08864	1.2025
194	novel_miR_85	/	0.285289	0.274221	normal	0.846369	-0.0637892	normal	0.496128	-0.248103	normal	0.277403	-0.312472	normal	0.0725705	0.530495	normal	0.179595	0.349484	normal	0.00334188	1.07412	up	0.0260606	0.870868	up	0.050382	0.820541	normal	0.601845	0.121594	normal	0.189231	0.388696	normal	0.68801	0.123513	normal	0.969321	0.0154478	normal	gene-LOC107409518	LOC107409518	0.111349	0.109341	0.471015	0.513626	0.542521	0.46548
195	novel_miR_468	/	0.436528	-0.217544	normal	0.364734	0.251098	normal	0.372732	-0.319001	normal	0.615192	-0.122259	normal	0.662219	0.105596	normal	0.176032	0.664215	normal	0.776306	-0.148281	normal	0.909679	-0.0500945	normal	0.000242984	1.27718	up	0.535784	0.205048	normal	0.965131	0.0173721	normal	0.214184	-0.427933	normal	0.00135314	1.08957	up	gene-LOC107409587	LOC107409587	2.93678	1.98517	1.01585	0.456917	0.480687	3.01339
196	novel_miR_358	MIR828	0.0477256	-0.58846	down	1.34781e-15	-2.38689	down	3.60427e-21	-3.10135	down	4.43567e-18	-3.22805	down	0.180441	0.233363	normal	0.233786	0.590577	normal	4.39175e-06	1.86783	up	0.610578	0.315219	normal	0.455124	0.53262	normal	0.00139104	-0.591884	down	0.000199104	-0.866139	down	3.49052e-17	-2.99051	down	1.88468e-10	-2.90891	down	gene-LOC107409633	LOC107409633	3.42307	3.14539	3.92496	5.69411	4.82634	2.67943
197	novel_miR_414	MIR477	0.604763	-0.144289	normal	0.209479	0.625898	normal	0.231757	0.637103	normal	0.424579	0.43671	normal	0.159711	0.654512	normal	0.775858	-0.24096	normal	0.00299194	-2.32861	down	0.855071	0.0992522	normal	0.338725	-1.07499	normal	0.00653882	-1.02119	down	0.000302438	-1.64465	down	0.70748	0.177726	normal	0.284801	-1.05978	normal	gene-LOC107409714	LOC107409714	212.742	185.177	239.241	72.4746	193.234	22.3385
198	novel_miR_479	/	0.000216197	-0.55565	normal	2.20826e-09	-1.04301	down	8.48483e-18	-1.64705	down	2.5868e-19	-1.49535	down	0.00300943	-0.467669	normal	0.440101	0.128666	normal	0.950096	0.0225995	normal	0.82537	0.0559549	normal	0.978594	-0.00786892	normal	0.863172	-0.0291001	normal	0.0874784	-0.54282	normal	1.03604e-06	-1.09108	down	0.000698431	-0.983598	down	gene-LOC107409774	LOC107409774	7.50579	14.2632	9.62421	7.05735	6.75482	8.35946
199	novel_miR_71	/	3.63074e-06	-1.17581	down	0.0480331	-1.16521	down	3.45281e-30	-4.94784	down	9.15297e-36	-4.62808	down	3.15209e-12	-1.94826	down	0.0728646	-1.03038	normal	0.350751	-0.827499	normal	0.923794	-0.0941388	normal	0.361451	-1.03719	normal	0.2731	-0.428313	normal	0.171359	-0.546366	normal	1.59398e-07	-3.13758	down	2.26247e-05	-3.41725	down	gene-LOC107409778	LOC107409778	14.7112	17.3632	23.6083	25.2493	29.9383	11.3331
200	novel_miR_216	/	0.130636	-0.460421	normal	0.371968	-0.468767	normal	0.000778602	-1.2482	down	0.026838	-0.879068	down	0.00465079	-1.15145	down	0.152891	-0.771301	normal	0.00142293	-2.09301	down	7.92661e-09	-1.74547	down	1.33631e-18	-2.03005	down	0.0862989	-0.481176	normal	4.99514e-05	-1.43301	down	1.22191e-09	-1.8296	down	1.43763e-13	-1.72898	down	gene-LOC107409786	LOC107409786	0.388305	0.470289	0.581012	1.78282	1.35849	1.00751
201	novel_miR_161	/	0.0741193	-0.435735	normal	0.0934105	-0.418384	normal	0.000611681	-0.969089	down	9.84008e-10	-1.415	down	0.327399	0.261668	normal	0.0416845	0.783697	up	0.0171098	0.809796	up	0.00166148	1.00358	up	1.17809e-20	2.22782	up	0.936938	-0.0244095	normal	0.811234	0.0753185	normal	0.560849	-0.18944	normal	0.0516339	0.575673	normal	gene-LOC107409921	LOC107409921	5.56923	12.3177	23.6315	20.4566	22.4445	5.5113
202	novel_miR_24	/	0.0173255	-0.594215	down	0.00143843	-0.902694	down	0.13936	-0.370797	normal	0.383412	-0.181111	normal	1.162e-07	1.01023	up	1.16533e-06	1.53305	up	8.5771e-08	1.96953	up	0.00373722	0.923672	up	0.000374036	0.841685	up	0.245321	-0.231296	normal	0.98242	-0.00581037	normal	0.0690296	-0.411385	normal	0.182946	-0.302153	normal	gene-LOC107409952	LOC107409952	0.690256	1.26223	1.8255	2.234	1.93668	0.477806
203	novel_miR_305	/	0.216018	-0.333777	normal	0.220403	0.351263	normal	0.148427	-0.307548	normal	0.590027	-0.167679	normal	1.02942e-06	0.92148	up	0.000157246	1.80137	up	0.0292106	0.863911	up	0.00127928	1.12909	up	1.40794e-06	1.9876	up	0.241017	0.382691	normal	0.401005	0.256198	normal	0.913106	-0.0397533	normal	0.00343125	0.956872	up	gene-LOC107410016	LOC107410016	0.671896	1.79077	3.71554	8.6123	7.78574	1.3499
204	novel_miR_455	MIR171_1	0.14788	-0.379338	normal	0.0887962	1.07967	normal	0.0132185	-0.835665	down	0.000584596	-1.02362	down	0.340795	0.272391	normal	3.30944e-05	1.67964	up	0.48316	-0.70776	normal	0.00155979	1.02583	up	2.23907e-09	2.19651	up	0.0133846	0.770892	up	0.0746113	0.699896	normal	0.867684	-0.0499173	normal	0.00748053	0.926546	up	gene-LOC107410089	LOC107410089	3.64247	7.17918	7.98261	8.09417	7.97715	5.37183
205	novel_miR_379	/	0.663	0.115863	normal	0.771164	0.182346	normal	0.552773	0.508165	normal	0.324903	0.658391	normal	0.303098	0.838488	normal	0.431841	0.654171	normal	0.477078	0.572911	normal	0.194716	1.00629	normal	0.00357223	1.9636	up	0.813287	0.0948401	normal	0.901313	-0.0601045	normal	0.0972176	1.009	normal	0.0170236	1.72347	up	gene-LOC107410158	LOC107410158	0.00698	0.158404	0.30996	1.79593	1.08009	0.00963367
206	novel_miR_428	/	0.0464942	-0.555156	normal	3.92051e-07	-1.91713	down	4.30742e-06	-1.4762	down	1.76651e-11	-1.94767	down	0.00445968	-0.676028	down	0.027428	-1.31782	down	0.282888	0.662265	normal	0.0181672	-1.3687	down	0.966325	-0.0237809	normal	0.000768261	-1.17366	down	0.122077	-0.534457	normal	7.89613e-09	-2.26653	down	0.00639724	-1.26926	down	gene-LOC107410232	LOC107410232	3.55069	2.4043	6.87495	18.0739	19.1178	0.549704
207	novel_miR_399	MIR171_1	0.383696	-0.255851	normal	0.487969	0.256789	normal	0.0246809	0.868619	up	0.0460354	0.729522	up	0.25084	0.348698	normal	0.326358	0.534973	normal	0.0213814	-1.21748	down	0.0374775	-1.05448	down	0.232188	-0.742489	normal	0.615206	-0.175814	normal	0.00126348	-1.13323	down	0.300287	-0.494819	normal	0.594779	-0.311558	normal	gene-LOC107410260	LOC107410260	11.06	6.71332	5.50754	5.50797	5.84377	9.3879
208	novel_miR_108	/	7.75034e-05	-1.20518	down	7.13448e-08	-2.86759	down	4.20946e-10	-3.49093	down	5.91206e-11	-3.65066	down	9.81887e-05	-2.04491	down	0.0217724	-1.55939	down	0.265767	-1.05892	normal	0.0650712	-1.7641	normal	0.0020594	-3.71481	down	0.000220785	-1.41265	down	1.26965e-05	-1.95798	down	2.20537e-08	-3.68633	down	9.20076e-08	-4.95013	down	gene-LOC107410269	LOC107410269	1.31768	2.00497	2.86264	4.14688	3.53887	2.87651
209	novel_miR_188	MIR482	0.71888	-0.086495	normal	0.0257674	0.431988	normal	0.010889	0.534891	normal	0.19486	0.278625	normal	0.0287737	0.384673	normal	0.734982	0.108331	normal	0.217387	-0.318437	normal	0.107529	0.463664	normal	0.0821575	0.84159	normal	0.0388578	-0.396447	normal	0.155091	-0.295238	normal	0.00395648	0.656532	up	0.0946515	0.780991	normal	gene-LOC107410270	LOC107410270	5.13661	2.39828	2.24875	0.981044	1.66347	4.5389
210	novel_miR_428	/	0.0464942	-0.555156	normal	3.92051e-07	-1.91713	down	4.30742e-06	-1.4762	down	1.76651e-11	-1.94767	down	0.00445968	-0.676028	down	0.027428	-1.31782	down	0.282888	0.662265	normal	0.0181672	-1.3687	down	0.966325	-0.0237809	normal	0.000768261	-1.17366	down	0.122077	-0.534457	normal	7.89613e-09	-2.26653	down	0.00639724	-1.26926	down	gene-LOC107410335	LOC107410335	17.5076	20.2805	20.3573	26.4411	22.8149	3.18885
211	novel_miR_240	/	0.57524	0.104652	normal	0.0456567	-0.203484	normal	0.0709188	-0.243468	normal	0.692133	-0.0524906	normal	2.87999e-05	-0.478963	normal	0.0726853	-0.393522	normal	0.981559	-0.00728113	normal	0.0488884	-0.503509	normal	2.25184e-06	-0.951823	down	0.188608	0.154108	normal	0.455678	0.214877	normal	0.225444	-0.248653	normal	0.00909483	-0.486169	normal	gene-LOC107410339	LOC107410339	2.26449	3.28368	1.7964	1.46047	1.7582	3.04084
212	novel_miR_106	/	0.638825	-0.140955	normal	0.752168	0.123959	normal	0.0803801	0.738387	normal	0.0411809	0.847182	up	1.13673e-90	5.97089	up	1.69304e-23	5.856	up	2.1029e-41	5.79802	up	1.67628e-74	5.98974	up	4.67687e-36	6.32789	up	0.651593	-0.11026	normal	0.974138	0.0109688	normal	0.000917697	0.880425	up	0.00146709	1.4123	up	gene-LOC107410359	LOC107410359	0.49691	1.0659	3.41946	7.67216	7.32824	1.04731
213	novel_miR_342	/	0.655474	0.133577	normal	5.98043e-06	2.08688	up	2.83539e-24	4.14167	up	6.94321e-40	5.07999	up	0.000452987	-3.99666	down	0.101613	-1.64892	normal	1.02513e-06	-3.90442	down	0.00056662	-1.46996	down	0.00446384	-2.4544	down	0.446079	0.122057	normal	0.136162	0.524192	normal	8.62339e-11	5.78497	up	9.47784e-06	4.49661	up	gene-LOC107410365	LOC107410365	6.48277	13.4791	14.9475	11.7041	12.4359	6.84081
214	novel_miR_500	MIR403	0.776202	-0.0862056	normal	0.39727	-0.283923	normal	0.921251	-0.0329662	normal	0.073268	-0.497421	normal	0.00109663	0.7885	up	0.0334442	1.22555	up	4.81665e-10	2.50617	up	0.116464	0.604261	normal	0.000191946	1.57412	up	0.415274	0.2694	normal	1.83224e-05	1.2705	up	0.513354	-0.161308	normal	0.369957	0.347227	normal	gene-LOC107410384	LOC107410384	16.9527	21.8009	31.9279	56.786	50.802	45.5512
215	novel_miR_161	/	0.0741193	-0.435735	normal	0.0934105	-0.418384	normal	0.000611681	-0.969089	down	9.84008e-10	-1.415	down	0.327399	0.261668	normal	0.0416845	0.783697	up	0.0171098	0.809796	up	0.00166148	1.00358	up	1.17809e-20	2.22782	up	0.936938	-0.0244095	normal	0.811234	0.0753185	normal	0.560849	-0.18944	normal	0.0516339	0.575673	normal	gene-LOC107410428	LOC107410428	6.04183	7.19291	13.3227	14.4492	15.5873	15.3152
216	novel_miR_103	MIR2950	1.28662e-07	-1.36634	down	0.0958722	-0.748593	normal	0.745425	0.141582	normal	0.034518	-0.645909	down	5.76678e-12	1.82915	up	0.238184	-0.469389	normal	0.00076134	-2.42664	down	7.71902e-11	-3.21811	down	1.86595e-05	-3.15988	down	1.94636e-48	-3.69769	down	2.20957e-43	-4.60803	down	2.79869e-48	-5.03403	down	4.63566e-17	-5.32971	down	gene-LOC107410438	LOC107410438	0.176724	0.211058	0.133781	0.532722	0.393819	0.0419393
217	novel_miR_389	MIR403	0.0212782	-0.565313	normal	5.72049e-05	-0.899316	down	2.08508e-15	-1.46112	down	3.13315e-20	-1.6367	down	0.220338	0.204496	normal	0.0110223	0.880113	up	0.00016083	1.21145	up	0.00493055	0.732159	up	0.000282896	1.22495	up	0.853832	-0.0412817	normal	0.851302	0.0483005	normal	0.000122125	-0.892019	down	0.0810941	-0.557817	normal	gene-LOC107410546	LOC107410546	5.07258	2.67136	3.16351	2.71298	2.56481	5.68762
218	mdm-miR156t	/	0.62849	0.12931	normal	0.00386732	1.67537	up	2.22674e-05	2.58283	up	1.63147e-05	2.42192	up	0.53751	0.479773	normal	0.00360599	1.91007	up	0.684829	0.254155	normal	0.438563	-0.4431	normal	0.367802	-0.424413	normal	0.00258383	1.20539	up	0.00143619	1.44806	up	0.00516645	1.82207	up	0.00769702	1.63654	up	gene-LOC107410576	LOC107410576	2.00224	3.69494	4.5411	10.9815	8.07023	1.8731
219	mdm-miR156t	/	0.62849	0.12931	normal	0.00386732	1.67537	up	2.22674e-05	2.58283	up	1.63147e-05	2.42192	up	0.53751	0.479773	normal	0.00360599	1.91007	up	0.684829	0.254155	normal	0.438563	-0.4431	normal	0.367802	-0.424413	normal	0.00258383	1.20539	up	0.00143619	1.44806	up	0.00516645	1.82207	up	0.00769702	1.63654	up	gene-LOC107410577	LOC107410577	1.02394	1.80052	2.33165	5.5133	6.31105	0.966651
220	novel_miR_358	MIR828	0.0477256	-0.58846	down	1.34781e-15	-2.38689	down	3.60427e-21	-3.10135	down	4.43567e-18	-3.22805	down	0.180441	0.233363	normal	0.233786	0.590577	normal	4.39175e-06	1.86783	up	0.610578	0.315219	normal	0.455124	0.53262	normal	0.00139104	-0.591884	down	0.000199104	-0.866139	down	3.49052e-17	-2.99051	down	1.88468e-10	-2.90891	down	gene-LOC107410606	LOC107410606	3.18278	6.53361	12.0931	26.8658	28.5298	4.63071
221	novel_miR_216	/	0.130636	-0.460421	normal	0.371968	-0.468767	normal	0.000778602	-1.2482	down	0.026838	-0.879068	down	0.00465079	-1.15145	down	0.152891	-0.771301	normal	0.00142293	-2.09301	down	7.92661e-09	-1.74547	down	1.33631e-18	-2.03005	down	0.0862989	-0.481176	normal	4.99514e-05	-1.43301	down	1.22191e-09	-1.8296	down	1.43763e-13	-1.72898	down	gene-LOC107410608	LOC107410608	6.52396	11.924	13.222	17.4181	19.4587	6.40211
222	novel_miR_133	MIR396	0.0179549	-0.533349	normal	0.137105	-0.300155	normal	0.00155088	-0.6937	down	0.0604951	-0.578338	normal	5.99465e-09	-1.17729	down	0.125076	-0.379797	normal	0.00637324	-0.814288	down	0.57101	0.148838	normal	0.496159	0.337875	normal	0.27389	0.123102	normal	0.980599	0.00650486	normal	0.00403952	0.66018	up	0.0347095	0.944142	up	gene-LOC107410635	LOC107410635	27.3465	20.7246	26.5716	40.558	33.3962	14.351
223	novel_miR_133	MIR396	0.0179549	-0.533349	normal	0.137105	-0.300155	normal	0.00155088	-0.6937	down	0.0604951	-0.578338	normal	5.99465e-09	-1.17729	down	0.125076	-0.379797	normal	0.00637324	-0.814288	down	0.57101	0.148838	normal	0.496159	0.337875	normal	0.27389	0.123102	normal	0.980599	0.00650486	normal	0.00403952	0.66018	up	0.0347095	0.944142	up	gene-LOC107410649	LOC107410649	1.13043	1.9579	4.10308	5.3092	6.20855	1.0611
224	novel_miR_265	MIR159	0.0289432	-0.422043	normal	0.015749	-0.459853	normal	0.007547	-0.644669	down	1.46476e-07	-0.747841	down	2.07063e-05	0.525072	normal	7.43258e-06	1.07556	up	0.00887408	0.974682	up	0.109544	0.434114	normal	3.22053e-06	1.31374	up	0.728013	0.0517822	normal	0.896414	-0.0411242	normal	0.000600556	-0.698407	down	0.731052	0.0880336	normal	gene-LOC107410661	LOC107410661	2.991	5.95158	18.8258	35.9991	34.5925	5.39123
225	mdm-miR156t	/	0.62849	0.12931	normal	0.00386732	1.67537	up	2.22674e-05	2.58283	up	1.63147e-05	2.42192	up	0.53751	0.479773	normal	0.00360599	1.91007	up	0.684829	0.254155	normal	0.438563	-0.4431	normal	0.367802	-0.424413	normal	0.00258383	1.20539	up	0.00143619	1.44806	up	0.00516645	1.82207	up	0.00769702	1.63654	up	gene-LOC107410672	LOC107410672	2.94469	7.96321	5.96205	4.92426	5.69961	1.63872
226	novel_miR_169	MIR167_1	0.105776	-0.397077	normal	0.967429	0.0131537	normal	0.886022	0.0354136	normal	0.101472	-0.356744	normal	0.315946	-0.183271	normal	0.0495633	0.59064	up	0.993845	-0.00308127	normal	0.248788	-0.347949	normal	0.904726	-0.0494328	normal	0.17751	0.238005	normal	0.594197	0.129813	normal	0.714765	-0.0923163	normal	0.650833	-0.175168	normal	gene-LOC107410697	LOC107410697	177.711	133.815	179.189	169.361	172.789	21.2679
227	novel_miR_169	MIR167_1	0.105776	-0.397077	normal	0.967429	0.0131537	normal	0.886022	0.0354136	normal	0.101472	-0.356744	normal	0.315946	-0.183271	normal	0.0495633	0.59064	up	0.993845	-0.00308127	normal	0.248788	-0.347949	normal	0.904726	-0.0494328	normal	0.17751	0.238005	normal	0.594197	0.129813	normal	0.714765	-0.0923163	normal	0.650833	-0.175168	normal	gene-LOC107410718	LOC107410718	244.849	180.793	235.539	232.158	236.446	19.8258
228	novel_miR_133	MIR396	0.0179549	-0.533349	normal	0.137105	-0.300155	normal	0.00155088	-0.6937	down	0.0604951	-0.578338	normal	5.99465e-09	-1.17729	down	0.125076	-0.379797	normal	0.00637324	-0.814288	down	0.57101	0.148838	normal	0.496159	0.337875	normal	0.27389	0.123102	normal	0.980599	0.00650486	normal	0.00403952	0.66018	up	0.0347095	0.944142	up	gene-LOC107410721	LOC107410721	0.138667	0.081268	0.0602487	0.6271	0.146468	0.0302583
229	novel_miR_85	/	0.285289	0.274221	normal	0.846369	-0.0637892	normal	0.496128	-0.248103	normal	0.277403	-0.312472	normal	0.0725705	0.530495	normal	0.179595	0.349484	normal	0.00334188	1.07412	up	0.0260606	0.870868	up	0.050382	0.820541	normal	0.601845	0.121594	normal	0.189231	0.388696	normal	0.68801	0.123513	normal	0.969321	0.0154478	normal	gene-LOC107410739	LOC107410739	1.00179	0.858811	0.207408	0.0644273	0.154155	0.555798
230	novel_miR_71	/	3.63074e-06	-1.17581	down	0.0480331	-1.16521	down	3.45281e-30	-4.94784	down	9.15297e-36	-4.62808	down	3.15209e-12	-1.94826	down	0.0728646	-1.03038	normal	0.350751	-0.827499	normal	0.923794	-0.0941388	normal	0.361451	-1.03719	normal	0.2731	-0.428313	normal	0.171359	-0.546366	normal	1.59398e-07	-3.13758	down	2.26247e-05	-3.41725	down	gene-LOC107410761	LOC107410761	3.19901	4.63535	11.4126	16.7373	16.5052	7.28858
231	novel_miR_216	/	0.130636	-0.460421	normal	0.371968	-0.468767	normal	0.000778602	-1.2482	down	0.026838	-0.879068	down	0.00465079	-1.15145	down	0.152891	-0.771301	normal	0.00142293	-2.09301	down	7.92661e-09	-1.74547	down	1.33631e-18	-2.03005	down	0.0862989	-0.481176	normal	4.99514e-05	-1.43301	down	1.22191e-09	-1.8296	down	1.43763e-13	-1.72898	down	gene-LOC107410780	LOC107410780	28.3895	40.6248	33.6501	30.0599	30.6761	2.30277
232	novel_miR_250	/	0.850779	0.0402652	normal	0.246913	-0.300235	normal	0.0870452	-0.446772	normal	0.0483618	-0.570786	normal	0.502087	-0.152764	normal	0.15687	-0.406275	normal	0.808691	-0.0873445	normal	0.245431	-0.422854	normal	0.622678	0.177547	normal	0.380533	-0.220317	normal	0.385793	-0.241249	normal	0.00813851	-0.681602	down	0.495883	-0.207712	normal	gene-LOC107410841	LOC107410841	3.39638	4.23095	4.34157	4.96911	5.90534	2.43067
233	novel_miR_133	MIR396	0.0179549	-0.533349	normal	0.137105	-0.300155	normal	0.00155088	-0.6937	down	0.0604951	-0.578338	normal	5.99465e-09	-1.17729	down	0.125076	-0.379797	normal	0.00637324	-0.814288	down	0.57101	0.148838	normal	0.496159	0.337875	normal	0.27389	0.123102	normal	0.980599	0.00650486	normal	0.00403952	0.66018	up	0.0347095	0.944142	up	gene-LOC107410861	LOC107410861	14.0729	20.6502	16.4405	14.6276	14.5916	11.7975
234	novel_miR_455	MIR171_1	0.14788	-0.379338	normal	0.0887962	1.07967	normal	0.0132185	-0.835665	down	0.000584596	-1.02362	down	0.340795	0.272391	normal	3.30944e-05	1.67964	up	0.48316	-0.70776	normal	0.00155979	1.02583	up	2.23907e-09	2.19651	up	0.0133846	0.770892	up	0.0746113	0.699896	normal	0.867684	-0.0499173	normal	0.00748053	0.926546	up	gene-LOC107410867	LOC107410867	1.44458	0.893969	1.61011	5.29827	3.82452	1.80204
235	novel_miR_216	/	0.130636	-0.460421	normal	0.371968	-0.468767	normal	0.000778602	-1.2482	down	0.026838	-0.879068	down	0.00465079	-1.15145	down	0.152891	-0.771301	normal	0.00142293	-2.09301	down	7.92661e-09	-1.74547	down	1.33631e-18	-2.03005	down	0.0862989	-0.481176	normal	4.99514e-05	-1.43301	down	1.22191e-09	-1.8296	down	1.43763e-13	-1.72898	down	gene-LOC107410898	LOC107410898	3.26145	11.8905	10.7079	7.52382	8.39457	5.5365
236	novel_miR_115	/	0.204432	0.191867	normal	0.0587597	1.0817	normal	0.108627	1.35673	normal	0.405087	0.576398	normal	0.356106	1.04294	normal	4.37663e-05	3.58214	up	1.00269e-34	5.77287	up	1.01374e-08	3.63281	up	9.43019e-11	5.77076	up	0.000829734	1.29489	up	4.52407e-53	5.77725	up	1.37488e-11	4.77744	up	2.04682e-11	5.47426	up	gene-LOC107410940	LOC107410940	3.59691	8.53137	6.20649	7.20109	5.68687	2.20762
237	mdm-miR156t	/	0.62849	0.12931	normal	0.00386732	1.67537	up	2.22674e-05	2.58283	up	1.63147e-05	2.42192	up	0.53751	0.479773	normal	0.00360599	1.91007	up	0.684829	0.254155	normal	0.438563	-0.4431	normal	0.367802	-0.424413	normal	0.00258383	1.20539	up	0.00143619	1.44806	up	0.00516645	1.82207	up	0.00769702	1.63654	up	gene-LOC107410949	LOC107410949	9.07638	8.27378	14.6931	28.5643	25.149	10.703
238	novel_miR_115	/	0.204432	0.191867	normal	0.0587597	1.0817	normal	0.108627	1.35673	normal	0.405087	0.576398	normal	0.356106	1.04294	normal	4.37663e-05	3.58214	up	1.00269e-34	5.77287	up	1.01374e-08	3.63281	up	9.43019e-11	5.77076	up	0.000829734	1.29489	up	4.52407e-53	5.77725	up	1.37488e-11	4.77744	up	2.04682e-11	5.47426	up	gene-LOC107410964	LOC107410964	0.683688	0.539028	0.146123	0.076456	0.103258	0.333733
239	novel_miR_421	MIR399	0.0223916	-0.659659	down	1.22613e-11	-2.43598	down	1.08648e-21	-4.22473	down	1.28279e-20	-4.50475	down	0.000169157	1.66123	up	0.192997	0.57459	normal	7.0901e-19	2.87616	up	2.02202e-08	2.6924	up	4.24893e-09	3.56358	up	5.41661e-06	-1.60994	down	0.00116094	-1.22296	down	7.48377e-16	-3.24639	down	3.42921e-07	-2.6026	down	gene-LOC107410995	LOC107410995	2.31692	3.2051	3.52385	5.66276	8.26849	1.00358
240	novel_miR_239	MIR5380	0.627363	0.0549901	normal	0.111731	0.177173	normal	0.605686	-0.0809561	normal	0.308725	-0.136363	normal	1.15409e-06	-0.4664	normal	0.0434899	-0.279352	normal	0.0187611	-0.380235	normal	0.0454885	0.46721	normal	0.596699	0.179672	normal	0.0652992	0.200633	normal	0.0867452	0.221584	normal	6.60324e-12	0.889502	up	0.105533	0.552346	normal	gene-LOC107411009	LOC107411009	5.21847	4.8421	3.75057	2.27454	2.80766	2.5821
241	novel_miR_358	MIR828	0.0477256	-0.58846	down	1.34781e-15	-2.38689	down	3.60427e-21	-3.10135	down	4.43567e-18	-3.22805	down	0.180441	0.233363	normal	0.233786	0.590577	normal	4.39175e-06	1.86783	up	0.610578	0.315219	normal	0.455124	0.53262	normal	0.00139104	-0.591884	down	0.000199104	-0.866139	down	3.49052e-17	-2.99051	down	1.88468e-10	-2.90891	down	gene-LOC107411031	LOC107411031	4.38049	4.28369	0.931596	0.490878	0.41257	12.9726
242	novel_miR_439	MIR171_1	0.787931	-0.0808144	normal	0.104901	-0.802453	normal	0.422397	0.356452	normal	0.565611	-0.187496	normal	0.311419	0.344708	normal	0.876418	0.0731153	normal	0.810132	0.162669	normal	0.132673	-0.710854	normal	0.638277	0.331668	normal	0.153463	-0.389132	normal	0.00467238	-1.02118	down	0.0920686	-0.66128	normal	0.860521	-0.1189	normal	gene-LOC107411157	LOC107411157	1.06626	1.4687	1.12401	2.15449	1.76296	3.25914
243	novel_miR_169	MIR167_1	0.105776	-0.397077	normal	0.967429	0.0131537	normal	0.886022	0.0354136	normal	0.101472	-0.356744	normal	0.315946	-0.183271	normal	0.0495633	0.59064	up	0.993845	-0.00308127	normal	0.248788	-0.347949	normal	0.904726	-0.0494328	normal	0.17751	0.238005	normal	0.594197	0.129813	normal	0.714765	-0.0923163	normal	0.650833	-0.175168	normal	gene-LOC107411178	LOC107411178	1.74073	3.94399	7.97795	11.8897	9.98228	3.8199
244	mes-miR156c	/	0.7593	0.0930836	normal	0.0266142	0.956545	up	0.0245258	0.973469	up	0.00168788	1.1614	up	0.185473	0.521574	normal	0.23138	0.909057	normal	0.78076	0.17885	normal	0.842996	0.100562	normal	0.920438	0.0420029	normal	0.337495	0.389415	normal	0.244392	0.503713	normal	0.174312	0.635518	normal	0.0822668	0.74952	normal	gene-LOC107411182	LOC107411182	10.8017	11.8045	7.21903	8.94535	7.71709	7.46429
245	novel_miR_414	MIR477	0.604763	-0.144289	normal	0.209479	0.625898	normal	0.231757	0.637103	normal	0.424579	0.43671	normal	0.159711	0.654512	normal	0.775858	-0.24096	normal	0.00299194	-2.32861	down	0.855071	0.0992522	normal	0.338725	-1.07499	normal	0.00653882	-1.02119	down	0.000302438	-1.64465	down	0.70748	0.177726	normal	0.284801	-1.05978	normal	gene-LOC107411238	LOC107411238	2.78928	2.25323	1.11125	0.598288	0.897144	0
246	mdm-miR171g	MIR171_1	0.00110483	-0.650739	down	0.0380486	-0.54946	normal	0.887429	0.0352231	normal	0.435015	-0.199459	normal	0.984529	0.00424235	normal	0.00968911	0.573271	normal	0.26485	-0.47227	normal	0.00932026	-0.92482	down	0.14463	-0.522876	normal	0.329791	-0.191594	normal	0.00335519	-0.983851	down	0.0213849	-0.858206	down	0.0232593	-0.685666	down	gene-LOC107411280	LOC107411280	98.832	52.4992	49.7372	42.5086	45.6244	18.2447
247	novel_miR_145	/	0.128881	0.371783	normal	0.88121	0.0947686	normal	0.8389	0.171115	normal	0.549282	0.446523	normal	0.616342	0.433184	normal	0.344995	0.816408	normal	5.05286e-09	3.7967	up	0.0334317	1.77789	up	0.0263692	1.62673	up	0.00214914	1.25252	up	2.5171e-13	2.92663	up	0.0211185	1.7391	up	0.0254671	1.63593	up	gene-LOC107411343	LOC107411343	4.35341	5.09113	4.03796	3.31752	4.16164	2.39187
248	novel_miR_421	MIR399	0.0223916	-0.659659	down	1.22613e-11	-2.43598	down	1.08648e-21	-4.22473	down	1.28279e-20	-4.50475	down	0.000169157	1.66123	up	0.192997	0.57459	normal	7.0901e-19	2.87616	up	2.02202e-08	2.6924	up	4.24893e-09	3.56358	up	5.41661e-06	-1.60994	down	0.00116094	-1.22296	down	7.48377e-16	-3.24639	down	3.42921e-07	-2.6026	down	gene-LOC107411353	LOC107411353	0.0947513	0.0901803	0.302647	0.881725	0.563761	0.026101
249	novel_miR_71	/	3.63074e-06	-1.17581	down	0.0480331	-1.16521	down	3.45281e-30	-4.94784	down	9.15297e-36	-4.62808	down	3.15209e-12	-1.94826	down	0.0728646	-1.03038	normal	0.350751	-0.827499	normal	0.923794	-0.0941388	normal	0.361451	-1.03719	normal	0.2731	-0.428313	normal	0.171359	-0.546366	normal	1.59398e-07	-3.13758	down	2.26247e-05	-3.41725	down	gene-LOC107411363	LOC107411363	17.8451	17.6884	23.507	29.3546	27.9343	36.4532
250	novel_miR_169	MIR167_1	0.105776	-0.397077	normal	0.967429	0.0131537	normal	0.886022	0.0354136	normal	0.101472	-0.356744	normal	0.315946	-0.183271	normal	0.0495633	0.59064	up	0.993845	-0.00308127	normal	0.248788	-0.347949	normal	0.904726	-0.0494328	normal	0.17751	0.238005	normal	0.594197	0.129813	normal	0.714765	-0.0923163	normal	0.650833	-0.175168	normal	gene-LOC107411412	LOC107411412	21.9855	23.3954	17.3841	20.7358	18.9833	40.9706
251	novel_miR_145	/	0.128881	0.371783	normal	0.88121	0.0947686	normal	0.8389	0.171115	normal	0.549282	0.446523	normal	0.616342	0.433184	normal	0.344995	0.816408	normal	5.05286e-09	3.7967	up	0.0334317	1.77789	up	0.0263692	1.62673	up	0.00214914	1.25252	up	2.5171e-13	2.92663	up	0.0211185	1.7391	up	0.0254671	1.63593	up	gene-LOC107411454	LOC107411454	1.83749	3.3071	2.74827	1.41199	1.66127	0.798628
252	novel_miR_188	MIR482	0.71888	-0.086495	normal	0.0257674	0.431988	normal	0.010889	0.534891	normal	0.19486	0.278625	normal	0.0287737	0.384673	normal	0.734982	0.108331	normal	0.217387	-0.318437	normal	0.107529	0.463664	normal	0.0821575	0.84159	normal	0.0388578	-0.396447	normal	0.155091	-0.295238	normal	0.00395648	0.656532	up	0.0946515	0.780991	normal	gene-LOC107411470	LOC107411470	5.3312	6.44461	7.12122	7.80125	7.64845	6.29011
253	novel_miR_185	/	0.236043	0.322643	normal	0.876457	0.0888714	normal	0.825932	-0.0918821	normal	0.558373	-0.195792	normal	0.00185733	0.865499	up	0.0550292	0.611721	normal	0.156248	0.997319	normal	0.412966	0.373696	normal	1.39224e-05	1.47974	up	0.561887	0.133121	normal	0.373926	0.252909	normal	0.106689	-0.536077	normal	0.0817433	0.459433	normal	gene-LOC107411475	LOC107411475	16.411	17.1439	11.4499	20.4195	12.8503	12.97
254	novel_miR_126	/	0.0520412	0.301104	normal	0.381508	-0.134237	normal	0.482457	-0.128603	normal	0.968614	-0.00707713	normal	0.00270237	0.389026	normal	0.500747	0.111399	normal	0.000460772	0.630044	up	0.263352	0.280063	normal	0.638042	0.127423	normal	0.965339	0.00529315	normal	0.643317	0.0596278	normal	0.156675	-0.201573	normal	0.339171	-0.225461	normal	gene-LOC107411499	LOC107411499	0.062268	1.54398	1.13585	0.0912777	0.179353	0.023058
255	novel_miR_127	/	0.0489488	-0.402348	normal	3.40534e-13	-1.70009	down	2.56293e-37	-2.66835	down	1.0267e-28	-2.47457	down	1.44089e-12	-1.1437	down	0.0079537	-0.654322	down	0.468303	-0.327304	normal	0.638626	0.189271	normal	0.469577	0.406468	normal	0.883883	-0.0227233	normal	0.00494021	-0.916101	down	0.000136127	-1.29667	down	0.0995501	-0.843935	normal	gene-LOC107411528	LOC107411528	7.26382	10.5475	11.4225	14.9718	14.9355	5.39707
256	novel_miR_85	/	0.285289	0.274221	normal	0.846369	-0.0637892	normal	0.496128	-0.248103	normal	0.277403	-0.312472	normal	0.0725705	0.530495	normal	0.179595	0.349484	normal	0.00334188	1.07412	up	0.0260606	0.870868	up	0.050382	0.820541	normal	0.601845	0.121594	normal	0.189231	0.388696	normal	0.68801	0.123513	normal	0.969321	0.0154478	normal	gene-LOC107411536	LOC107411536	34.7645	42.086	39.0881	42.6924	46.3312	28.7143
257	mdm-miR162a	MIR162_2	5.42833e-05	-0.613568	down	0.0188035	-0.42142	normal	0.914534	-0.0267446	normal	0.062557	-0.343813	normal	1.58396e-06	0.553516	normal	4.0482e-09	1.25208	up	0.0130385	0.817049	up	0.0294663	0.597148	up	0.000143086	1.17713	up	0.926331	0.0159181	normal	0.518765	-0.181464	normal	0.767818	0.0570868	normal	0.250629	0.334853	normal	gene-LOC107411549	LOC107411549	0.853076	1.69981	1.56936	1.68593	1.99802	2.29586
258	novel_miR_108	/	7.75034e-05	-1.20518	down	7.13448e-08	-2.86759	down	4.20946e-10	-3.49093	down	5.91206e-11	-3.65066	down	9.81887e-05	-2.04491	down	0.0217724	-1.55939	down	0.265767	-1.05892	normal	0.0650712	-1.7641	normal	0.0020594	-3.71481	down	0.000220785	-1.41265	down	1.26965e-05	-1.95798	down	2.20537e-08	-3.68633	down	9.20076e-08	-4.95013	down	gene-LOC107411580	LOC107411580	5.3187	9.46238	2.13198	0.373259	0.791086	9.78623
259	novel_miR_265	MIR159	0.0289432	-0.422043	normal	0.015749	-0.459853	normal	0.007547	-0.644669	down	1.46476e-07	-0.747841	down	2.07063e-05	0.525072	normal	7.43258e-06	1.07556	up	0.00887408	0.974682	up	0.109544	0.434114	normal	3.22053e-06	1.31374	up	0.728013	0.0517822	normal	0.896414	-0.0411242	normal	0.000600556	-0.698407	down	0.731052	0.0880336	normal	gene-LOC107411640	LOC107411640	3.40865	3.48578	4.92091	13.4792	10.7026	1.06543
260	novel_miR_265	MIR159	0.0289432	-0.422043	normal	0.015749	-0.459853	normal	0.007547	-0.644669	down	1.46476e-07	-0.747841	down	2.07063e-05	0.525072	normal	7.43258e-06	1.07556	up	0.00887408	0.974682	up	0.109544	0.434114	normal	3.22053e-06	1.31374	up	0.728013	0.0517822	normal	0.896414	-0.0411242	normal	0.000600556	-0.698407	down	0.731052	0.0880336	normal	gene-LOC107411641	LOC107411641	0.770982	0.919394	1.12009	3.85716	2.85252	0.205461
261	novel_miR_344	/	0.350024	-0.201253	normal	1.76334e-08	0.757132	up	2.32491e-06	0.98084	up	5.3936e-06	0.950715	up	3.03611e-11	0.593663	up	0.00971115	0.814316	up	0.869445	-0.0611224	normal	0.630257	0.135203	normal	0.0369564	0.820809	up	0.897071	-0.0273141	normal	0.855786	0.0592585	normal	0.0235652	0.567555	normal	0.000853135	1.22419	up	gene-LOC107411715	LOC107411715	124.595	116.336	130.638	120.657	135.282	82.6594
262	novel_miR_71	/	3.63074e-06	-1.17581	down	0.0480331	-1.16521	down	3.45281e-30	-4.94784	down	9.15297e-36	-4.62808	down	3.15209e-12	-1.94826	down	0.0728646	-1.03038	normal	0.350751	-0.827499	normal	0.923794	-0.0941388	normal	0.361451	-1.03719	normal	0.2731	-0.428313	normal	0.171359	-0.546366	normal	1.59398e-07	-3.13758	down	2.26247e-05	-3.41725	down	gene-LOC107411764	LOC107411764	0.104626	0.164746	0.240553	1.03278	0.695277	0.123337
263	novel_miR_108	/	7.75034e-05	-1.20518	down	7.13448e-08	-2.86759	down	4.20946e-10	-3.49093	down	5.91206e-11	-3.65066	down	9.81887e-05	-2.04491	down	0.0217724	-1.55939	down	0.265767	-1.05892	normal	0.0650712	-1.7641	normal	0.0020594	-3.71481	down	0.000220785	-1.41265	down	1.26965e-05	-1.95798	down	2.20537e-08	-3.68633	down	9.20076e-08	-4.95013	down	gene-LOC107411771	LOC107411771	2.84186	3.57006	5.6606	9.88452	7.72873	3.48916
264	bcy-miR156	MIR156	0.624223	0.135327	normal	0.48551	0.432635	normal	0.0976703	1.14365	normal	0.077545	1.09565	normal	0.30551	0.737158	normal	0.0882828	1.18178	normal	0.906955	0.120619	normal	0.716673	0.257025	normal	0.399484	0.490898	normal	0.177848	0.543528	normal	0.96088	-0.0240628	normal	0.17806	0.862823	normal	0.12736	0.937628	normal	gene-LOC107411779	LOC107411779	76.8167	165.013	172.694	274.938	204.501	139.075
265	novel_miR_468	/	0.436528	-0.217544	normal	0.364734	0.251098	normal	0.372732	-0.319001	normal	0.615192	-0.122259	normal	0.662219	0.105596	normal	0.176032	0.664215	normal	0.776306	-0.148281	normal	0.909679	-0.0500945	normal	0.000242984	1.27718	up	0.535784	0.205048	normal	0.965131	0.0173721	normal	0.214184	-0.427933	normal	0.00135314	1.08957	up	gene-LOC107411782	LOC107411782	49.3444	19.9513	27.6401	29.1471	30.447	49.5356
266	novel_miR_150	MIR395	0.913154	-0.0325262	normal	0.0166575	-1.00221	down	0.0436661	0.976131	up	0.29994	0.525697	normal	5.20049e-37	4.89637	up	1.42947e-17	3.82055	up	9.91796e-20	5.09163	up	0.166166	0.539397	normal	0.167056	0.66511	normal	0.00291533	-0.931917	down	0.121817	-0.656826	normal	5.77198e-35	-3.28786	down	1.1669e-53	-3.66601	down	gene-LOC107411814	LOC107411814	10.9583	12.2475	9.05333	12.0855	9.17524	13.1993
267	novel_miR_133	MIR396	0.0179549	-0.533349	normal	0.137105	-0.300155	normal	0.00155088	-0.6937	down	0.0604951	-0.578338	normal	5.99465e-09	-1.17729	down	0.125076	-0.379797	normal	0.00637324	-0.814288	down	0.57101	0.148838	normal	0.496159	0.337875	normal	0.27389	0.123102	normal	0.980599	0.00650486	normal	0.00403952	0.66018	up	0.0347095	0.944142	up	gene-LOC107411883	LOC107411883	5.8688	6.10013	4.10764	3.05802	3.85365	5.68034
268	novel_miR_276	/	0.217586	-0.315663	normal	0.521759	-0.186698	normal	0.00258768	-1.17743	down	0.000398634	-1.0708	down	0.141189	0.403894	normal	0.000467554	1.46702	up	0.0510194	0.997453	normal	0.271749	-0.515325	normal	0.318801	-0.446603	normal	0.084851	0.540469	normal	0.427021	0.323414	normal	6.53467e-08	-2.07683	down	3.83111e-06	-1.86885	down	gene-LOC107411893	LOC107411893	3.99393	4.25503	6.49709	9.07287	7.90158	2.73915
269	novel_miR_150	MIR395	0.913154	-0.0325262	normal	0.0166575	-1.00221	down	0.0436661	0.976131	up	0.29994	0.525697	normal	5.20049e-37	4.89637	up	1.42947e-17	3.82055	up	9.91796e-20	5.09163	up	0.166166	0.539397	normal	0.167056	0.66511	normal	0.00291533	-0.931917	down	0.121817	-0.656826	normal	5.77198e-35	-3.28786	down	1.1669e-53	-3.66601	down	gene-LOC107411895	LOC107411895	1.15213	1.18803	2.19917	7.88722	8.22051	2.22979
270	novel_miR_487	MIR156	0.65759	0.116546	normal	0.99576	-0.00338017	normal	0.355213	0.704585	normal	0.18282	0.868792	normal	0.0586164	1.2321	normal	0.116146	1.30383	normal	0.0402646	1.71586	up	0.000128352	2.19679	up	1.14406e-06	2.14187	up	0.403526	0.341296	normal	0.220019	0.516291	normal	3.41388e-05	1.98169	up	4.59847e-06	1.87461	up	gene-LOC107411945	LOC107411945	31.7652	49.7262	30.8793	20.5238	22.1871	50.0097
271	novel_miR_115	/	0.204432	0.191867	normal	0.0587597	1.0817	normal	0.108627	1.35673	normal	0.405087	0.576398	normal	0.356106	1.04294	normal	4.37663e-05	3.58214	up	1.00269e-34	5.77287	up	1.01374e-08	3.63281	up	9.43019e-11	5.77076	up	0.000829734	1.29489	up	4.52407e-53	5.77725	up	1.37488e-11	4.77744	up	2.04682e-11	5.47426	up	gene-LOC107411970	LOC107411970	4.23295	2.65062	3.6074	4.11866	5.0195	1.06302
272	novel_miR_185	/	0.236043	0.322643	normal	0.876457	0.0888714	normal	0.825932	-0.0918821	normal	0.558373	-0.195792	normal	0.00185733	0.865499	up	0.0550292	0.611721	normal	0.156248	0.997319	normal	0.412966	0.373696	normal	1.39224e-05	1.47974	up	0.561887	0.133121	normal	0.373926	0.252909	normal	0.106689	-0.536077	normal	0.0817433	0.459433	normal	gene-LOC107411989	LOC107411989	2.57109	2.1483	2.5938	7.78124	5.70514	7.25511
273	novel_miR_379	/	0.663	0.115863	normal	0.771164	0.182346	normal	0.552773	0.508165	normal	0.324903	0.658391	normal	0.303098	0.838488	normal	0.431841	0.654171	normal	0.477078	0.572911	normal	0.194716	1.00629	normal	0.00357223	1.9636	up	0.813287	0.0948401	normal	0.901313	-0.0601045	normal	0.0972176	1.009	normal	0.0170236	1.72347	up	gene-LOC107412019	LOC107412019	15.7032	13.9317	16.3617	17.7358	16.2353	21.3151
274	novel_miR_70	MIR482	0.446662	-0.16261	normal	1.10158e-09	0.984992	up	9.91293e-07	1.03161	up	7.83836e-17	1.3762	up	0.0388731	0.253198	normal	0.153006	0.374341	normal	1.29909e-05	-1.12273	down	0.684403	-0.113527	normal	0.123897	-0.840187	normal	0.380213	-0.0967513	normal	0.0683005	-0.406586	normal	0.00304445	0.707813	up	0.588388	0.287052	normal	gene-LOC107412030	LOC107412030	8.80715	7.61463	9.39155	19.6338	15.5021	7.52997
275	novel_miR_229	MIR394	0.438982	-0.225262	normal	0.144021	0.503931	normal	0.0356792	0.643569	up	0.0710858	0.546814	normal	0.650131	0.13026	normal	0.216156	0.523156	normal	0.197162	-0.761182	normal	0.321536	-0.361993	normal	0.461514	0.275997	normal	0.922453	0.0246611	normal	0.383612	-0.366687	normal	0.541058	0.197145	normal	0.0329736	0.736456	up	gene-LOC107412068	LOC107412068	3.0975	5.45714	8.90041	14.6311	11.499	4.58042
276	novel_miR_232	/	0.30458	-0.270724	normal	0.94325	-0.0442657	normal	0.000284822	-3.14365	down	0.0282502	-1.61837	down	2.74169e-06	2.086	up	3.83302e-06	4.02623	up	5.1069e-05	3.22288	up	0.000136333	3.9375	up	2.29428e-07	5.03613	up	0.0477911	0.80838	up	0.014212	1.02537	up	0.404134	0.632494	normal	0.0293458	1.69157	up	gene-LOC107412071	LOC107412071	21.994	30.4865	24.7936	15.7719	19.5308	26.3072
277	novel_miR_145	/	0.128881	0.371783	normal	0.88121	0.0947686	normal	0.8389	0.171115	normal	0.549282	0.446523	normal	0.616342	0.433184	normal	0.344995	0.816408	normal	5.05286e-09	3.7967	up	0.0334317	1.77789	up	0.0263692	1.62673	up	0.00214914	1.25252	up	2.5171e-13	2.92663	up	0.0211185	1.7391	up	0.0254671	1.63593	up	gene-LOC107412072	LOC107412072	2.90324	2.84297	1.09281	0.396403	0.518591	3.8563
278	novel_miR_127	/	0.0489488	-0.402348	normal	3.40534e-13	-1.70009	down	2.56293e-37	-2.66835	down	1.0267e-28	-2.47457	down	1.44089e-12	-1.1437	down	0.0079537	-0.654322	down	0.468303	-0.327304	normal	0.638626	0.189271	normal	0.469577	0.406468	normal	0.883883	-0.0227233	normal	0.00494021	-0.916101	down	0.000136127	-1.29667	down	0.0995501	-0.843935	normal	gene-LOC107412075	LOC107412075	6.70331	5.84047	4.63172	3.02224	3.58609	6.58058
279	novel_miR_199	/	0.55347	-0.166408	normal	0.673148	0.232089	normal	0.162258	0.884067	normal	0.270879	0.598481	normal	0.319751	0.553838	normal	0.156241	1.14048	normal	0.404356	0.669459	normal	0.681646	0.250775	normal	0.212651	0.80719	normal	0.825106	0.0893989	normal	0.569243	0.271734	normal	0.150528	0.724487	normal	0.14652	0.907347	normal	gene-LOC107412119	LOC107412119	1.40053	0.719373	1.43128	3.18471	3.13121	1.4171
280	novel_miR_283	/	0.150747	-0.298856	normal	0.0132618	0.606168	up	0.000251747	0.740017	up	0.0058295	0.522586	normal	2.65452e-23	-2.62048	down	6.48238e-13	-2.56779	down	7.3557e-22	-3.52731	down	1.59855e-21	-3.18139	down	2.31285e-29	-3.52535	down	0.351758	-0.30184	normal	0.358733	-0.313135	normal	0.701339	0.156392	normal	0.405624	-0.348169	normal	gene-LOC107412198	LOC107412198	0.362806	0.378595	0.533581	1.21697	0.693442	0.228847
281	novel_miR_398	MIR319	0.83448	0.0490943	normal	0.430231	-0.411426	normal	0.434914	-0.522767	normal	0.340894	0.526834	normal	0.348582	-0.474246	normal	0.833243	-0.20342	normal	0.511162	0.402256	normal	0.466431	0.518198	normal	0.18693	1.14472	normal	0.248018	0.368865	normal	0.453957	0.299661	normal	0.331217	0.461887	normal	0.0103886	2.02998	up	gene-LOC107412204	LOC107412204	150.024	165.784	156.784	169.279	160.394	31.9639
282	novel_miR_216	/	0.130636	-0.460421	normal	0.371968	-0.468767	normal	0.000778602	-1.2482	down	0.026838	-0.879068	down	0.00465079	-1.15145	down	0.152891	-0.771301	normal	0.00142293	-2.09301	down	7.92661e-09	-1.74547	down	1.33631e-18	-2.03005	down	0.0862989	-0.481176	normal	4.99514e-05	-1.43301	down	1.22191e-09	-1.8296	down	1.43763e-13	-1.72898	down	gene-LOC107412215	LOC107412215	17.3733	14.3389	10.7609	10.0332	10.0972	34.697
283	novel_miR_216	/	0.130636	-0.460421	normal	0.371968	-0.468767	normal	0.000778602	-1.2482	down	0.026838	-0.879068	down	0.00465079	-1.15145	down	0.152891	-0.771301	normal	0.00142293	-2.09301	down	7.92661e-09	-1.74547	down	1.33631e-18	-2.03005	down	0.0862989	-0.481176	normal	4.99514e-05	-1.43301	down	1.22191e-09	-1.8296	down	1.43763e-13	-1.72898	down	gene-LOC107412247	LOC107412247	38.5492	26.7057	25.7971	20.3163	23.5145	31.4238
284	novel_miR_133	MIR396	0.0179549	-0.533349	normal	0.137105	-0.300155	normal	0.00155088	-0.6937	down	0.0604951	-0.578338	normal	5.99465e-09	-1.17729	down	0.125076	-0.379797	normal	0.00637324	-0.814288	down	0.57101	0.148838	normal	0.496159	0.337875	normal	0.27389	0.123102	normal	0.980599	0.00650486	normal	0.00403952	0.66018	up	0.0347095	0.944142	up	gene-LOC107412280	LOC107412280	7.59498	12.415	10.7543	21.844	15.0323	8.32934
285	novel_miR_276	/	0.217586	-0.315663	normal	0.521759	-0.186698	normal	0.00258768	-1.17743	down	0.000398634	-1.0708	down	0.141189	0.403894	normal	0.000467554	1.46702	up	0.0510194	0.997453	normal	0.271749	-0.515325	normal	0.318801	-0.446603	normal	0.084851	0.540469	normal	0.427021	0.323414	normal	6.53467e-08	-2.07683	down	3.83111e-06	-1.86885	down	gene-LOC107412312	LOC107412312	13.7115	14.4464	19.1086	23.0298	23.4164	24.068
286	novel_miR_145	/	0.128881	0.371783	normal	0.88121	0.0947686	normal	0.8389	0.171115	normal	0.549282	0.446523	normal	0.616342	0.433184	normal	0.344995	0.816408	normal	5.05286e-09	3.7967	up	0.0334317	1.77789	up	0.0263692	1.62673	up	0.00214914	1.25252	up	2.5171e-13	2.92663	up	0.0211185	1.7391	up	0.0254671	1.63593	up	gene-LOC107412313	LOC107412313	4.34845	5.74845	9.37045	10.496	9.82411	5.45179
287	novel_miR_71	/	3.63074e-06	-1.17581	down	0.0480331	-1.16521	down	3.45281e-30	-4.94784	down	9.15297e-36	-4.62808	down	3.15209e-12	-1.94826	down	0.0728646	-1.03038	normal	0.350751	-0.827499	normal	0.923794	-0.0941388	normal	0.361451	-1.03719	normal	0.2731	-0.428313	normal	0.171359	-0.546366	normal	1.59398e-07	-3.13758	down	2.26247e-05	-3.41725	down	gene-LOC107412321	LOC107412321	17.0944	31.4538	45.0706	37.782	41.2026	22.8833
288	novel_miR_379	/	0.663	0.115863	normal	0.771164	0.182346	normal	0.552773	0.508165	normal	0.324903	0.658391	normal	0.303098	0.838488	normal	0.431841	0.654171	normal	0.477078	0.572911	normal	0.194716	1.00629	normal	0.00357223	1.9636	up	0.813287	0.0948401	normal	0.901313	-0.0601045	normal	0.0972176	1.009	normal	0.0170236	1.72347	up	gene-LOC107412353	LOC107412353	5.55197	6.35038	5.82477	10.1294	9.61193	3.40952
289	novel_miR_169	MIR167_1	0.105776	-0.397077	normal	0.967429	0.0131537	normal	0.886022	0.0354136	normal	0.101472	-0.356744	normal	0.315946	-0.183271	normal	0.0495633	0.59064	up	0.993845	-0.00308127	normal	0.248788	-0.347949	normal	0.904726	-0.0494328	normal	0.17751	0.238005	normal	0.594197	0.129813	normal	0.714765	-0.0923163	normal	0.650833	-0.175168	normal	gene-LOC107412371	LOC107412371	2.47408	3.70486	1.70467	1.06328	0.839903	2.70509
290	novel_miR_216	/	0.130636	-0.460421	normal	0.371968	-0.468767	normal	0.000778602	-1.2482	down	0.026838	-0.879068	down	0.00465079	-1.15145	down	0.152891	-0.771301	normal	0.00142293	-2.09301	down	7.92661e-09	-1.74547	down	1.33631e-18	-2.03005	down	0.0862989	-0.481176	normal	4.99514e-05	-1.43301	down	1.22191e-09	-1.8296	down	1.43763e-13	-1.72898	down	gene-LOC107412396	LOC107412396	34.6436	37.3745	41.2872	26.9129	35.0301	22.8863
291	novel_miR_216	/	0.130636	-0.460421	normal	0.371968	-0.468767	normal	0.000778602	-1.2482	down	0.026838	-0.879068	down	0.00465079	-1.15145	down	0.152891	-0.771301	normal	0.00142293	-2.09301	down	7.92661e-09	-1.74547	down	1.33631e-18	-2.03005	down	0.0862989	-0.481176	normal	4.99514e-05	-1.43301	down	1.22191e-09	-1.8296	down	1.43763e-13	-1.72898	down	gene-LOC107412411	LOC107412411	2.31844	1.97795	0.910117	0.502131	0.596396	0
292	novel_miR_150	MIR395	0.913154	-0.0325262	normal	0.0166575	-1.00221	down	0.0436661	0.976131	up	0.29994	0.525697	normal	5.20049e-37	4.89637	up	1.42947e-17	3.82055	up	9.91796e-20	5.09163	up	0.166166	0.539397	normal	0.167056	0.66511	normal	0.00291533	-0.931917	down	0.121817	-0.656826	normal	5.77198e-35	-3.28786	down	1.1669e-53	-3.66601	down	gene-LOC107412439	LOC107412439	4.7136	7.79698	10.0309	15.543	12.8249	9.39258
293	gma-miR5368	MIR9408	0.507981	-0.0526198	normal	0.226453	0.598809	normal	0.732892	0.268974	normal	0.468594	-0.445494	normal	0.903061	-0.146908	normal	0.345679	0.918793	normal	0.171432	-1.76864	normal	0.662948	-0.406702	normal	0.260347	1.36623	normal	0.537641	0.14679	normal	0.428636	0.284897	normal	0.992925	0.00777728	normal	0.380077	0.901019	normal	gene-LOC107412456	LOC107412456	0.585601	2.00491	7.32768	17.9726	13.4283	5.01489
294	bcy-miR156	MIR156	0.624223	0.135327	normal	0.48551	0.432635	normal	0.0976703	1.14365	normal	0.077545	1.09565	normal	0.30551	0.737158	normal	0.0882828	1.18178	normal	0.906955	0.120619	normal	0.716673	0.257025	normal	0.399484	0.490898	normal	0.177848	0.543528	normal	0.96088	-0.0240628	normal	0.17806	0.862823	normal	0.12736	0.937628	normal	gene-LOC107412465	LOC107412465	0.296156	0.744607	0.942682	4.92922	2.22167	0.390471
295	mes-miR156c	/	0.7593	0.0930836	normal	0.0266142	0.956545	up	0.0245258	0.973469	up	0.00168788	1.1614	up	0.185473	0.521574	normal	0.23138	0.909057	normal	0.78076	0.17885	normal	0.842996	0.100562	normal	0.920438	0.0420029	normal	0.337495	0.389415	normal	0.244392	0.503713	normal	0.174312	0.635518	normal	0.0822668	0.74952	normal	gene-LOC107412526	LOC107412526	3.99388	3.44902	2.94945	0.995646	1.32845	7.44047
296	novel_miR_133	MIR396	0.0179549	-0.533349	normal	0.137105	-0.300155	normal	0.00155088	-0.6937	down	0.0604951	-0.578338	normal	5.99465e-09	-1.17729	down	0.125076	-0.379797	normal	0.00637324	-0.814288	down	0.57101	0.148838	normal	0.496159	0.337875	normal	0.27389	0.123102	normal	0.980599	0.00650486	normal	0.00403952	0.66018	up	0.0347095	0.944142	up	gene-LOC107412534	LOC107412534	113.791	71.2395	86.3103	76.2085	81.7448	142.932
297	novel_miR_150	MIR395	0.913154	-0.0325262	normal	0.0166575	-1.00221	down	0.0436661	0.976131	up	0.29994	0.525697	normal	5.20049e-37	4.89637	up	1.42947e-17	3.82055	up	9.91796e-20	5.09163	up	0.166166	0.539397	normal	0.167056	0.66511	normal	0.00291533	-0.931917	down	0.121817	-0.656826	normal	5.77198e-35	-3.28786	down	1.1669e-53	-3.66601	down	gene-LOC107412544	LOC107412544	30.3233	36.701	37.9768	36.2199	38.3924	68.5079
298	novel_miR_455	MIR171_1	0.14788	-0.379338	normal	0.0887962	1.07967	normal	0.0132185	-0.835665	down	0.000584596	-1.02362	down	0.340795	0.272391	normal	3.30944e-05	1.67964	up	0.48316	-0.70776	normal	0.00155979	1.02583	up	2.23907e-09	2.19651	up	0.0133846	0.770892	up	0.0746113	0.699896	normal	0.867684	-0.0499173	normal	0.00748053	0.926546	up	gene-LOC107412561	LOC107412561	27.624	24.8296	35.8891	125.472	97.8065	2.46954
299	novel_miR_161	/	0.0741193	-0.435735	normal	0.0934105	-0.418384	normal	0.000611681	-0.969089	down	9.84008e-10	-1.415	down	0.327399	0.261668	normal	0.0416845	0.783697	up	0.0171098	0.809796	up	0.00166148	1.00358	up	1.17809e-20	2.22782	up	0.936938	-0.0244095	normal	0.811234	0.0753185	normal	0.560849	-0.18944	normal	0.0516339	0.575673	normal	gene-LOC107412581	LOC107412581	1.08865	1.25761	0.933369	0.580574	0.960154	2.27558
300	novel_miR_133	MIR396	0.0179549	-0.533349	normal	0.137105	-0.300155	normal	0.00155088	-0.6937	down	0.0604951	-0.578338	normal	5.99465e-09	-1.17729	down	0.125076	-0.379797	normal	0.00637324	-0.814288	down	0.57101	0.148838	normal	0.496159	0.337875	normal	0.27389	0.123102	normal	0.980599	0.00650486	normal	0.00403952	0.66018	up	0.0347095	0.944142	up	gene-LOC107412653	LOC107412653	242.302	233.908	166.125	146.78	143.109	287.961
301	novel_miR_358	MIR828	0.0477256	-0.58846	down	1.34781e-15	-2.38689	down	3.60427e-21	-3.10135	down	4.43567e-18	-3.22805	down	0.180441	0.233363	normal	0.233786	0.590577	normal	4.39175e-06	1.86783	up	0.610578	0.315219	normal	0.455124	0.53262	normal	0.00139104	-0.591884	down	0.000199104	-0.866139	down	3.49052e-17	-2.99051	down	1.88468e-10	-2.90891	down	gene-LOC107412691	LOC107412691	1.37527	3.60803	1.17271	3.93128	2.18496	6.79049
302	novel_miR_169	MIR167_1	0.105776	-0.397077	normal	0.967429	0.0131537	normal	0.886022	0.0354136	normal	0.101472	-0.356744	normal	0.315946	-0.183271	normal	0.0495633	0.59064	up	0.993845	-0.00308127	normal	0.248788	-0.347949	normal	0.904726	-0.0494328	normal	0.17751	0.238005	normal	0.594197	0.129813	normal	0.714765	-0.0923163	normal	0.650833	-0.175168	normal	gene-LOC107412717	LOC107412717	0.141767	1.3412	0.0701887	0.162987	0.0836437	0.0279073
303	novel_miR_108	/	7.75034e-05	-1.20518	down	7.13448e-08	-2.86759	down	4.20946e-10	-3.49093	down	5.91206e-11	-3.65066	down	9.81887e-05	-2.04491	down	0.0217724	-1.55939	down	0.265767	-1.05892	normal	0.0650712	-1.7641	normal	0.0020594	-3.71481	down	0.000220785	-1.41265	down	1.26965e-05	-1.95798	down	2.20537e-08	-3.68633	down	9.20076e-08	-4.95013	down	gene-LOC107412751	LOC107412751	17.6304	19.1035	17.6592	27.0204	20.8935	14.9504
304	novel_miR_178	MIR164	0.0734553	-0.453568	normal	0.746464	-0.0870341	normal	0.000579864	-0.998503	down	8.12827e-05	-0.889328	down	0.0637042	0.352169	normal	0.00257377	0.982753	up	0.0128459	0.896869	up	0.0394625	0.762807	up	0.00263943	0.863366	up	0.854596	0.0337067	normal	0.154902	0.371523	normal	0.0739343	-0.537492	normal	0.151795	-0.336855	normal	gene-LOC107412814	LOC107412814	0.770317	0.618457	0.65789	0.313101	0.617477	0.808121
305	novel_miR_33	/	0.461591	-0.113774	normal	0.157896	-0.24016	normal	0.337575	-0.200686	normal	0.884299	0.0175518	normal	0.879486	-0.0184535	normal	0.737718	0.0693731	normal	0.394334	0.19502	normal	0.975696	0.00815917	normal	0.010147	-0.450956	normal	0.597241	-0.0752702	normal	0.605161	-0.0871455	normal	0.373224	-0.147035	normal	0.0256948	-0.371458	normal	gene-LOC107412832	LOC107412832	0.836052	0.489045	1.53021	3.67745	2.62635	0.0486263
306	novel_miR_398	MIR319	0.83448	0.0490943	normal	0.430231	-0.411426	normal	0.434914	-0.522767	normal	0.340894	0.526834	normal	0.348582	-0.474246	normal	0.833243	-0.20342	normal	0.511162	0.402256	normal	0.466431	0.518198	normal	0.18693	1.14472	normal	0.248018	0.368865	normal	0.453957	0.299661	normal	0.331217	0.461887	normal	0.0103886	2.02998	up	gene-LOC107412843	LOC107412843	45.7454	36.8776	36.0183	34.7106	35.4769	52.9808
307	novel_miR_129	MIR319	0.530724	0.156735	normal	0.682405	0.204025	normal	0.0428999	1.0044	up	0.000102169	1.87819	up	0.449138	-0.331307	normal	0.522626	-0.497599	normal	0.988248	-0.00870801	normal	0.27152	0.461766	normal	0.0977913	1.33833	normal	0.110373	0.410539	normal	0.229151	0.45734	normal	4.39956e-07	1.88626	up	6.79989e-06	3.35886	up	gene-LOC107412845	LOC107412845	2.33845	3.04293	2.88454	1.61208	2.42241	6.71345
308	novel_miR_221	/	0.839084	-0.0530245	normal	2.21917e-06	0.850633	up	7.77158e-09	2.0882	up	2.75036e-13	2.3059	up	8.35508e-08	1.30608	up	0.126824	0.562201	normal	0.677464	0.151768	normal	0.0350682	-0.718849	down	0.679755	-0.166277	normal	0.00370865	-0.749962	down	0.350959	-0.315455	normal	0.472617	0.170476	normal	0.00537373	0.915584	up	gene-LOC107412878	LOC107412878	1.84005	1.78532	0.875624	0.689688	0.580552	2.00536
309	mdm-miR156t	/	0.62849	0.12931	normal	0.00386732	1.67537	up	2.22674e-05	2.58283	up	1.63147e-05	2.42192	up	0.53751	0.479773	normal	0.00360599	1.91007	up	0.684829	0.254155	normal	0.438563	-0.4431	normal	0.367802	-0.424413	normal	0.00258383	1.20539	up	0.00143619	1.44806	up	0.00516645	1.82207	up	0.00769702	1.63654	up	gene-LOC107412900	LOC107412900	1.73586	2.12485	2.92656	3.05139	2.9566	4.41238
310	novel_miR_496	MIR9560	0.00128163	-0.534993	normal	0.303282	-0.154072	normal	5.56233e-07	-1.04669	down	0.000449602	-0.78406	down	0.451668	-0.150817	normal	1.77826e-06	0.995011	up	0.57396	0.0971958	normal	0.0252164	0.568876	normal	0.869103	-0.0489252	normal	0.0175032	0.500163	normal	0.789006	0.0533977	normal	0.139989	-0.295708	normal	0.0311021	-0.63526	down	gene-LOC107412905	LOC107412905	41.7118	62.5127	30.0513	29.2884	26.8138	34.3075
311	novel_miR_496	MIR9560	0.00128163	-0.534993	normal	0.303282	-0.154072	normal	5.56233e-07	-1.04669	down	0.000449602	-0.78406	down	0.451668	-0.150817	normal	1.77826e-06	0.995011	up	0.57396	0.0971958	normal	0.0252164	0.568876	normal	0.869103	-0.0489252	normal	0.0175032	0.500163	normal	0.789006	0.0533977	normal	0.139989	-0.295708	normal	0.0311021	-0.63526	down	gene-LOC107412906	LOC107412906	44.4308	69.5873	31.0442	30.4618	26.6954	30.6721
312	novel_miR_106	/	0.638825	-0.140955	normal	0.752168	0.123959	normal	0.0803801	0.738387	normal	0.0411809	0.847182	up	1.13673e-90	5.97089	up	1.69304e-23	5.856	up	2.1029e-41	5.79802	up	1.67628e-74	5.98974	up	4.67687e-36	6.32789	up	0.651593	-0.11026	normal	0.974138	0.0109688	normal	0.000917697	0.880425	up	0.00146709	1.4123	up	gene-LOC107412930	LOC107412930	6.71137	10.941	31.8847	33.5089	41.7997	11.0421
313	novel_miR_48	MIR818	0.906101	0.0333317	normal	0.457305	-0.289196	normal	0.884	-0.0764475	normal	0.252568	-0.397272	normal	0.139492	0.431626	normal	0.560754	0.288697	normal	0.114641	0.658454	normal	0.299206	0.525556	normal	0.00264354	1.06238	up	0.760794	-0.101698	normal	0.631314	-0.127959	normal	0.813155	0.0671926	normal	0.372894	0.266565	normal	gene-LOC107413042	LOC107413042	0.393507	0.220422	0.365428	1.13032	0.497884	7.6284
314	novel_miR_161	/	0.0741193	-0.435735	normal	0.0934105	-0.418384	normal	0.000611681	-0.969089	down	9.84008e-10	-1.415	down	0.327399	0.261668	normal	0.0416845	0.783697	up	0.0171098	0.809796	up	0.00166148	1.00358	up	1.17809e-20	2.22782	up	0.936938	-0.0244095	normal	0.811234	0.0753185	normal	0.560849	-0.18944	normal	0.0516339	0.575673	normal	gene-LOC107413088	LOC107413088	9.20343	11.6855	13.113	17.5985	21.2404	11.4196
315	novel_miR_348	/	0.0652772	-0.558884	normal	0.205564	0.702641	normal	0.74099	0.158701	normal	0.669461	0.226081	normal	0.957808	0.0237788	normal	0.0687663	1.14022	normal	0.349002	-0.715507	normal	0.204483	0.618394	normal	0.0283094	1.42202	up	0.877843	-0.0554037	normal	0.871513	0.0714911	normal	0.0761719	0.819624	normal	0.00391133	1.66344	up	gene-LOC107413107	LOC107413107	19.5843	31.1062	18.0947	21.7035	17.1993	16.3707
316	novel_miR_145	/	0.128881	0.371783	normal	0.88121	0.0947686	normal	0.8389	0.171115	normal	0.549282	0.446523	normal	0.616342	0.433184	normal	0.344995	0.816408	normal	5.05286e-09	3.7967	up	0.0334317	1.77789	up	0.0263692	1.62673	up	0.00214914	1.25252	up	2.5171e-13	2.92663	up	0.0211185	1.7391	up	0.0254671	1.63593	up	gene-LOC107413123	LOC107413123	23.2639	19.4548	11.8152	10.7697	10.5808	27.1904
317	novel_miR_216	/	0.130636	-0.460421	normal	0.371968	-0.468767	normal	0.000778602	-1.2482	down	0.026838	-0.879068	down	0.00465079	-1.15145	down	0.152891	-0.771301	normal	0.00142293	-2.09301	down	7.92661e-09	-1.74547	down	1.33631e-18	-2.03005	down	0.0862989	-0.481176	normal	4.99514e-05	-1.43301	down	1.22191e-09	-1.8296	down	1.43763e-13	-1.72898	down	gene-LOC107413128	LOC107413128	5.17512	4.56111	6.36316	6.78279	6.79379	3.66068
318	novel_miR_265	MIR159	0.0289432	-0.422043	normal	0.015749	-0.459853	normal	0.007547	-0.644669	down	1.46476e-07	-0.747841	down	2.07063e-05	0.525072	normal	7.43258e-06	1.07556	up	0.00887408	0.974682	up	0.109544	0.434114	normal	3.22053e-06	1.31374	up	0.728013	0.0517822	normal	0.896414	-0.0411242	normal	0.000600556	-0.698407	down	0.731052	0.0880336	normal	gene-LOC107413129	LOC107413129	1.76672	3.67003	4.82445	2.83905	4.36487	4.63607
319	novel_miR_80	/	0.890753	0.0143392	normal	0.0451748	0.24814	normal	0.912484	0.0150656	normal	0.28645	0.154726	normal	0.0126516	-0.239158	normal	0.534241	-0.073918	normal	0.807181	-0.0380197	normal	0.00486915	0.637242	up	0.232886	0.293705	normal	0.203357	0.138252	normal	0.000254811	0.407774	normal	4.14812e-10	0.925854	up	0.00258956	0.731778	up	gene-LOC107413148	LOC107413148	0.332299	1.83663	2.45302	0.108011	1.22356	0.0436867
320	novel_miR_108	/	7.75034e-05	-1.20518	down	7.13448e-08	-2.86759	down	4.20946e-10	-3.49093	down	5.91206e-11	-3.65066	down	9.81887e-05	-2.04491	down	0.0217724	-1.55939	down	0.265767	-1.05892	normal	0.0650712	-1.7641	normal	0.0020594	-3.71481	down	0.000220785	-1.41265	down	1.26965e-05	-1.95798	down	2.20537e-08	-3.68633	down	9.20076e-08	-4.95013	down	gene-LOC107413250	LOC107413250	4.49202	4.93732	3.91614	4.28498	4.06084	4.274
321	mes-miR156h	MIR156	0.835091	0.0548728	normal	0.459997	0.463036	normal	0.0694479	1.27533	normal	0.0637153	1.19349	normal	0.967323	-0.0334757	normal	0.658856	0.367562	normal	0.953154	-0.0615094	normal	0.817212	0.165401	normal	0.834204	0.139257	normal	0.485291	0.282794	normal	0.521542	0.315686	normal	0.0218637	1.62813	up	0.0551819	1.41589	normal	gene-LOC107413269	LOC107413269	3.05939	2.75949	2.98261	2.54936	2.75039	0.421732
322	novel_miR_120	MIR395	0.000336435	-1.00731	down	0.341008	-0.449792	normal	0.302769	-0.898739	normal	7.04829e-20	-3.55862	down	6.65148e-33	3.41785	up	3.0018e-11	2.51496	up	0.0846959	1.12314	normal	0.712449	-0.372105	normal	0.0127018	1.48103	up	1.85004e-17	-2.12498	down	9.54117e-08	-2.1987	down	7.93379e-33	-5.29013	down	6.25036e-31	-5.31127	down	gene-LOC107413271	LOC107413271	3.27867	3.7664	5.67633	8.25267	8.21138	2.23597
323	novel_miR_188	MIR482	0.71888	-0.086495	normal	0.0257674	0.431988	normal	0.010889	0.534891	normal	0.19486	0.278625	normal	0.0287737	0.384673	normal	0.734982	0.108331	normal	0.217387	-0.318437	normal	0.107529	0.463664	normal	0.0821575	0.84159	normal	0.0388578	-0.396447	normal	0.155091	-0.295238	normal	0.00395648	0.656532	up	0.0946515	0.780991	normal	gene-LOC107413293	LOC107413293	0.974479	0.931188	1.06129	1.14061	0.970096	0.477298
324	novel_miR_368	MIR408	9.57552e-07	-1.10933	down	1.54041e-07	-1.85741	down	2.88293e-53	-4.59406	down	9.30444e-61	-4.21412	down	2.94242e-07	-1.2453	down	0.289923	0.406211	normal	0.257192	0.588594	normal	0.00203889	1.14874	up	0.148295	1.16081	normal	0.408283	0.257046	normal	0.65761	-0.166184	normal	5.01022e-16	-2.21874	down	0.0526887	-1.45624	normal	gene-LOC107413314	LOC107413314	5.83206	9.54765	6.77896	1.9687	3.11711	7.20174
325	novel_miR_379	/	0.663	0.115863	normal	0.771164	0.182346	normal	0.552773	0.508165	normal	0.324903	0.658391	normal	0.303098	0.838488	normal	0.431841	0.654171	normal	0.477078	0.572911	normal	0.194716	1.00629	normal	0.00357223	1.9636	up	0.813287	0.0948401	normal	0.901313	-0.0601045	normal	0.0972176	1.009	normal	0.0170236	1.72347	up	gene-LOC107413332	LOC107413332	40.945	23.7569	23.3216	27.9474	27.5517	23.4271
326	novel_miR_61	MIR860	0.889089	-0.033181	normal	0.0312809	-0.597532	down	0.104953	-0.508953	normal	0.00720819	-0.58522	down	0.10893	-0.35178	normal	0.722349	-0.113659	normal	0.202537	0.578764	normal	0.752083	0.130495	normal	0.600872	0.170464	normal	0.562754	0.135366	normal	0.484528	0.239387	normal	0.95738	-0.0166576	normal	0.935493	-0.0253621	normal	gene-LOC107413349	LOC107413349	10.8828	6.91797	6.64177	2.83848	4.06198	9.84435
327	novel_miR_133	MIR396	0.0179549	-0.533349	normal	0.137105	-0.300155	normal	0.00155088	-0.6937	down	0.0604951	-0.578338	normal	5.99465e-09	-1.17729	down	0.125076	-0.379797	normal	0.00637324	-0.814288	down	0.57101	0.148838	normal	0.496159	0.337875	normal	0.27389	0.123102	normal	0.980599	0.00650486	normal	0.00403952	0.66018	up	0.0347095	0.944142	up	gene-LOC107413358	LOC107413358	1.52056	1.50976	0.849028	1.01089	0.584519	1.63614
328	novel_miR_141	MIR845_1	0.332944	0.18673	normal	0.451796	-0.149729	normal	0.825586	0.0401682	normal	0.988453	0.00267634	normal	3.77059e-07	-0.949294	down	1.10487e-05	-1.0089	down	0.0553144	-0.514265	normal	8.03688e-06	-1.16072	down	3.82114e-06	-1.03976	down	0.590612	0.0974277	normal	0.358354	0.220848	normal	0.448186	-0.149937	normal	0.844791	-0.0462174	normal	gene-LOC107413367	LOC107413367	18.4022	25.1923	5.97258	2.40936	2.00146	19.4837
329	novel_miR_33	/	0.461591	-0.113774	normal	0.157896	-0.24016	normal	0.337575	-0.200686	normal	0.884299	0.0175518	normal	0.879486	-0.0184535	normal	0.737718	0.0693731	normal	0.394334	0.19502	normal	0.975696	0.00815917	normal	0.010147	-0.450956	normal	0.597241	-0.0752702	normal	0.605161	-0.0871455	normal	0.373224	-0.147035	normal	0.0256948	-0.371458	normal	gene-LOC107413407	LOC107413407	0.954996	1.07963	0.72967	0.297231	0.924949	0.786271
330	novel_miR_305	/	0.216018	-0.333777	normal	0.220403	0.351263	normal	0.148427	-0.307548	normal	0.590027	-0.167679	normal	1.02942e-06	0.92148	up	0.000157246	1.80137	up	0.0292106	0.863911	up	0.00127928	1.12909	up	1.40794e-06	1.9876	up	0.241017	0.382691	normal	0.401005	0.256198	normal	0.913106	-0.0397533	normal	0.00343125	0.956872	up	gene-LOC107413439	LOC107413439	0.812694	1.12341	1.31105	0.543347	1.06366	1.88593
331	novel_miR_305	/	0.216018	-0.333777	normal	0.220403	0.351263	normal	0.148427	-0.307548	normal	0.590027	-0.167679	normal	1.02942e-06	0.92148	up	0.000157246	1.80137	up	0.0292106	0.863911	up	0.00127928	1.12909	up	1.40794e-06	1.9876	up	0.241017	0.382691	normal	0.401005	0.256198	normal	0.913106	-0.0397533	normal	0.00343125	0.956872	up	gene-LOC107413442	LOC107413442	0.524111	0.459311	0.65683	0.369279	0.61537	1.25848
332	novel_miR_305	/	0.216018	-0.333777	normal	0.220403	0.351263	normal	0.148427	-0.307548	normal	0.590027	-0.167679	normal	1.02942e-06	0.92148	up	0.000157246	1.80137	up	0.0292106	0.863911	up	0.00127928	1.12909	up	1.40794e-06	1.9876	up	0.241017	0.382691	normal	0.401005	0.256198	normal	0.913106	-0.0397533	normal	0.00343125	0.956872	up	gene-LOC107413454	LOC107413454	7.81348	12.9535	5.7715	4.81638	6.0017	17.7295
333	novel_miR_305	/	0.216018	-0.333777	normal	0.220403	0.351263	normal	0.148427	-0.307548	normal	0.590027	-0.167679	normal	1.02942e-06	0.92148	up	0.000157246	1.80137	up	0.0292106	0.863911	up	0.00127928	1.12909	up	1.40794e-06	1.9876	up	0.241017	0.382691	normal	0.401005	0.256198	normal	0.913106	-0.0397533	normal	0.00343125	0.956872	up	gene-LOC107413455	LOC107413455	1.47179	2.4584	1.50372	4.12235	4.52408	17.716
334	novel_miR_216	/	0.130636	-0.460421	normal	0.371968	-0.468767	normal	0.000778602	-1.2482	down	0.026838	-0.879068	down	0.00465079	-1.15145	down	0.152891	-0.771301	normal	0.00142293	-2.09301	down	7.92661e-09	-1.74547	down	1.33631e-18	-2.03005	down	0.0862989	-0.481176	normal	4.99514e-05	-1.43301	down	1.22191e-09	-1.8296	down	1.43763e-13	-1.72898	down	gene-LOC107413497	LOC107413497	2.5083	6.9206	3.91841	3.08014	2.75517	5.73481
335	mdm-miR162a	MIR162_2	5.42833e-05	-0.613568	down	0.0188035	-0.42142	normal	0.914534	-0.0267446	normal	0.062557	-0.343813	normal	1.58396e-06	0.553516	normal	4.0482e-09	1.25208	up	0.0130385	0.817049	up	0.0294663	0.597148	up	0.000143086	1.17713	up	0.926331	0.0159181	normal	0.518765	-0.181464	normal	0.767818	0.0570868	normal	0.250629	0.334853	normal	gene-LOC107413511	LOC107413511	0.544554	1.16172	1.26577	0.462833	0.990764	0.790516
336	novel_miR_169	MIR167_1	0.105776	-0.397077	normal	0.967429	0.0131537	normal	0.886022	0.0354136	normal	0.101472	-0.356744	normal	0.315946	-0.183271	normal	0.0495633	0.59064	up	0.993845	-0.00308127	normal	0.248788	-0.347949	normal	0.904726	-0.0494328	normal	0.17751	0.238005	normal	0.594197	0.129813	normal	0.714765	-0.0923163	normal	0.650833	-0.175168	normal	gene-LOC107413525	LOC107413525	18.9861	16.69	11.5468	11.0267	9.62457	15.7294
337	novel_miR_305	/	0.216018	-0.333777	normal	0.220403	0.351263	normal	0.148427	-0.307548	normal	0.590027	-0.167679	normal	1.02942e-06	0.92148	up	0.000157246	1.80137	up	0.0292106	0.863911	up	0.00127928	1.12909	up	1.40794e-06	1.9876	up	0.241017	0.382691	normal	0.401005	0.256198	normal	0.913106	-0.0397533	normal	0.00343125	0.956872	up	gene-LOC107413553	LOC107413553	7.21289	12.1528	6.13503	5.14962	6.29008	15.0808
338	novel_miR_305	/	0.216018	-0.333777	normal	0.220403	0.351263	normal	0.148427	-0.307548	normal	0.590027	-0.167679	normal	1.02942e-06	0.92148	up	0.000157246	1.80137	up	0.0292106	0.863911	up	0.00127928	1.12909	up	1.40794e-06	1.9876	up	0.241017	0.382691	normal	0.401005	0.256198	normal	0.913106	-0.0397533	normal	0.00343125	0.956872	up	gene-LOC107413554	LOC107413554	1.21462	1.37942	1.36192	1.16098	1.62636	1.66549
339	novel_miR_169	MIR167_1	0.105776	-0.397077	normal	0.967429	0.0131537	normal	0.886022	0.0354136	normal	0.101472	-0.356744	normal	0.315946	-0.183271	normal	0.0495633	0.59064	up	0.993845	-0.00308127	normal	0.248788	-0.347949	normal	0.904726	-0.0494328	normal	0.17751	0.238005	normal	0.594197	0.129813	normal	0.714765	-0.0923163	normal	0.650833	-0.175168	normal	gene-LOC107413584	LOC107413584	3.1819	3.68713	6.07172	7.38565	6.72991	5.58956
340	novel_miR_143	MIR5274	0.0622275	-0.546343	normal	5.96862e-07	-2.82548	down	1.24732e-13	-5.06734	down	1.97529e-11	-3.43035	down	0.817746	-0.0968322	normal	0.307416	0.783901	normal	0.000733151	2.62409	up	0.492503	0.70902	normal	0.460682	0.773065	normal	0.214585	-0.439206	normal	0.0111672	-0.890722	down	7.35366e-12	-4.29761	down	0.00602641	-2.22851	down	gene-LOC107413687	LOC107413687	17.8555	28.1831	30.8556	34.9932	36.1055	24.2205
341	novel_miR_51	/	0.783533	0.0550735	normal	0.890098	0.0345495	normal	0.000255789	-0.899288	down	0.0228963	-0.439002	normal	5.20738e-09	1.40615	up	2.33391e-15	1.66893	up	9.09586e-10	1.84147	up	1.0248e-21	2.66659	up	2.8018e-18	2.31682	up	0.228832	0.264198	normal	0.110407	0.414666	normal	0.0925714	0.405159	normal	0.0746225	0.511589	normal	gene-LOC107413688	LOC107413688	5.43535	6.2309	6.38772	3.14435	3.74334	0.185297
342	mes-miR156c	/	0.7593	0.0930836	normal	0.0266142	0.956545	up	0.0245258	0.973469	up	0.00168788	1.1614	up	0.185473	0.521574	normal	0.23138	0.909057	normal	0.78076	0.17885	normal	0.842996	0.100562	normal	0.920438	0.0420029	normal	0.337495	0.389415	normal	0.244392	0.503713	normal	0.174312	0.635518	normal	0.0822668	0.74952	normal	gene-LOC107413721	LOC107413721	4.5626	5.29346	6.22619	7.4152	6.34693	3.97403
343	novel_miR_71	/	3.63074e-06	-1.17581	down	0.0480331	-1.16521	down	3.45281e-30	-4.94784	down	9.15297e-36	-4.62808	down	3.15209e-12	-1.94826	down	0.0728646	-1.03038	normal	0.350751	-0.827499	normal	0.923794	-0.0941388	normal	0.361451	-1.03719	normal	0.2731	-0.428313	normal	0.171359	-0.546366	normal	1.59398e-07	-3.13758	down	2.26247e-05	-3.41725	down	gene-LOC107413731	LOC107413731	1.13405	2.26058	2.8102	2.39387	1.79399	4.04981
344	novel_miR_379	/	0.663	0.115863	normal	0.771164	0.182346	normal	0.552773	0.508165	normal	0.324903	0.658391	normal	0.303098	0.838488	normal	0.431841	0.654171	normal	0.477078	0.572911	normal	0.194716	1.00629	normal	0.00357223	1.9636	up	0.813287	0.0948401	normal	0.901313	-0.0601045	normal	0.0972176	1.009	normal	0.0170236	1.72347	up	gene-LOC107413751	LOC107413751	15.091	16.6986	25.2951	23.4216	24.4422	24.3954
345	novel_miR_28	MIR398	0.159885	0.392475	normal	1.01895e-06	2.41799	up	0.630309	0.216077	normal	0.263498	-0.34488	normal	0.00133959	1.09033	up	0.000103819	2.45208	up	0.0667169	-1.28238	normal	0.0852074	-0.843361	normal	0.291578	0.442397	normal	0.00286322	1.20393	up	0.453953	0.329793	normal	1.01638e-06	-1.69453	down	0.0314246	-0.920008	down	gene-LOC107413753	LOC107413753	43.5058	28.9862	35.4362	37.4404	36.7914	24.3937
346	novel_miR_103	MIR2950	1.28662e-07	-1.36634	down	0.0958722	-0.748593	normal	0.745425	0.141582	normal	0.034518	-0.645909	down	5.76678e-12	1.82915	up	0.238184	-0.469389	normal	0.00076134	-2.42664	down	7.71902e-11	-3.21811	down	1.86595e-05	-3.15988	down	1.94636e-48	-3.69769	down	2.20957e-43	-4.60803	down	2.79869e-48	-5.03403	down	4.63566e-17	-5.32971	down	gene-LOC107413782	LOC107413782	0.146757	0.286782	0.290179	0.755788	0.489307	0.094835
347	novel_miR_276	/	0.217586	-0.315663	normal	0.521759	-0.186698	normal	0.00258768	-1.17743	down	0.000398634	-1.0708	down	0.141189	0.403894	normal	0.000467554	1.46702	up	0.0510194	0.997453	normal	0.271749	-0.515325	normal	0.318801	-0.446603	normal	0.084851	0.540469	normal	0.427021	0.323414	normal	6.53467e-08	-2.07683	down	3.83111e-06	-1.86885	down	gene-LOC107413821	LOC107413821	6.58338	4.16012	4.02899	4.42953	3.78544	11.1269
348	novel_miR_115	/	0.204432	0.191867	normal	0.0587597	1.0817	normal	0.108627	1.35673	normal	0.405087	0.576398	normal	0.356106	1.04294	normal	4.37663e-05	3.58214	up	1.00269e-34	5.77287	up	1.01374e-08	3.63281	up	9.43019e-11	5.77076	up	0.000829734	1.29489	up	4.52407e-53	5.77725	up	1.37488e-11	4.77744	up	2.04682e-11	5.47426	up	gene-LOC107413850	LOC107413850	2.75112	2.76732	2.71886	2.19333	2.8063	2.40668
349	mes-miR156c	/	0.7593	0.0930836	normal	0.0266142	0.956545	up	0.0245258	0.973469	up	0.00168788	1.1614	up	0.185473	0.521574	normal	0.23138	0.909057	normal	0.78076	0.17885	normal	0.842996	0.100562	normal	0.920438	0.0420029	normal	0.337495	0.389415	normal	0.244392	0.503713	normal	0.174312	0.635518	normal	0.0822668	0.74952	normal	gene-LOC107413868	LOC107413868	7.8971	8.45699	14.076	14.6688	14.8049	13.187
350	novel_miR_128	MIR7729	2.0964e-06	-1.4457	down	3.23822e-08	-3.26782	down	9.67602e-10	-4.78922	down	3.5097e-11	-5.12094	down	0.256698	-0.440828	normal	1.62285e-05	3.72406	up	1.16721e-08	5.64737	up	5.97084e-07	4.80469	up	2.25996e-10	6.94527	up	0.0686946	0.740328	normal	0.00430193	1.30061	up	0.469072	0.591995	normal	0.00297445	2.44008	up	gene-LOC107413883	LOC107413883	8.72426	9.31639	6.70404	5.0392	7.10865	19.1129
351	novel_miR_265	MIR159	0.0289432	-0.422043	normal	0.015749	-0.459853	normal	0.007547	-0.644669	down	1.46476e-07	-0.747841	down	2.07063e-05	0.525072	normal	7.43258e-06	1.07556	up	0.00887408	0.974682	up	0.109544	0.434114	normal	3.22053e-06	1.31374	up	0.728013	0.0517822	normal	0.896414	-0.0411242	normal	0.000600556	-0.698407	down	0.731052	0.0880336	normal	gene-LOC107413885	LOC107413885	22.7869	22.9443	28.3623	33.4774	30.4555	17.8461
352	novel_miR_221	/	0.839084	-0.0530245	normal	2.21917e-06	0.850633	up	7.77158e-09	2.0882	up	2.75036e-13	2.3059	up	8.35508e-08	1.30608	up	0.126824	0.562201	normal	0.677464	0.151768	normal	0.0350682	-0.718849	down	0.679755	-0.166277	normal	0.00370865	-0.749962	down	0.350959	-0.315455	normal	0.472617	0.170476	normal	0.00537373	0.915584	up	gene-LOC107413901	LOC107413901	3.73034	3.47974	6.03839	4.6483	6.52274	5.942
353	novel_miR_108	/	7.75034e-05	-1.20518	down	7.13448e-08	-2.86759	down	4.20946e-10	-3.49093	down	5.91206e-11	-3.65066	down	9.81887e-05	-2.04491	down	0.0217724	-1.55939	down	0.265767	-1.05892	normal	0.0650712	-1.7641	normal	0.0020594	-3.71481	down	0.000220785	-1.41265	down	1.26965e-05	-1.95798	down	2.20537e-08	-3.68633	down	9.20076e-08	-4.95013	down	gene-LOC107413916	LOC107413916	1.42235	1.21277	1.59123	1.15008	1.3636	2.04567
354	novel_miR_70	MIR482	0.446662	-0.16261	normal	1.10158e-09	0.984992	up	9.91293e-07	1.03161	up	7.83836e-17	1.3762	up	0.0388731	0.253198	normal	0.153006	0.374341	normal	1.29909e-05	-1.12273	down	0.684403	-0.113527	normal	0.123897	-0.840187	normal	0.380213	-0.0967513	normal	0.0683005	-0.406586	normal	0.00304445	0.707813	up	0.588388	0.287052	normal	gene-LOC107413936	LOC107413936	77.44	33.0023	35.9678	17.5715	22.4584	58.9187
355	novel_miR_24	/	0.0173255	-0.594215	down	0.00143843	-0.902694	down	0.13936	-0.370797	normal	0.383412	-0.181111	normal	1.162e-07	1.01023	up	1.16533e-06	1.53305	up	8.5771e-08	1.96953	up	0.00373722	0.923672	up	0.000374036	0.841685	up	0.245321	-0.231296	normal	0.98242	-0.00581037	normal	0.0690296	-0.411385	normal	0.182946	-0.302153	normal	gene-LOC107414000	LOC107414000	0.388082	0.785794	1.08755	1.70081	1.70098	0.258113
356	mes-miR156h	MIR156	0.835091	0.0548728	normal	0.459997	0.463036	normal	0.0694479	1.27533	normal	0.0637153	1.19349	normal	0.967323	-0.0334757	normal	0.658856	0.367562	normal	0.953154	-0.0615094	normal	0.817212	0.165401	normal	0.834204	0.139257	normal	0.485291	0.282794	normal	0.521542	0.315686	normal	0.0218637	1.62813	up	0.0551819	1.41589	normal	gene-LOC107414033	LOC107414033	4.48118	4.43743	3.75448	3.67695	3.00623	4.9945
357	bcy-miR156	MIR156	0.624223	0.135327	normal	0.48551	0.432635	normal	0.0976703	1.14365	normal	0.077545	1.09565	normal	0.30551	0.737158	normal	0.0882828	1.18178	normal	0.906955	0.120619	normal	0.716673	0.257025	normal	0.399484	0.490898	normal	0.177848	0.543528	normal	0.96088	-0.0240628	normal	0.17806	0.862823	normal	0.12736	0.937628	normal	gene-LOC107414106	LOC107414106	913.406	902.42	607.19	123.745	364.705	223.75
358	novel_miR_500	MIR403	0.776202	-0.0862056	normal	0.39727	-0.283923	normal	0.921251	-0.0329662	normal	0.073268	-0.497421	normal	0.00109663	0.7885	up	0.0334442	1.22555	up	4.81665e-10	2.50617	up	0.116464	0.604261	normal	0.000191946	1.57412	up	0.415274	0.2694	normal	1.83224e-05	1.2705	up	0.513354	-0.161308	normal	0.369957	0.347227	normal	gene-LOC107414127	LOC107414127	0.126247	0.35284	0.281467	0.127675	0.170097	4.45447
359	novel_miR_436	MIR172	0.114492	-0.406428	normal	1.15313e-07	-1.25759	down	1.93724e-17	-2.28068	down	1.60753e-29	-2.7106	down	0.559049	-0.1359	normal	0.521345	-0.195941	normal	0.733462	-0.111548	normal	0.851707	0.0524629	normal	0.102453	0.57969	normal	0.00019325	-0.603427	down	1.66021e-05	-1.2132	down	3.63205e-36	-2.0971	down	2.96504e-09	-1.94825	down	gene-LOC107414181	LOC107414181	23.8187	36.9968	17.7806	10.495	9.55746	22.2969
360	novel_miR_188	MIR482	0.71888	-0.086495	normal	0.0257674	0.431988	normal	0.010889	0.534891	normal	0.19486	0.278625	normal	0.0287737	0.384673	normal	0.734982	0.108331	normal	0.217387	-0.318437	normal	0.107529	0.463664	normal	0.0821575	0.84159	normal	0.0388578	-0.396447	normal	0.155091	-0.295238	normal	0.00395648	0.656532	up	0.0946515	0.780991	normal	gene-LOC107414192	LOC107414192	0.320876	0.340258	0.500947	0.594955	0.652047	0.14257
361	novel_miR_120	MIR395	0.000336435	-1.00731	down	0.341008	-0.449792	normal	0.302769	-0.898739	normal	7.04829e-20	-3.55862	down	6.65148e-33	3.41785	up	3.0018e-11	2.51496	up	0.0846959	1.12314	normal	0.712449	-0.372105	normal	0.0127018	1.48103	up	1.85004e-17	-2.12498	down	9.54117e-08	-2.1987	down	7.93379e-33	-5.29013	down	6.25036e-31	-5.31127	down	gene-LOC107414211	LOC107414211	28.7899	46.1478	13.055	13.8916	12.041	7.92728
362	novel_miR_202	MIR2118	0.282602	-0.254161	normal	0.00105822	0.681288	up	0.0437676	0.303288	normal	0.0981055	0.295904	normal	0.000403123	0.448645	normal	0.00503369	1.12289	up	0.0975065	0.53616	normal	0.00378158	0.642493	up	0.00149534	0.921643	up	0.275823	0.316934	normal	0.0075506	0.696942	up	0.000788556	0.54109	normal	0.00127452	0.811424	up	gene-LOC107414243	LOC107414243	5.61636	5.37857	7.3282	6.76703	7.20596	3.92963
363	novel_miR_305	/	0.216018	-0.333777	normal	0.220403	0.351263	normal	0.148427	-0.307548	normal	0.590027	-0.167679	normal	1.02942e-06	0.92148	up	0.000157246	1.80137	up	0.0292106	0.863911	up	0.00127928	1.12909	up	1.40794e-06	1.9876	up	0.241017	0.382691	normal	0.401005	0.256198	normal	0.913106	-0.0397533	normal	0.00343125	0.956872	up	gene-LOC107414247	LOC107414247	0	0.00131267	0	0	0	0.025559
364	novel_miR_133	MIR396	0.0179549	-0.533349	normal	0.137105	-0.300155	normal	0.00155088	-0.6937	down	0.0604951	-0.578338	normal	5.99465e-09	-1.17729	down	0.125076	-0.379797	normal	0.00637324	-0.814288	down	0.57101	0.148838	normal	0.496159	0.337875	normal	0.27389	0.123102	normal	0.980599	0.00650486	normal	0.00403952	0.66018	up	0.0347095	0.944142	up	gene-LOC107414262	LOC107414262	9.53616	10.2997	8.33467	7.14175	7.97251	18.6376
365	novel_miR_120	MIR395	0.000336435	-1.00731	down	0.341008	-0.449792	normal	0.302769	-0.898739	normal	7.04829e-20	-3.55862	down	6.65148e-33	3.41785	up	3.0018e-11	2.51496	up	0.0846959	1.12314	normal	0.712449	-0.372105	normal	0.0127018	1.48103	up	1.85004e-17	-2.12498	down	9.54117e-08	-2.1987	down	7.93379e-33	-5.29013	down	6.25036e-31	-5.31127	down	gene-LOC107414306	LOC107414306	25.6619	36.4645	9.77652	11.6304	9.27798	6.40797
366	novel_miR_431	MIR477	0.127514	0.407466	normal	7.02306e-18	2.2146	up	6.92297e-42	3.34704	up	7.65722e-25	3.32664	up	0.507244	0.170686	normal	0.527056	-0.234734	normal	0.024896	-1.04257	down	3.53112e-05	-1.24136	down	0.0538152	-0.982617	normal	0.689903	0.0994171	normal	0.0360924	0.816883	up	3.2659e-10	1.97831	up	2.41357e-06	2.1825	up	gene-LOC107414322	LOC107414322	0.309244	0.200969	0.607894	1.22246	0.984762	0.338975
367	novel_miR_455	MIR171_1	0.14788	-0.379338	normal	0.0887962	1.07967	normal	0.0132185	-0.835665	down	0.000584596	-1.02362	down	0.340795	0.272391	normal	3.30944e-05	1.67964	up	0.48316	-0.70776	normal	0.00155979	1.02583	up	2.23907e-09	2.19651	up	0.0133846	0.770892	up	0.0746113	0.699896	normal	0.867684	-0.0499173	normal	0.00748053	0.926546	up	gene-LOC107414341	LOC107414341	70.4215	62.8643	51.427	41.1813	35.7638	45.4493
368	novel_miR_188	MIR482	0.71888	-0.086495	normal	0.0257674	0.431988	normal	0.010889	0.534891	normal	0.19486	0.278625	normal	0.0287737	0.384673	normal	0.734982	0.108331	normal	0.217387	-0.318437	normal	0.107529	0.463664	normal	0.0821575	0.84159	normal	0.0388578	-0.396447	normal	0.155091	-0.295238	normal	0.00395648	0.656532	up	0.0946515	0.780991	normal	gene-LOC107414351	LOC107414351	0.183716	0.283722	0.27391	0.231632	0.284056	0.0677113
369	novel_miR_115	/	0.204432	0.191867	normal	0.0587597	1.0817	normal	0.108627	1.35673	normal	0.405087	0.576398	normal	0.356106	1.04294	normal	4.37663e-05	3.58214	up	1.00269e-34	5.77287	up	1.01374e-08	3.63281	up	9.43019e-11	5.77076	up	0.000829734	1.29489	up	4.52407e-53	5.77725	up	1.37488e-11	4.77744	up	2.04682e-11	5.47426	up	gene-LOC107414353	LOC107414353	0.560488	0.87424	0.701609	0.758415	0.806619	0.546171
370	novel_miR_115	/	0.204432	0.191867	normal	0.0587597	1.0817	normal	0.108627	1.35673	normal	0.405087	0.576398	normal	0.356106	1.04294	normal	4.37663e-05	3.58214	up	1.00269e-34	5.77287	up	1.01374e-08	3.63281	up	9.43019e-11	5.77076	up	0.000829734	1.29489	up	4.52407e-53	5.77725	up	1.37488e-11	4.77744	up	2.04682e-11	5.47426	up	gene-LOC107414354	LOC107414354	0.507023	0.53144	0.610662	0.814467	0.748729	0.627499
371	novel_miR_268	MIR172	0.810716	0.0501027	normal	0.639624	0.125835	normal	0.161291	0.34	normal	0.25187	0.230514	normal	0.00414174	-0.715124	down	0.000697251	-0.910095	down	0.0657583	-0.562137	normal	0.0329363	-0.723812	down	0.00231686	-0.996596	down	0.519267	-0.165864	normal	0.367071	0.226329	normal	0.266608	0.338722	normal	0.963027	-0.0175648	normal	gene-LOC107414380	LOC107414380	1.99338	3.19144	1.53396	1.67805	1.5624	6.63896
372	novel_miR_192	MIR7982	0.296982	0.160875	normal	0.324815	-0.118465	normal	0.0841088	-0.33751	normal	0.00185623	-0.351208	normal	0.00321556	-0.32563	normal	0.00468468	-0.572329	normal	0.671652	-0.106522	normal	0.538717	-0.165139	normal	0.075111	-0.389201	normal	0.425595	-0.116704	normal	0.84942	0.0428199	normal	0.427271	-0.153556	normal	0.077596	-0.372371	normal	gene-LOC107414392	LOC107414392	0.347725	1.30398	0.559152	1.97803	1.85377	0.186966
373	novel_miR_185	/	0.236043	0.322643	normal	0.876457	0.0888714	normal	0.825932	-0.0918821	normal	0.558373	-0.195792	normal	0.00185733	0.865499	up	0.0550292	0.611721	normal	0.156248	0.997319	normal	0.412966	0.373696	normal	1.39224e-05	1.47974	up	0.561887	0.133121	normal	0.373926	0.252909	normal	0.106689	-0.536077	normal	0.0817433	0.459433	normal	gene-LOC107414395	LOC107414395	18.1289	15.124	16.3157	21.17	20.1295	16.8215
374	novel_miR_185	/	0.236043	0.322643	normal	0.876457	0.0888714	normal	0.825932	-0.0918821	normal	0.558373	-0.195792	normal	0.00185733	0.865499	up	0.0550292	0.611721	normal	0.156248	0.997319	normal	0.412966	0.373696	normal	1.39224e-05	1.47974	up	0.561887	0.133121	normal	0.373926	0.252909	normal	0.106689	-0.536077	normal	0.0817433	0.459433	normal	gene-LOC107414419	LOC107414419	19.2	14.3891	13.7404	20.3246	18.7719	16.9246
375	novel_miR_428	/	0.0464942	-0.555156	normal	3.92051e-07	-1.91713	down	4.30742e-06	-1.4762	down	1.76651e-11	-1.94767	down	0.00445968	-0.676028	down	0.027428	-1.31782	down	0.282888	0.662265	normal	0.0181672	-1.3687	down	0.966325	-0.0237809	normal	0.000768261	-1.17366	down	0.122077	-0.534457	normal	7.89613e-09	-2.26653	down	0.00639724	-1.26926	down	gene-LOC107414457	LOC107414457	47.9207	40.9694	25.0756	43.7627	37.694	14.7204
376	novel_miR_70	MIR482	0.446662	-0.16261	normal	1.10158e-09	0.984992	up	9.91293e-07	1.03161	up	7.83836e-17	1.3762	up	0.0388731	0.253198	normal	0.153006	0.374341	normal	1.29909e-05	-1.12273	down	0.684403	-0.113527	normal	0.123897	-0.840187	normal	0.380213	-0.0967513	normal	0.0683005	-0.406586	normal	0.00304445	0.707813	up	0.588388	0.287052	normal	gene-LOC107414461	LOC107414461	15.8385	12.5859	19.5735	12.315	15.6621	19.9383
377	novel_miR_115	/	0.204432	0.191867	normal	0.0587597	1.0817	normal	0.108627	1.35673	normal	0.405087	0.576398	normal	0.356106	1.04294	normal	4.37663e-05	3.58214	up	1.00269e-34	5.77287	up	1.01374e-08	3.63281	up	9.43019e-11	5.77076	up	0.000829734	1.29489	up	4.52407e-53	5.77725	up	1.37488e-11	4.77744	up	2.04682e-11	5.47426	up	gene-LOC107414479	LOC107414479	2.64476	1.17088	0.257134	1.35049	0.834325	1.44857
378	novel_miR_115	/	0.204432	0.191867	normal	0.0587597	1.0817	normal	0.108627	1.35673	normal	0.405087	0.576398	normal	0.356106	1.04294	normal	4.37663e-05	3.58214	up	1.00269e-34	5.77287	up	1.01374e-08	3.63281	up	9.43019e-11	5.77076	up	0.000829734	1.29489	up	4.52407e-53	5.77725	up	1.37488e-11	4.77744	up	2.04682e-11	5.47426	up	gene-LOC107414490	LOC107414490	23.6794	31.4011	33.8188	29.2481	32.8663	29.8469
379	novel_miR_115	/	0.204432	0.191867	normal	0.0587597	1.0817	normal	0.108627	1.35673	normal	0.405087	0.576398	normal	0.356106	1.04294	normal	4.37663e-05	3.58214	up	1.00269e-34	5.77287	up	1.01374e-08	3.63281	up	9.43019e-11	5.77076	up	0.000829734	1.29489	up	4.52407e-53	5.77725	up	1.37488e-11	4.77744	up	2.04682e-11	5.47426	up	gene-LOC107414509	LOC107414509	5.68263	10.96	9.78196	7.81581	9.06256	4.95613
380	novel_miR_108	/	7.75034e-05	-1.20518	down	7.13448e-08	-2.86759	down	4.20946e-10	-3.49093	down	5.91206e-11	-3.65066	down	9.81887e-05	-2.04491	down	0.0217724	-1.55939	down	0.265767	-1.05892	normal	0.0650712	-1.7641	normal	0.0020594	-3.71481	down	0.000220785	-1.41265	down	1.26965e-05	-1.95798	down	2.20537e-08	-3.68633	down	9.20076e-08	-4.95013	down	gene-LOC107414541	LOC107414541	4.36784	3.9121	5.04229	4.20402	5.39387	6.88522
381	novel_miR_133	MIR396	0.0179549	-0.533349	normal	0.137105	-0.300155	normal	0.00155088	-0.6937	down	0.0604951	-0.578338	normal	5.99465e-09	-1.17729	down	0.125076	-0.379797	normal	0.00637324	-0.814288	down	0.57101	0.148838	normal	0.496159	0.337875	normal	0.27389	0.123102	normal	0.980599	0.00650486	normal	0.00403952	0.66018	up	0.0347095	0.944142	up	gene-LOC107414549	LOC107414549	45.8056	79.7998	29.6558	22.9218	18.1901	36.4845
382	novel_miR_455	MIR171_1	0.14788	-0.379338	normal	0.0887962	1.07967	normal	0.0132185	-0.835665	down	0.000584596	-1.02362	down	0.340795	0.272391	normal	3.30944e-05	1.67964	up	0.48316	-0.70776	normal	0.00155979	1.02583	up	2.23907e-09	2.19651	up	0.0133846	0.770892	up	0.0746113	0.699896	normal	0.867684	-0.0499173	normal	0.00748053	0.926546	up	gene-LOC107414579	LOC107414579	2.0228	2.5735	3.57686	4.75562	3.99652	4.81562
383	novel_miR_128	MIR7729	2.0964e-06	-1.4457	down	3.23822e-08	-3.26782	down	9.67602e-10	-4.78922	down	3.5097e-11	-5.12094	down	0.256698	-0.440828	normal	1.62285e-05	3.72406	up	1.16721e-08	5.64737	up	5.97084e-07	4.80469	up	2.25996e-10	6.94527	up	0.0686946	0.740328	normal	0.00430193	1.30061	up	0.469072	0.591995	normal	0.00297445	2.44008	up	gene-LOC107414589	LOC107414589	6.72212	9.51731	4.69953	6.10347	3.31431	6.99963
384	novel_miR_33	/	0.461591	-0.113774	normal	0.157896	-0.24016	normal	0.337575	-0.200686	normal	0.884299	0.0175518	normal	0.879486	-0.0184535	normal	0.737718	0.0693731	normal	0.394334	0.19502	normal	0.975696	0.00815917	normal	0.010147	-0.450956	normal	0.597241	-0.0752702	normal	0.605161	-0.0871455	normal	0.373224	-0.147035	normal	0.0256948	-0.371458	normal	gene-LOC107414614	LOC107414614	18.1807	12.7206	7.64055	9.59131	12.4222	20.6439
385	novel_miR_431	MIR477	0.127514	0.407466	normal	7.02306e-18	2.2146	up	6.92297e-42	3.34704	up	7.65722e-25	3.32664	up	0.507244	0.170686	normal	0.527056	-0.234734	normal	0.024896	-1.04257	down	3.53112e-05	-1.24136	down	0.0538152	-0.982617	normal	0.689903	0.0994171	normal	0.0360924	0.816883	up	3.2659e-10	1.97831	up	2.41357e-06	2.1825	up	gene-LOC107414632	LOC107414632	8.81287	7.63169	10.5893	8.66945	9.87052	0.163905
386	novel_miR_398	MIR319	0.83448	0.0490943	normal	0.430231	-0.411426	normal	0.434914	-0.522767	normal	0.340894	0.526834	normal	0.348582	-0.474246	normal	0.833243	-0.20342	normal	0.511162	0.402256	normal	0.466431	0.518198	normal	0.18693	1.14472	normal	0.248018	0.368865	normal	0.453957	0.299661	normal	0.331217	0.461887	normal	0.0103886	2.02998	up	gene-LOC107414637	LOC107414637	40.075	37.9127	28.1574	14.4812	21.469	47.8504
387	novel_miR_431	MIR477	0.127514	0.407466	normal	7.02306e-18	2.2146	up	6.92297e-42	3.34704	up	7.65722e-25	3.32664	up	0.507244	0.170686	normal	0.527056	-0.234734	normal	0.024896	-1.04257	down	3.53112e-05	-1.24136	down	0.0538152	-0.982617	normal	0.689903	0.0994171	normal	0.0360924	0.816883	up	3.2659e-10	1.97831	up	2.41357e-06	2.1825	up	gene-LOC107414675	LOC107414675	9.05716	9.34702	10.3073	8.26192	9.72694	16.3157
388	novel_miR_233	MIR4998	0.92893	0.0270845	normal	0.744074	-0.179201	normal	0.207589	-0.779618	normal	0.932658	-0.0440047	normal	0.270638	-0.52887	normal	0.228226	-0.953293	normal	0.433415	-0.663133	normal	0.291158	-0.89671	normal	0.00906646	-2.30807	down	0.51498	-0.265451	normal	0.426016	-0.367324	normal	0.036213	-1.32749	down	0.0287814	-1.73748	down	gene-LOC107414696	LOC107414696	0.576095	5.16136	3.32244	1.7576	6.70367	6.03329
389	novel_miR_305	/	0.216018	-0.333777	normal	0.220403	0.351263	normal	0.148427	-0.307548	normal	0.590027	-0.167679	normal	1.02942e-06	0.92148	up	0.000157246	1.80137	up	0.0292106	0.863911	up	0.00127928	1.12909	up	1.40794e-06	1.9876	up	0.241017	0.382691	normal	0.401005	0.256198	normal	0.913106	-0.0397533	normal	0.00343125	0.956872	up	gene-LOC107414737	LOC107414737	28.2822	23.7411	17.4285	18.0193	17.0422	30.3578
390	novel_miR_421	MIR399	0.0223916	-0.659659	down	1.22613e-11	-2.43598	down	1.08648e-21	-4.22473	down	1.28279e-20	-4.50475	down	0.000169157	1.66123	up	0.192997	0.57459	normal	7.0901e-19	2.87616	up	2.02202e-08	2.6924	up	4.24893e-09	3.56358	up	5.41661e-06	-1.60994	down	0.00116094	-1.22296	down	7.48377e-16	-3.24639	down	3.42921e-07	-2.6026	down	gene-LOC107414745	LOC107414745	11.6505	3.68565	4.52079	4.31403	5.96086	15.0552
391	novel_miR_276	/	0.217586	-0.315663	normal	0.521759	-0.186698	normal	0.00258768	-1.17743	down	0.000398634	-1.0708	down	0.141189	0.403894	normal	0.000467554	1.46702	up	0.0510194	0.997453	normal	0.271749	-0.515325	normal	0.318801	-0.446603	normal	0.084851	0.540469	normal	0.427021	0.323414	normal	6.53467e-08	-2.07683	down	3.83111e-06	-1.86885	down	gene-LOC107414787	LOC107414787	3.06245	3.88245	1.78589	0.962765	0.916465	2.90567
392	novel_miR_436	MIR172	0.114492	-0.406428	normal	1.15313e-07	-1.25759	down	1.93724e-17	-2.28068	down	1.60753e-29	-2.7106	down	0.559049	-0.1359	normal	0.521345	-0.195941	normal	0.733462	-0.111548	normal	0.851707	0.0524629	normal	0.102453	0.57969	normal	0.00019325	-0.603427	down	1.66021e-05	-1.2132	down	3.63205e-36	-2.0971	down	2.96504e-09	-1.94825	down	gene-LOC107414873	LOC107414873	22.0332	26.0508	24.7841	36.9344	32.0361	23.9386
393	novel_miR_439	MIR171_1	0.787931	-0.0808144	normal	0.104901	-0.802453	normal	0.422397	0.356452	normal	0.565611	-0.187496	normal	0.311419	0.344708	normal	0.876418	0.0731153	normal	0.810132	0.162669	normal	0.132673	-0.710854	normal	0.638277	0.331668	normal	0.153463	-0.389132	normal	0.00467238	-1.02118	down	0.0920686	-0.66128	normal	0.860521	-0.1189	normal	gene-LOC107414896	LOC107414896	0.731261	0.782349	1.21478	2.55625	2.22919	0.913074
394	novel_miR_71	/	3.63074e-06	-1.17581	down	0.0480331	-1.16521	down	3.45281e-30	-4.94784	down	9.15297e-36	-4.62808	down	3.15209e-12	-1.94826	down	0.0728646	-1.03038	normal	0.350751	-0.827499	normal	0.923794	-0.0941388	normal	0.361451	-1.03719	normal	0.2731	-0.428313	normal	0.171359	-0.546366	normal	1.59398e-07	-3.13758	down	2.26247e-05	-3.41725	down	gene-LOC107414936	LOC107414936	0.255369	0.32483	1.27668	3.33796	3.02263	0.0723953
395	novel_miR_210	MIR164	0.206143	-0.297917	normal	0.286706	-0.557437	normal	0.622615	-0.263013	normal	0.1736	-0.745696	normal	0.830791	0.0968027	normal	0.254062	1.17556	normal	0.542286	0.406728	normal	0.147135	0.87096	normal	0.00515604	1.69977	up	0.723023	-0.140796	normal	0.426354	-0.321115	normal	0.226387	0.581445	normal	0.070194	0.892365	normal	gene-LOC107415011	LOC107415011	0.296599	0.704368	0.338764	0.835251	0.339998	0.343258
396	novel_miR_276	/	0.217586	-0.315663	normal	0.521759	-0.186698	normal	0.00258768	-1.17743	down	0.000398634	-1.0708	down	0.141189	0.403894	normal	0.000467554	1.46702	up	0.0510194	0.997453	normal	0.271749	-0.515325	normal	0.318801	-0.446603	normal	0.084851	0.540469	normal	0.427021	0.323414	normal	6.53467e-08	-2.07683	down	3.83111e-06	-1.86885	down	gene-LOC107415034	LOC107415034	3.84346	2.59663	2.66263	1.60252	2.27764	1.61053
397	novel_miR_216	/	0.130636	-0.460421	normal	0.371968	-0.468767	normal	0.000778602	-1.2482	down	0.026838	-0.879068	down	0.00465079	-1.15145	down	0.152891	-0.771301	normal	0.00142293	-2.09301	down	7.92661e-09	-1.74547	down	1.33631e-18	-2.03005	down	0.0862989	-0.481176	normal	4.99514e-05	-1.43301	down	1.22191e-09	-1.8296	down	1.43763e-13	-1.72898	down	gene-LOC107415052	LOC107415052	1.53103	1.80013	2.07006	2.61696	2.33202	1.69297
398	novel_miR_210	MIR164	0.206143	-0.297917	normal	0.286706	-0.557437	normal	0.622615	-0.263013	normal	0.1736	-0.745696	normal	0.830791	0.0968027	normal	0.254062	1.17556	normal	0.542286	0.406728	normal	0.147135	0.87096	normal	0.00515604	1.69977	up	0.723023	-0.140796	normal	0.426354	-0.321115	normal	0.226387	0.581445	normal	0.070194	0.892365	normal	gene-LOC107415053	LOC107415053	2.59398	8.71377	1.69834	2.77672	1.26361	3.73033
399	novel_miR_210	MIR164	0.206143	-0.297917	normal	0.286706	-0.557437	normal	0.622615	-0.263013	normal	0.1736	-0.745696	normal	0.830791	0.0968027	normal	0.254062	1.17556	normal	0.542286	0.406728	normal	0.147135	0.87096	normal	0.00515604	1.69977	up	0.723023	-0.140796	normal	0.426354	-0.321115	normal	0.226387	0.581445	normal	0.070194	0.892365	normal	gene-LOC107415055	LOC107415055	0.419792	0.625136	0.185589	0.349134	0.258141	0.426561
400	novel_miR_421	MIR399	0.0223916	-0.659659	down	1.22613e-11	-2.43598	down	1.08648e-21	-4.22473	down	1.28279e-20	-4.50475	down	0.000169157	1.66123	up	0.192997	0.57459	normal	7.0901e-19	2.87616	up	2.02202e-08	2.6924	up	4.24893e-09	3.56358	up	5.41661e-06	-1.60994	down	0.00116094	-1.22296	down	7.48377e-16	-3.24639	down	3.42921e-07	-2.6026	down	gene-LOC107415068	LOC107415068	1.09616	1.35279	1.61368	1.23191	1.31536	1.21116
401	novel_miR_71	/	3.63074e-06	-1.17581	down	0.0480331	-1.16521	down	3.45281e-30	-4.94784	down	9.15297e-36	-4.62808	down	3.15209e-12	-1.94826	down	0.0728646	-1.03038	normal	0.350751	-0.827499	normal	0.923794	-0.0941388	normal	0.361451	-1.03719	normal	0.2731	-0.428313	normal	0.171359	-0.546366	normal	1.59398e-07	-3.13758	down	2.26247e-05	-3.41725	down	gene-LOC107415146	LOC107415146	117.92	94.9639	82.514	76.1016	83.8132	125.497
402	novel_miR_133	MIR396	0.0179549	-0.533349	normal	0.137105	-0.300155	normal	0.00155088	-0.6937	down	0.0604951	-0.578338	normal	5.99465e-09	-1.17729	down	0.125076	-0.379797	normal	0.00637324	-0.814288	down	0.57101	0.148838	normal	0.496159	0.337875	normal	0.27389	0.123102	normal	0.980599	0.00650486	normal	0.00403952	0.66018	up	0.0347095	0.944142	up	gene-LOC107415149	LOC107415149	0.487638	0.51703	0.199723	0.332008	0.374214	0.161702
403	novel_miR_133	MIR396	0.0179549	-0.533349	normal	0.137105	-0.300155	normal	0.00155088	-0.6937	down	0.0604951	-0.578338	normal	5.99465e-09	-1.17729	down	0.125076	-0.379797	normal	0.00637324	-0.814288	down	0.57101	0.148838	normal	0.496159	0.337875	normal	0.27389	0.123102	normal	0.980599	0.00650486	normal	0.00403952	0.66018	up	0.0347095	0.944142	up	gene-LOC107415152	LOC107415152	4.84661	2.37801	1.66496	0.834605	0.877141	9.32014
404	novel_miR_276	/	0.217586	-0.315663	normal	0.521759	-0.186698	normal	0.00258768	-1.17743	down	0.000398634	-1.0708	down	0.141189	0.403894	normal	0.000467554	1.46702	up	0.0510194	0.997453	normal	0.271749	-0.515325	normal	0.318801	-0.446603	normal	0.084851	0.540469	normal	0.427021	0.323414	normal	6.53467e-08	-2.07683	down	3.83111e-06	-1.86885	down	gene-LOC107415153	LOC107415153	36.169	48.5348	32.7987	28.3265	29.871	46.5858
405	mes-miR156c	/	0.7593	0.0930836	normal	0.0266142	0.956545	up	0.0245258	0.973469	up	0.00168788	1.1614	up	0.185473	0.521574	normal	0.23138	0.909057	normal	0.78076	0.17885	normal	0.842996	0.100562	normal	0.920438	0.0420029	normal	0.337495	0.389415	normal	0.244392	0.503713	normal	0.174312	0.635518	normal	0.0822668	0.74952	normal	gene-LOC107415180	LOC107415180	0.0814277	0.0837857	0.185958	0.43395	0.530346	0.0961607
406	novel_miR_221	/	0.839084	-0.0530245	normal	2.21917e-06	0.850633	up	7.77158e-09	2.0882	up	2.75036e-13	2.3059	up	8.35508e-08	1.30608	up	0.126824	0.562201	normal	0.677464	0.151768	normal	0.0350682	-0.718849	down	0.679755	-0.166277	normal	0.00370865	-0.749962	down	0.350959	-0.315455	normal	0.472617	0.170476	normal	0.00537373	0.915584	up	gene-LOC107415253	LOC107415253	6.60511	9.49628	7.2586	6.90927	7.03007	8.38484
407	mdm-miR156t	/	0.62849	0.12931	normal	0.00386732	1.67537	up	2.22674e-05	2.58283	up	1.63147e-05	2.42192	up	0.53751	0.479773	normal	0.00360599	1.91007	up	0.684829	0.254155	normal	0.438563	-0.4431	normal	0.367802	-0.424413	normal	0.00258383	1.20539	up	0.00143619	1.44806	up	0.00516645	1.82207	up	0.00769702	1.63654	up	gene-LOC107415257	LOC107415257	0.660932	1.52332	2.75301	4.69873	3.64788	2.50543
408	novel_miR_436	MIR172	0.114492	-0.406428	normal	1.15313e-07	-1.25759	down	1.93724e-17	-2.28068	down	1.60753e-29	-2.7106	down	0.559049	-0.1359	normal	0.521345	-0.195941	normal	0.733462	-0.111548	normal	0.851707	0.0524629	normal	0.102453	0.57969	normal	0.00019325	-0.603427	down	1.66021e-05	-1.2132	down	3.63205e-36	-2.0971	down	2.96504e-09	-1.94825	down	gene-LOC107415282	LOC107415282	1.55442	3.30442	2.73129	3.02585	3.30096	3.99811
409	novel_miR_455	MIR171_1	0.14788	-0.379338	normal	0.0887962	1.07967	normal	0.0132185	-0.835665	down	0.000584596	-1.02362	down	0.340795	0.272391	normal	3.30944e-05	1.67964	up	0.48316	-0.70776	normal	0.00155979	1.02583	up	2.23907e-09	2.19651	up	0.0133846	0.770892	up	0.0746113	0.699896	normal	0.867684	-0.0499173	normal	0.00748053	0.926546	up	gene-LOC107415303	LOC107415303	29.9194	30.0353	52.2055	50.8319	51.7398	56.081
410	novel_miR_133	MIR396	0.0179549	-0.533349	normal	0.137105	-0.300155	normal	0.00155088	-0.6937	down	0.0604951	-0.578338	normal	5.99465e-09	-1.17729	down	0.125076	-0.379797	normal	0.00637324	-0.814288	down	0.57101	0.148838	normal	0.496159	0.337875	normal	0.27389	0.123102	normal	0.980599	0.00650486	normal	0.00403952	0.66018	up	0.0347095	0.944142	up	gene-LOC107415376	LOC107415376	0.944839	2.37732	1.52403	0.774714	0.80832	0.834925
411	novel_miR_70	MIR482	0.446662	-0.16261	normal	1.10158e-09	0.984992	up	9.91293e-07	1.03161	up	7.83836e-17	1.3762	up	0.0388731	0.253198	normal	0.153006	0.374341	normal	1.29909e-05	-1.12273	down	0.684403	-0.113527	normal	0.123897	-0.840187	normal	0.380213	-0.0967513	normal	0.0683005	-0.406586	normal	0.00304445	0.707813	up	0.588388	0.287052	normal	gene-LOC107415449	LOC107415449	10.188	13.0641	32.2665	40.0642	41.476	3.57101
412	novel_miR_130	/	0.131968	-0.359059	normal	0.21405	-0.784148	normal	0.424217	-0.579898	normal	0.168708	-1.00469	normal	0.342076	-0.716759	normal	0.415031	0.861719	normal	0.340442	1.12836	normal	0.64177	0.400376	normal	0.650975	0.430584	normal	0.919964	-0.0396808	normal	0.641504	0.229434	normal	0.4887	0.5117	normal	0.918911	0.0848616	normal	gene-LOC107415470	LOC107415470	3.06612	2.42512	1.94586	0.886366	1.52796	1.42459
413	novel_miR_220	/	0.76703	0.0518256	normal	0.000111241	0.674666	up	3.29125e-08	0.812104	up	2.87698e-06	0.796555	up	0.553898	0.0706637	normal	0.86725	0.0371781	normal	0.915709	-0.0326831	normal	0.552434	0.138808	normal	0.383959	0.301577	normal	0.933672	-0.0125313	normal	0.0632571	0.491996	normal	5.80922e-07	0.914929	up	0.00144352	1.06037	up	gene-LOC107415484	LOC107415484	24.5064	39.8067	25.608	38.205	32.3677	6.74898
414	novel_miR_305	/	0.216018	-0.333777	normal	0.220403	0.351263	normal	0.148427	-0.307548	normal	0.590027	-0.167679	normal	1.02942e-06	0.92148	up	0.000157246	1.80137	up	0.0292106	0.863911	up	0.00127928	1.12909	up	1.40794e-06	1.9876	up	0.241017	0.382691	normal	0.401005	0.256198	normal	0.913106	-0.0397533	normal	0.00343125	0.956872	up	gene-LOC107415516	LOC107415516	1.79595	1.76957	1.53915	1.50768	1.78017	1.44817
415	novel_miR_366	MIR1428	0.585367	-0.114975	normal	0.0623932	0.37359	normal	0.108047	0.337565	normal	0.1871	0.284982	normal	5.10808e-07	0.771221	up	4.32514e-05	1.03278	up	0.546233	0.23552	normal	0.0290022	0.598643	up	0.00325418	0.979106	up	0.519971	0.100998	normal	0.602822	-0.171857	normal	0.385217	0.212632	normal	0.0732688	0.547805	normal	gene-LOC107415518	LOC107415518	0.251714	0.191338	0.3862	1.90437	1.52623	0.333181
416	novel_miR_8	MIR2873	0.255463	-0.3057	normal	0.195241	-0.377604	normal	0.0154507	-0.763748	down	0.00027994	-0.979558	down	0.000267093	0.807584	up	0.00316103	1.1178	up	0.000748512	1.25089	up	0.00172923	1.26199	up	1.43766e-05	1.65399	up	0.65682	-0.107949	normal	0.897888	0.0340646	normal	0.34918	-0.270145	normal	0.794954	-0.0844988	normal	gene-LOC107415564	LOC107415564	4.47995	6.0825	2.63506	0.401507	1.24409	3.72423
417	bcy-miR156	MIR156	0.624223	0.135327	normal	0.48551	0.432635	normal	0.0976703	1.14365	normal	0.077545	1.09565	normal	0.30551	0.737158	normal	0.0882828	1.18178	normal	0.906955	0.120619	normal	0.716673	0.257025	normal	0.399484	0.490898	normal	0.177848	0.543528	normal	0.96088	-0.0240628	normal	0.17806	0.862823	normal	0.12736	0.937628	normal	gene-LOC107415577	LOC107415577	11.5816	13.7839	22.0775	24.7146	24.6806	22.8488
418	novel_miR_439	MIR171_1	0.787931	-0.0808144	normal	0.104901	-0.802453	normal	0.422397	0.356452	normal	0.565611	-0.187496	normal	0.311419	0.344708	normal	0.876418	0.0731153	normal	0.810132	0.162669	normal	0.132673	-0.710854	normal	0.638277	0.331668	normal	0.153463	-0.389132	normal	0.00467238	-1.02118	down	0.0920686	-0.66128	normal	0.860521	-0.1189	normal	gene-LOC107415585	LOC107415585	1.62685	2.70984	2.82079	7.19398	7.45372	2.33605
419	novel_miR_106	/	0.638825	-0.140955	normal	0.752168	0.123959	normal	0.0803801	0.738387	normal	0.0411809	0.847182	up	1.13673e-90	5.97089	up	1.69304e-23	5.856	up	2.1029e-41	5.79802	up	1.67628e-74	5.98974	up	4.67687e-36	6.32789	up	0.651593	-0.11026	normal	0.974138	0.0109688	normal	0.000917697	0.880425	up	0.00146709	1.4123	up	gene-LOC107415643	LOC107415643	0.748081	1.96463	0.425193	0.456209	0.564751	3.49234
420	novel_miR_145	/	0.128881	0.371783	normal	0.88121	0.0947686	normal	0.8389	0.171115	normal	0.549282	0.446523	normal	0.616342	0.433184	normal	0.344995	0.816408	normal	5.05286e-09	3.7967	up	0.0334317	1.77789	up	0.0263692	1.62673	up	0.00214914	1.25252	up	2.5171e-13	2.92663	up	0.0211185	1.7391	up	0.0254671	1.63593	up	gene-LOC107415696	LOC107415696	21.5436	25.1321	24.624	22.039	21.1657	11.153
421	novel_miR_106	/	0.638825	-0.140955	normal	0.752168	0.123959	normal	0.0803801	0.738387	normal	0.0411809	0.847182	up	1.13673e-90	5.97089	up	1.69304e-23	5.856	up	2.1029e-41	5.79802	up	1.67628e-74	5.98974	up	4.67687e-36	6.32789	up	0.651593	-0.11026	normal	0.974138	0.0109688	normal	0.000917697	0.880425	up	0.00146709	1.4123	up	gene-LOC107415698	LOC107415698	0.233303	0.408199	0.936908	1.42184	1.3232	0.515929
422	novel_miR_320	MIR160	0.235386	-0.298528	normal	0.619681	0.310369	normal	0.37852	0.617952	normal	0.230085	0.700964	normal	0.270926	0.7487	normal	0.0727135	1.57012	normal	0.579202	0.472487	normal	0.0417652	1.31437	up	0.944342	0.0521048	normal	0.639364	-0.190663	normal	0.769919	0.135102	normal	0.0256935	1.33539	up	0.932057	0.0643177	normal	gene-LOC107415706	LOC107415706	63.8824	77.404	57.8837	13.4664	33.3536	88.3946
423	novel_miR_106	/	0.638825	-0.140955	normal	0.752168	0.123959	normal	0.0803801	0.738387	normal	0.0411809	0.847182	up	1.13673e-90	5.97089	up	1.69304e-23	5.856	up	2.1029e-41	5.79802	up	1.67628e-74	5.98974	up	4.67687e-36	6.32789	up	0.651593	-0.11026	normal	0.974138	0.0109688	normal	0.000917697	0.880425	up	0.00146709	1.4123	up	gene-LOC107415788	LOC107415788	0.241192	0.445647	0.381111	0.832537	0.531125	0.567779
424	novel_miR_133	MIR396	0.0179549	-0.533349	normal	0.137105	-0.300155	normal	0.00155088	-0.6937	down	0.0604951	-0.578338	normal	5.99465e-09	-1.17729	down	0.125076	-0.379797	normal	0.00637324	-0.814288	down	0.57101	0.148838	normal	0.496159	0.337875	normal	0.27389	0.123102	normal	0.980599	0.00650486	normal	0.00403952	0.66018	up	0.0347095	0.944142	up	gene-LOC107415793	LOC107415793	20.2783	13.6644	17.7957	50.7563	33.2519	15.9592
425	novel_miR_108	/	7.75034e-05	-1.20518	down	7.13448e-08	-2.86759	down	4.20946e-10	-3.49093	down	5.91206e-11	-3.65066	down	9.81887e-05	-2.04491	down	0.0217724	-1.55939	down	0.265767	-1.05892	normal	0.0650712	-1.7641	normal	0.0020594	-3.71481	down	0.000220785	-1.41265	down	1.26965e-05	-1.95798	down	2.20537e-08	-3.68633	down	9.20076e-08	-4.95013	down	gene-LOC107415797	LOC107415797	27.6309	32.8675	29.0932	18.239	21.0897	28.5363
426	mdm-miR162a	MIR162_2	5.42833e-05	-0.613568	down	0.0188035	-0.42142	normal	0.914534	-0.0267446	normal	0.062557	-0.343813	normal	1.58396e-06	0.553516	normal	4.0482e-09	1.25208	up	0.0130385	0.817049	up	0.0294663	0.597148	up	0.000143086	1.17713	up	0.926331	0.0159181	normal	0.518765	-0.181464	normal	0.767818	0.0570868	normal	0.250629	0.334853	normal	gene-LOC107415803	LOC107415803	0.570879	0.276017	0.248584	0.669703	0.56375	0.319222
427	novel_miR_216	/	0.130636	-0.460421	normal	0.371968	-0.468767	normal	0.000778602	-1.2482	down	0.026838	-0.879068	down	0.00465079	-1.15145	down	0.152891	-0.771301	normal	0.00142293	-2.09301	down	7.92661e-09	-1.74547	down	1.33631e-18	-2.03005	down	0.0862989	-0.481176	normal	4.99514e-05	-1.43301	down	1.22191e-09	-1.8296	down	1.43763e-13	-1.72898	down	gene-LOC107415819	LOC107415819	8.38989	7.59531	5.08073	9.23213	7.59891	14.8534
428	novel_miR_106	/	0.638825	-0.140955	normal	0.752168	0.123959	normal	0.0803801	0.738387	normal	0.0411809	0.847182	up	1.13673e-90	5.97089	up	1.69304e-23	5.856	up	2.1029e-41	5.79802	up	1.67628e-74	5.98974	up	4.67687e-36	6.32789	up	0.651593	-0.11026	normal	0.974138	0.0109688	normal	0.000917697	0.880425	up	0.00146709	1.4123	up	gene-LOC107415833	LOC107415833	0.20491	1.55394	1.14994	0.604498	2.16881	0.268991
429	novel_miR_71	/	3.63074e-06	-1.17581	down	0.0480331	-1.16521	down	3.45281e-30	-4.94784	down	9.15297e-36	-4.62808	down	3.15209e-12	-1.94826	down	0.0728646	-1.03038	normal	0.350751	-0.827499	normal	0.923794	-0.0941388	normal	0.361451	-1.03719	normal	0.2731	-0.428313	normal	0.171359	-0.546366	normal	1.59398e-07	-3.13758	down	2.26247e-05	-3.41725	down	gene-LOC107415865	LOC107415865	12.1641	9.81426	10.44	11.8201	12.0527	18.222
430	novel_miR_455	MIR171_1	0.14788	-0.379338	normal	0.0887962	1.07967	normal	0.0132185	-0.835665	down	0.000584596	-1.02362	down	0.340795	0.272391	normal	3.30944e-05	1.67964	up	0.48316	-0.70776	normal	0.00155979	1.02583	up	2.23907e-09	2.19651	up	0.0133846	0.770892	up	0.0746113	0.699896	normal	0.867684	-0.0499173	normal	0.00748053	0.926546	up	gene-LOC107415892	LOC107415892	21.8169	15.0134	6.65391	4.29295	2.36349	30.0823
431	novel_miR_136	MIR815	0.205238	-0.240576	normal	0.474188	-0.180118	normal	0.965933	-0.0133793	normal	0.333325	-0.195892	normal	2.69671e-30	-9.71492	down	1.59148e-28	-8.81792	down	6.3635e-23	-8.973	down	2.48067e-41	-9.78453	down	8.83808e-28	-9.61261	down	--	--	--	--	--	--	--	--	--	--	--	--	gene-LOC107415893	LOC107415893	1.57501	1.56078	1.85397	1.76939	2.09972	0.968208
432	novel_miR_232	/	0.30458	-0.270724	normal	0.94325	-0.0442657	normal	0.000284822	-3.14365	down	0.0282502	-1.61837	down	2.74169e-06	2.086	up	3.83302e-06	4.02623	up	5.1069e-05	3.22288	up	0.000136333	3.9375	up	2.29428e-07	5.03613	up	0.0477911	0.80838	up	0.014212	1.02537	up	0.404134	0.632494	normal	0.0293458	1.69157	up	gene-LOC107415895	LOC107415895	2.81395	2.24354	1.84529	1.16973	1.31645	3.09024
433	novel_miR_358	MIR828	0.0477256	-0.58846	down	1.34781e-15	-2.38689	down	3.60427e-21	-3.10135	down	4.43567e-18	-3.22805	down	0.180441	0.233363	normal	0.233786	0.590577	normal	4.39175e-06	1.86783	up	0.610578	0.315219	normal	0.455124	0.53262	normal	0.00139104	-0.591884	down	0.000199104	-0.866139	down	3.49052e-17	-2.99051	down	1.88468e-10	-2.90891	down	gene-LOC107415907	LOC107415907	0.0744293	0.133521	0.150964	0.581194	0.158424	0.117822
434	novel_miR_28	MIR398	0.159885	0.392475	normal	1.01895e-06	2.41799	up	0.630309	0.216077	normal	0.263498	-0.34488	normal	0.00133959	1.09033	up	0.000103819	2.45208	up	0.0667169	-1.28238	normal	0.0852074	-0.843361	normal	0.291578	0.442397	normal	0.00286322	1.20393	up	0.453953	0.329793	normal	1.01638e-06	-1.69453	down	0.0314246	-0.920008	down	gene-LOC107415937	LOC107415937	12.6347	12.3591	7.84304	7.19686	6.66842	11.8515
435	novel_miR_229	MIR394	0.438982	-0.225262	normal	0.144021	0.503931	normal	0.0356792	0.643569	up	0.0710858	0.546814	normal	0.650131	0.13026	normal	0.216156	0.523156	normal	0.197162	-0.761182	normal	0.321536	-0.361993	normal	0.461514	0.275997	normal	0.922453	0.0246611	normal	0.383612	-0.366687	normal	0.541058	0.197145	normal	0.0329736	0.736456	up	gene-LOC107415938	LOC107415938	41.0614	38.5522	64.4008	90.0947	86.4419	69.4817
436	mdm-miR156t	/	0.62849	0.12931	normal	0.00386732	1.67537	up	2.22674e-05	2.58283	up	1.63147e-05	2.42192	up	0.53751	0.479773	normal	0.00360599	1.91007	up	0.684829	0.254155	normal	0.438563	-0.4431	normal	0.367802	-0.424413	normal	0.00258383	1.20539	up	0.00143619	1.44806	up	0.00516645	1.82207	up	0.00769702	1.63654	up	gene-LOC107415943	LOC107415943	67.0057	57.6015	43.5854	40.2625	48.8727	71.0378
437	novel_miR_188	MIR482	0.71888	-0.086495	normal	0.0257674	0.431988	normal	0.010889	0.534891	normal	0.19486	0.278625	normal	0.0287737	0.384673	normal	0.734982	0.108331	normal	0.217387	-0.318437	normal	0.107529	0.463664	normal	0.0821575	0.84159	normal	0.0388578	-0.396447	normal	0.155091	-0.295238	normal	0.00395648	0.656532	up	0.0946515	0.780991	normal	gene-LOC107415955	LOC107415955	15.8229	16.0132	13.871	13.1552	13.1736	5.25244
438	mes-miR156h	MIR156	0.835091	0.0548728	normal	0.459997	0.463036	normal	0.0694479	1.27533	normal	0.0637153	1.19349	normal	0.967323	-0.0334757	normal	0.658856	0.367562	normal	0.953154	-0.0615094	normal	0.817212	0.165401	normal	0.834204	0.139257	normal	0.485291	0.282794	normal	0.521542	0.315686	normal	0.0218637	1.62813	up	0.0551819	1.41589	normal	gene-LOC107415981	LOC107415981	1.60689	2.40881	1.01847	0.444633	0.898059	3.74971
439	novel_miR_138	/	0.133797	-0.454664	normal	0.521773	-0.325795	normal	0.31203	-0.526695	normal	0.109647	-0.754145	normal	0.0288274	-1.24144	down	0.43688	0.518475	normal	0.146228	-1.31294	normal	0.948253	0.04311	normal	0.679375	-0.318806	normal	0.249631	0.466929	normal	0.450137	-0.372043	normal	0.239322	0.753145	normal	0.838963	0.169419	normal	gene-LOC107415992	LOC107415992	0.0912387	0.218183	0.398755	0.680464	0.698254	0.0816187
440	novel_miR_145	/	0.128881	0.371783	normal	0.88121	0.0947686	normal	0.8389	0.171115	normal	0.549282	0.446523	normal	0.616342	0.433184	normal	0.344995	0.816408	normal	5.05286e-09	3.7967	up	0.0334317	1.77789	up	0.0263692	1.62673	up	0.00214914	1.25252	up	2.5171e-13	2.92663	up	0.0211185	1.7391	up	0.0254671	1.63593	up	gene-LOC107415995	LOC107415995	1.75658	1.69329	0.410063	0.165593	0.200252	0.753224
441	novel_miR_169	MIR167_1	0.105776	-0.397077	normal	0.967429	0.0131537	normal	0.886022	0.0354136	normal	0.101472	-0.356744	normal	0.315946	-0.183271	normal	0.0495633	0.59064	up	0.993845	-0.00308127	normal	0.248788	-0.347949	normal	0.904726	-0.0494328	normal	0.17751	0.238005	normal	0.594197	0.129813	normal	0.714765	-0.0923163	normal	0.650833	-0.175168	normal	gene-LOC107415996	LOC107415996	6.75382	6.38844	18.2549	25.4467	24.8594	6.34755
442	novel_miR_145	/	0.128881	0.371783	normal	0.88121	0.0947686	normal	0.8389	0.171115	normal	0.549282	0.446523	normal	0.616342	0.433184	normal	0.344995	0.816408	normal	5.05286e-09	3.7967	up	0.0334317	1.77789	up	0.0263692	1.62673	up	0.00214914	1.25252	up	2.5171e-13	2.92663	up	0.0211185	1.7391	up	0.0254671	1.63593	up	gene-LOC107415998	LOC107415998	2.06638	1.93971	0.486673	0.187838	0.234392	0.770165
443	novel_miR_436	MIR172	0.114492	-0.406428	normal	1.15313e-07	-1.25759	down	1.93724e-17	-2.28068	down	1.60753e-29	-2.7106	down	0.559049	-0.1359	normal	0.521345	-0.195941	normal	0.733462	-0.111548	normal	0.851707	0.0524629	normal	0.102453	0.57969	normal	0.00019325	-0.603427	down	1.66021e-05	-1.2132	down	3.63205e-36	-2.0971	down	2.96504e-09	-1.94825	down	gene-LOC107416046	LOC107416046	0.335654	0.589906	1.43511	1.52682	1.71681	0.250031
444	novel_miR_122	/	0.356626	-0.279858	normal	0.808573	0.109269	normal	0.10753	-0.771708	normal	0.394109	-0.441258	normal	0.513684	-0.282513	normal	0.626123	0.291331	normal	0.66667	-0.196951	normal	0.40769	0.435869	normal	0.297497	0.550782	normal	0.930954	-0.0280989	normal	0.62604	0.159882	normal	0.918734	-0.0379132	normal	0.258544	0.421253	normal	gene-LOC107416052	LOC107416052	52.2691	25.4301	44.2546	45.4322	43.0855	81.4124
445	novel_miR_169	MIR167_1	0.105776	-0.397077	normal	0.967429	0.0131537	normal	0.886022	0.0354136	normal	0.101472	-0.356744	normal	0.315946	-0.183271	normal	0.0495633	0.59064	up	0.993845	-0.00308127	normal	0.248788	-0.347949	normal	0.904726	-0.0494328	normal	0.17751	0.238005	normal	0.594197	0.129813	normal	0.714765	-0.0923163	normal	0.650833	-0.175168	normal	gene-LOC107416062	LOC107416062	99.9085	62.65	55.2888	57.2628	51.7953	106.598
446	novel_miR_133	MIR396	0.0179549	-0.533349	normal	0.137105	-0.300155	normal	0.00155088	-0.6937	down	0.0604951	-0.578338	normal	5.99465e-09	-1.17729	down	0.125076	-0.379797	normal	0.00637324	-0.814288	down	0.57101	0.148838	normal	0.496159	0.337875	normal	0.27389	0.123102	normal	0.980599	0.00650486	normal	0.00403952	0.66018	up	0.0347095	0.944142	up	gene-LOC107416082	LOC107416082	0.267031	0.0606837	0.0532167	1.03613	0.426213	0.300344
447	novel_miR_133	MIR396	0.0179549	-0.533349	normal	0.137105	-0.300155	normal	0.00155088	-0.6937	down	0.0604951	-0.578338	normal	5.99465e-09	-1.17729	down	0.125076	-0.379797	normal	0.00637324	-0.814288	down	0.57101	0.148838	normal	0.496159	0.337875	normal	0.27389	0.123102	normal	0.980599	0.00650486	normal	0.00403952	0.66018	up	0.0347095	0.944142	up	gene-LOC107416107	LOC107416107	1.55221	2.34617	2.28893	2.08978	2.21812	1.47961
448	novel_miR_133	MIR396	0.0179549	-0.533349	normal	0.137105	-0.300155	normal	0.00155088	-0.6937	down	0.0604951	-0.578338	normal	5.99465e-09	-1.17729	down	0.125076	-0.379797	normal	0.00637324	-0.814288	down	0.57101	0.148838	normal	0.496159	0.337875	normal	0.27389	0.123102	normal	0.980599	0.00650486	normal	0.00403952	0.66018	up	0.0347095	0.944142	up	gene-LOC107416124	LOC107416124	0.544227	1.00356	2.60406	2.04325	3.3945	0.610664
449	novel_miR_216	/	0.130636	-0.460421	normal	0.371968	-0.468767	normal	0.000778602	-1.2482	down	0.026838	-0.879068	down	0.00465079	-1.15145	down	0.152891	-0.771301	normal	0.00142293	-2.09301	down	7.92661e-09	-1.74547	down	1.33631e-18	-2.03005	down	0.0862989	-0.481176	normal	4.99514e-05	-1.43301	down	1.22191e-09	-1.8296	down	1.43763e-13	-1.72898	down	gene-LOC107416173	LOC107416173	4.38042	5.8443	12.7386	22.1175	21.867	7.96185
450	novel_miR_85	/	0.285289	0.274221	normal	0.846369	-0.0637892	normal	0.496128	-0.248103	normal	0.277403	-0.312472	normal	0.0725705	0.530495	normal	0.179595	0.349484	normal	0.00334188	1.07412	up	0.0260606	0.870868	up	0.050382	0.820541	normal	0.601845	0.121594	normal	0.189231	0.388696	normal	0.68801	0.123513	normal	0.969321	0.0154478	normal	gene-LOC107416181	LOC107416181	2.32349	2.2065	2.65746	1.33018	1.27752	0.969184
451	novel_miR_33	/	0.461591	-0.113774	normal	0.157896	-0.24016	normal	0.337575	-0.200686	normal	0.884299	0.0175518	normal	0.879486	-0.0184535	normal	0.737718	0.0693731	normal	0.394334	0.19502	normal	0.975696	0.00815917	normal	0.010147	-0.450956	normal	0.597241	-0.0752702	normal	0.605161	-0.0871455	normal	0.373224	-0.147035	normal	0.0256948	-0.371458	normal	gene-LOC107416187	LOC107416187	0.362281	0.774822	1.53516	2.98135	2.36294	0.468471
452	novel_miR_133	MIR396	0.0179549	-0.533349	normal	0.137105	-0.300155	normal	0.00155088	-0.6937	down	0.0604951	-0.578338	normal	5.99465e-09	-1.17729	down	0.125076	-0.379797	normal	0.00637324	-0.814288	down	0.57101	0.148838	normal	0.496159	0.337875	normal	0.27389	0.123102	normal	0.980599	0.00650486	normal	0.00403952	0.66018	up	0.0347095	0.944142	up	gene-LOC107416198	LOC107416198	2.10184	3.10103	2.73499	2.46118	2.80734	5.34762
453	novel_miR_169	MIR167_1	0.105776	-0.397077	normal	0.967429	0.0131537	normal	0.886022	0.0354136	normal	0.101472	-0.356744	normal	0.315946	-0.183271	normal	0.0495633	0.59064	up	0.993845	-0.00308127	normal	0.248788	-0.347949	normal	0.904726	-0.0494328	normal	0.17751	0.238005	normal	0.594197	0.129813	normal	0.714765	-0.0923163	normal	0.650833	-0.175168	normal	gene-LOC107416201	LOC107416201	0.73147	0.51552	0.84853	0.911916	0.997644	0.942696
454	novel_miR_276	/	0.217586	-0.315663	normal	0.521759	-0.186698	normal	0.00258768	-1.17743	down	0.000398634	-1.0708	down	0.141189	0.403894	normal	0.000467554	1.46702	up	0.0510194	0.997453	normal	0.271749	-0.515325	normal	0.318801	-0.446603	normal	0.084851	0.540469	normal	0.427021	0.323414	normal	6.53467e-08	-2.07683	down	3.83111e-06	-1.86885	down	gene-LOC107416206	LOC107416206	45.8542	46.1968	35.4997	63.6624	44.8963	35.9655
455	novel_miR_73	MIR530	0.382871	-0.265226	normal	0.407328	-0.418745	normal	0.0360079	-1.02567	down	0.000479987	-1.61665	down	9.01892e-08	1.85561	up	3.91025e-08	2.42653	up	0.000317971	2.01763	up	0.00247191	1.41841	up	4.03926e-07	2.88086	up	0.750083	0.0882314	normal	0.301977	-0.311705	normal	1.30223e-07	-1.46603	down	0.234002	-0.536753	normal	gene-LOC107416218	LOC107416218	9.35341	40.2488	89.6332	54.8987	51.6738	0.22782
456	novel_miR_85	/	0.285289	0.274221	normal	0.846369	-0.0637892	normal	0.496128	-0.248103	normal	0.277403	-0.312472	normal	0.0725705	0.530495	normal	0.179595	0.349484	normal	0.00334188	1.07412	up	0.0260606	0.870868	up	0.050382	0.820541	normal	0.601845	0.121594	normal	0.189231	0.388696	normal	0.68801	0.123513	normal	0.969321	0.0154478	normal	gene-LOC107416246	LOC107416246	9.51545	9.43993	9.0143	3.09721	3.31896	5.76887
457	novel_miR_145	/	0.128881	0.371783	normal	0.88121	0.0947686	normal	0.8389	0.171115	normal	0.549282	0.446523	normal	0.616342	0.433184	normal	0.344995	0.816408	normal	5.05286e-09	3.7967	up	0.0334317	1.77789	up	0.0263692	1.62673	up	0.00214914	1.25252	up	2.5171e-13	2.92663	up	0.0211185	1.7391	up	0.0254671	1.63593	up	gene-LOC107416284	LOC107416284	28.1499	24.6967	15.8074	8.18921	10.6554	23.5607
458	novel_miR_389	MIR403	0.0212782	-0.565313	normal	5.72049e-05	-0.899316	down	2.08508e-15	-1.46112	down	3.13315e-20	-1.6367	down	0.220338	0.204496	normal	0.0110223	0.880113	up	0.00016083	1.21145	up	0.00493055	0.732159	up	0.000282896	1.22495	up	0.853832	-0.0412817	normal	0.851302	0.0483005	normal	0.000122125	-0.892019	down	0.0810941	-0.557817	normal	gene-LOC107416303	LOC107416303	114.41	109.356	86.3132	57.2911	74.5719	48.5724
459	novel_miR_105	MIR5291	0.165197	0.20163	normal	0.501961	-0.102211	normal	0.251417	-0.234183	normal	0.0837036	-0.220431	normal	0.712177	0.043979	normal	0.141	-0.259449	normal	0.668344	0.0893984	normal	0.656111	0.122187	normal	0.671618	-0.0915178	normal	0.328915	-0.128945	normal	0.539771	-0.0934863	normal	0.465729	-0.127011	normal	0.134244	-0.311563	normal	gene-LOC107416306	LOC107416306	0.532064	0.706108	0.399038	1.01413	0.492522	1.02367
460	novel_miR_389	MIR403	0.0212782	-0.565313	normal	5.72049e-05	-0.899316	down	2.08508e-15	-1.46112	down	3.13315e-20	-1.6367	down	0.220338	0.204496	normal	0.0110223	0.880113	up	0.00016083	1.21145	up	0.00493055	0.732159	up	0.000282896	1.22495	up	0.853832	-0.0412817	normal	0.851302	0.0483005	normal	0.000122125	-0.892019	down	0.0810941	-0.557817	normal	gene-LOC107416307	LOC107416307	74.9329	73.3643	49.3762	66.7345	54.2617	28.3253
461	novel_miR_229	MIR394	0.438982	-0.225262	normal	0.144021	0.503931	normal	0.0356792	0.643569	up	0.0710858	0.546814	normal	0.650131	0.13026	normal	0.216156	0.523156	normal	0.197162	-0.761182	normal	0.321536	-0.361993	normal	0.461514	0.275997	normal	0.922453	0.0246611	normal	0.383612	-0.366687	normal	0.541058	0.197145	normal	0.0329736	0.736456	up	gene-LOC107416324	LOC107416324	2.78172	2.24131	5.39771	7.85308	7.49391	6.77717
462	gma-miR5368	MIR9408	0.507981	-0.0526198	normal	0.226453	0.598809	normal	0.732892	0.268974	normal	0.468594	-0.445494	normal	0.903061	-0.146908	normal	0.345679	0.918793	normal	0.171432	-1.76864	normal	0.662948	-0.406702	normal	0.260347	1.36623	normal	0.537641	0.14679	normal	0.428636	0.284897	normal	0.992925	0.00777728	normal	0.380077	0.901019	normal	gene-LOC107416333	LOC107416333	14.2088	13.2946	12.1917	13.2515	12.5318	23.546
463	novel_miR_216	/	0.130636	-0.460421	normal	0.371968	-0.468767	normal	0.000778602	-1.2482	down	0.026838	-0.879068	down	0.00465079	-1.15145	down	0.152891	-0.771301	normal	0.00142293	-2.09301	down	7.92661e-09	-1.74547	down	1.33631e-18	-2.03005	down	0.0862989	-0.481176	normal	4.99514e-05	-1.43301	down	1.22191e-09	-1.8296	down	1.43763e-13	-1.72898	down	gene-LOC107416387	LOC107416387	34.7561	30.5073	39.603	40.4741	43.013	17.8019
464	novel_miR_127	/	0.0489488	-0.402348	normal	3.40534e-13	-1.70009	down	2.56293e-37	-2.66835	down	1.0267e-28	-2.47457	down	1.44089e-12	-1.1437	down	0.0079537	-0.654322	down	0.468303	-0.327304	normal	0.638626	0.189271	normal	0.469577	0.406468	normal	0.883883	-0.0227233	normal	0.00494021	-0.916101	down	0.000136127	-1.29667	down	0.0995501	-0.843935	normal	gene-LOC107416413	LOC107416413	0.718375	1.38752	1.19879	0.243318	0.279861	0.791553
465	novel_miR_455	MIR171_1	0.14788	-0.379338	normal	0.0887962	1.07967	normal	0.0132185	-0.835665	down	0.000584596	-1.02362	down	0.340795	0.272391	normal	3.30944e-05	1.67964	up	0.48316	-0.70776	normal	0.00155979	1.02583	up	2.23907e-09	2.19651	up	0.0133846	0.770892	up	0.0746113	0.699896	normal	0.867684	-0.0499173	normal	0.00748053	0.926546	up	gene-LOC107416468	LOC107416468	0.66826	0.638205	1.21896	1.17418	1.32263	0.611496
466	mdm-miR156t	/	0.62849	0.12931	normal	0.00386732	1.67537	up	2.22674e-05	2.58283	up	1.63147e-05	2.42192	up	0.53751	0.479773	normal	0.00360599	1.91007	up	0.684829	0.254155	normal	0.438563	-0.4431	normal	0.367802	-0.424413	normal	0.00258383	1.20539	up	0.00143619	1.44806	up	0.00516645	1.82207	up	0.00769702	1.63654	up	gene-LOC107416470	LOC107416470	3.15072	2.66075	4.94579	1.938	3.06122	2.51616
467	novel_miR_216	/	0.130636	-0.460421	normal	0.371968	-0.468767	normal	0.000778602	-1.2482	down	0.026838	-0.879068	down	0.00465079	-1.15145	down	0.152891	-0.771301	normal	0.00142293	-2.09301	down	7.92661e-09	-1.74547	down	1.33631e-18	-2.03005	down	0.0862989	-0.481176	normal	4.99514e-05	-1.43301	down	1.22191e-09	-1.8296	down	1.43763e-13	-1.72898	down	gene-LOC107416515	LOC107416515	4.0981	2.72693	1.929	3.29774	2.60332	3.46714
468	novel_miR_120	MIR395	0.000336435	-1.00731	down	0.341008	-0.449792	normal	0.302769	-0.898739	normal	7.04829e-20	-3.55862	down	6.65148e-33	3.41785	up	3.0018e-11	2.51496	up	0.0846959	1.12314	normal	0.712449	-0.372105	normal	0.0127018	1.48103	up	1.85004e-17	-2.12498	down	9.54117e-08	-2.1987	down	7.93379e-33	-5.29013	down	6.25036e-31	-5.31127	down	gene-LOC107416521	LOC107416521	4.33474	5.65502	9.05015	12.1812	14.5134	7.76575
469	mdm-miR171g	MIR171_1	0.00110483	-0.650739	down	0.0380486	-0.54946	normal	0.887429	0.0352231	normal	0.435015	-0.199459	normal	0.984529	0.00424235	normal	0.00968911	0.573271	normal	0.26485	-0.47227	normal	0.00932026	-0.92482	down	0.14463	-0.522876	normal	0.329791	-0.191594	normal	0.00335519	-0.983851	down	0.0213849	-0.858206	down	0.0232593	-0.685666	down	gene-LOC107416560	LOC107416560	1.69959	3.19412	2.91531	1.07762	3.36128	0.531471
470	novel_miR_133	MIR396	0.0179549	-0.533349	normal	0.137105	-0.300155	normal	0.00155088	-0.6937	down	0.0604951	-0.578338	normal	5.99465e-09	-1.17729	down	0.125076	-0.379797	normal	0.00637324	-0.814288	down	0.57101	0.148838	normal	0.496159	0.337875	normal	0.27389	0.123102	normal	0.980599	0.00650486	normal	0.00403952	0.66018	up	0.0347095	0.944142	up	gene-LOC107416599	LOC107416599	21.1916	19.9575	14.2145	14.0255	16.0693	39.3072
471	novel_miR_276	/	0.217586	-0.315663	normal	0.521759	-0.186698	normal	0.00258768	-1.17743	down	0.000398634	-1.0708	down	0.141189	0.403894	normal	0.000467554	1.46702	up	0.0510194	0.997453	normal	0.271749	-0.515325	normal	0.318801	-0.446603	normal	0.084851	0.540469	normal	0.427021	0.323414	normal	6.53467e-08	-2.07683	down	3.83111e-06	-1.86885	down	gene-LOC107416617	LOC107416617	56.061	30.4039	34.7071	38.1827	38.547	94.5754
472	novel_miR_379	/	0.663	0.115863	normal	0.771164	0.182346	normal	0.552773	0.508165	normal	0.324903	0.658391	normal	0.303098	0.838488	normal	0.431841	0.654171	normal	0.477078	0.572911	normal	0.194716	1.00629	normal	0.00357223	1.9636	up	0.813287	0.0948401	normal	0.901313	-0.0601045	normal	0.0972176	1.009	normal	0.0170236	1.72347	up	gene-LOC107416652	LOC107416652	39.05	57.5649	78.7021	107.078	106.1	83.4567
473	novel_miR_129	MIR319	0.530724	0.156735	normal	0.682405	0.204025	normal	0.0428999	1.0044	up	0.000102169	1.87819	up	0.449138	-0.331307	normal	0.522626	-0.497599	normal	0.988248	-0.00870801	normal	0.27152	0.461766	normal	0.0977913	1.33833	normal	0.110373	0.410539	normal	0.229151	0.45734	normal	4.39956e-07	1.88626	up	6.79989e-06	3.35886	up	gene-LOC107416735	LOC107416735	25.7518	23.1416	25.0767	22.2586	25.0345	38.9676
474	novel_miR_455	MIR171_1	0.14788	-0.379338	normal	0.0887962	1.07967	normal	0.0132185	-0.835665	down	0.000584596	-1.02362	down	0.340795	0.272391	normal	3.30944e-05	1.67964	up	0.48316	-0.70776	normal	0.00155979	1.02583	up	2.23907e-09	2.19651	up	0.0133846	0.770892	up	0.0746113	0.699896	normal	0.867684	-0.0499173	normal	0.00748053	0.926546	up	gene-LOC107416764	LOC107416764	7.54635	7.74536	6.62132	7.34142	6.98665	11.3595
475	novel_miR_216	/	0.130636	-0.460421	normal	0.371968	-0.468767	normal	0.000778602	-1.2482	down	0.026838	-0.879068	down	0.00465079	-1.15145	down	0.152891	-0.771301	normal	0.00142293	-2.09301	down	7.92661e-09	-1.74547	down	1.33631e-18	-2.03005	down	0.0862989	-0.481176	normal	4.99514e-05	-1.43301	down	1.22191e-09	-1.8296	down	1.43763e-13	-1.72898	down	gene-LOC107416785	LOC107416785	1.35279	0.580682	0.37888	0.832569	0.855094	1.91421
476	novel_miR_133	MIR396	0.0179549	-0.533349	normal	0.137105	-0.300155	normal	0.00155088	-0.6937	down	0.0604951	-0.578338	normal	5.99465e-09	-1.17729	down	0.125076	-0.379797	normal	0.00637324	-0.814288	down	0.57101	0.148838	normal	0.496159	0.337875	normal	0.27389	0.123102	normal	0.980599	0.00650486	normal	0.00403952	0.66018	up	0.0347095	0.944142	up	gene-LOC107416802	LOC107416802	1.8854	1.93427	2.49878	2.49368	2.24082	0.122287
477	novel_miR_342	/	0.655474	0.133577	normal	5.98043e-06	2.08688	up	2.83539e-24	4.14167	up	6.94321e-40	5.07999	up	0.000452987	-3.99666	down	0.101613	-1.64892	normal	1.02513e-06	-3.90442	down	0.00056662	-1.46996	down	0.00446384	-2.4544	down	0.446079	0.122057	normal	0.136162	0.524192	normal	8.62339e-11	5.78497	up	9.47784e-06	4.49661	up	gene-LOC107416804	LOC107416804	211.67	286.421	240.54	128.552	172.212	71.5705
478	novel_miR_276	/	0.217586	-0.315663	normal	0.521759	-0.186698	normal	0.00258768	-1.17743	down	0.000398634	-1.0708	down	0.141189	0.403894	normal	0.000467554	1.46702	up	0.0510194	0.997453	normal	0.271749	-0.515325	normal	0.318801	-0.446603	normal	0.084851	0.540469	normal	0.427021	0.323414	normal	6.53467e-08	-2.07683	down	3.83111e-06	-1.86885	down	gene-LOC107416811	LOC107416811	0.140652	0.147678	0.366234	0.861367	0.551679	0.266852
479	mes-miR156c	/	0.7593	0.0930836	normal	0.0266142	0.956545	up	0.0245258	0.973469	up	0.00168788	1.1614	up	0.185473	0.521574	normal	0.23138	0.909057	normal	0.78076	0.17885	normal	0.842996	0.100562	normal	0.920438	0.0420029	normal	0.337495	0.389415	normal	0.244392	0.503713	normal	0.174312	0.635518	normal	0.0822668	0.74952	normal	gene-LOC107416838	LOC107416838	35.9183	39.4339	33.3532	35.8033	36.5795	39.2163
480	novel_miR_442	MIR159	0.909091	-0.0340938	normal	0.0567747	-0.736698	normal	0.305881	-0.51679	normal	0.364079	0.421008	normal	0.114554	-0.457453	normal	0.949401	0.0448968	normal	0.0803452	0.893606	normal	0.261271	0.543396	normal	0.0577793	1.40721	normal	0.19104	0.340011	normal	0.180422	0.474943	normal	0.196333	0.487266	normal	0.000613384	2.23763	up	gene-LOC107416863	LOC107416863	0.528402	0.569285	0.679995	0.489211	0.648863	0.945699
481	novel_miR_305	/	0.216018	-0.333777	normal	0.220403	0.351263	normal	0.148427	-0.307548	normal	0.590027	-0.167679	normal	1.02942e-06	0.92148	up	0.000157246	1.80137	up	0.0292106	0.863911	up	0.00127928	1.12909	up	1.40794e-06	1.9876	up	0.241017	0.382691	normal	0.401005	0.256198	normal	0.913106	-0.0397533	normal	0.00343125	0.956872	up	gene-LOC107416864	LOC107416864	14.6157	37.3473	24.3742	34.3933	25.957	30.6771
482	novel_miR_108	/	7.75034e-05	-1.20518	down	7.13448e-08	-2.86759	down	4.20946e-10	-3.49093	down	5.91206e-11	-3.65066	down	9.81887e-05	-2.04491	down	0.0217724	-1.55939	down	0.265767	-1.05892	normal	0.0650712	-1.7641	normal	0.0020594	-3.71481	down	0.000220785	-1.41265	down	1.26965e-05	-1.95798	down	2.20537e-08	-3.68633	down	9.20076e-08	-4.95013	down	gene-LOC107416889	LOC107416889	1.36235	1.79473	1.69695	1.39962	1.57972	3.34022
483	novel_miR_455	MIR171_1	0.14788	-0.379338	normal	0.0887962	1.07967	normal	0.0132185	-0.835665	down	0.000584596	-1.02362	down	0.340795	0.272391	normal	3.30944e-05	1.67964	up	0.48316	-0.70776	normal	0.00155979	1.02583	up	2.23907e-09	2.19651	up	0.0133846	0.770892	up	0.0746113	0.699896	normal	0.867684	-0.0499173	normal	0.00748053	0.926546	up	gene-LOC107416971	LOC107416971	3.10222	7.72274	9.90053	10.982	10.1706	4.1886
484	novel_miR_169	MIR167_1	0.105776	-0.397077	normal	0.967429	0.0131537	normal	0.886022	0.0354136	normal	0.101472	-0.356744	normal	0.315946	-0.183271	normal	0.0495633	0.59064	up	0.993845	-0.00308127	normal	0.248788	-0.347949	normal	0.904726	-0.0494328	normal	0.17751	0.238005	normal	0.594197	0.129813	normal	0.714765	-0.0923163	normal	0.650833	-0.175168	normal	gene-LOC107416991	LOC107416991	1.39671	1.77915	2.78726	1.33199	2.15405	0.743226
485	novel_miR_133	MIR396	0.0179549	-0.533349	normal	0.137105	-0.300155	normal	0.00155088	-0.6937	down	0.0604951	-0.578338	normal	5.99465e-09	-1.17729	down	0.125076	-0.379797	normal	0.00637324	-0.814288	down	0.57101	0.148838	normal	0.496159	0.337875	normal	0.27389	0.123102	normal	0.980599	0.00650486	normal	0.00403952	0.66018	up	0.0347095	0.944142	up	gene-LOC107416998	LOC107416998	35.6928	25.2463	31.9882	29.363	36.1997	38.6525
486	novel_miR_71	/	3.63074e-06	-1.17581	down	0.0480331	-1.16521	down	3.45281e-30	-4.94784	down	9.15297e-36	-4.62808	down	3.15209e-12	-1.94826	down	0.0728646	-1.03038	normal	0.350751	-0.827499	normal	0.923794	-0.0941388	normal	0.361451	-1.03719	normal	0.2731	-0.428313	normal	0.171359	-0.546366	normal	1.59398e-07	-3.13758	down	2.26247e-05	-3.41725	down	gene-LOC107417072	LOC107417072	22.4208	23.2451	29.3076	27.3065	27.5614	39.1872
487	novel_miR_436	MIR172	0.114492	-0.406428	normal	1.15313e-07	-1.25759	down	1.93724e-17	-2.28068	down	1.60753e-29	-2.7106	down	0.559049	-0.1359	normal	0.521345	-0.195941	normal	0.733462	-0.111548	normal	0.851707	0.0524629	normal	0.102453	0.57969	normal	0.00019325	-0.603427	down	1.66021e-05	-1.2132	down	3.63205e-36	-2.0971	down	2.96504e-09	-1.94825	down	gene-LOC107417086	LOC107417086	1.997	3.44716	1.00003	1.26283	0.875525	1.43096
488	novel_miR_442	MIR159	0.909091	-0.0340938	normal	0.0567747	-0.736698	normal	0.305881	-0.51679	normal	0.364079	0.421008	normal	0.114554	-0.457453	normal	0.949401	0.0448968	normal	0.0803452	0.893606	normal	0.261271	0.543396	normal	0.0577793	1.40721	normal	0.19104	0.340011	normal	0.180422	0.474943	normal	0.196333	0.487266	normal	0.000613384	2.23763	up	gene-LOC107417103	LOC107417103	2.08191	3.65838	5.76701	7.85568	7.68365	2.11936
489	novel_miR_145	/	0.128881	0.371783	normal	0.88121	0.0947686	normal	0.8389	0.171115	normal	0.549282	0.446523	normal	0.616342	0.433184	normal	0.344995	0.816408	normal	5.05286e-09	3.7967	up	0.0334317	1.77789	up	0.0263692	1.62673	up	0.00214914	1.25252	up	2.5171e-13	2.92663	up	0.0211185	1.7391	up	0.0254671	1.63593	up	gene-LOC107417109	LOC107417109	6.8607	6.21001	12.7721	30.3202	30.4607	0.969348
490	novel_miR_133	MIR396	0.0179549	-0.533349	normal	0.137105	-0.300155	normal	0.00155088	-0.6937	down	0.0604951	-0.578338	normal	5.99465e-09	-1.17729	down	0.125076	-0.379797	normal	0.00637324	-0.814288	down	0.57101	0.148838	normal	0.496159	0.337875	normal	0.27389	0.123102	normal	0.980599	0.00650486	normal	0.00403952	0.66018	up	0.0347095	0.944142	up	gene-LOC107417124	LOC107417124	19.1115	15.3653	10.1018	7.97952	8.95867	19.7913
491	novel_miR_361	/	0.413931	-0.196076	normal	0.0209407	0.450927	normal	0.446118	0.217502	normal	0.0558655	0.385382	normal	1.14088e-33	-2.50979	down	5.65538e-10	-2.23665	down	3.90512e-59	-2.82943	down	1.91813e-17	-2.44121	down	2.25277e-17	-2.97055	down	0.866568	-0.0436132	normal	0.527106	0.104392	normal	0.0900096	0.30124	normal	0.88602	-0.0535182	normal	gene-LOC107417134	LOC107417134	13.6571	16.466	20.003	21.3068	23.3455	17.7589
492	novel_miR_368	MIR408	9.57552e-07	-1.10933	down	1.54041e-07	-1.85741	down	2.88293e-53	-4.59406	down	9.30444e-61	-4.21412	down	2.94242e-07	-1.2453	down	0.289923	0.406211	normal	0.257192	0.588594	normal	0.00203889	1.14874	up	0.148295	1.16081	normal	0.408283	0.257046	normal	0.65761	-0.166184	normal	5.01022e-16	-2.21874	down	0.0526887	-1.45624	normal	gene-LOC107417136	LOC107417136	1.33355	3.28699	7.83499	9.47922	13.6972	2.44659
493	novel_miR_145	/	0.128881	0.371783	normal	0.88121	0.0947686	normal	0.8389	0.171115	normal	0.549282	0.446523	normal	0.616342	0.433184	normal	0.344995	0.816408	normal	5.05286e-09	3.7967	up	0.0334317	1.77789	up	0.0263692	1.62673	up	0.00214914	1.25252	up	2.5171e-13	2.92663	up	0.0211185	1.7391	up	0.0254671	1.63593	up	gene-LOC107417137	LOC107417137	7.61357	9.55749	8.79624	11.745	10.476	6.85236
494	novel_miR_108	/	7.75034e-05	-1.20518	down	7.13448e-08	-2.86759	down	4.20946e-10	-3.49093	down	5.91206e-11	-3.65066	down	9.81887e-05	-2.04491	down	0.0217724	-1.55939	down	0.265767	-1.05892	normal	0.0650712	-1.7641	normal	0.0020594	-3.71481	down	0.000220785	-1.41265	down	1.26965e-05	-1.95798	down	2.20537e-08	-3.68633	down	9.20076e-08	-4.95013	down	gene-LOC107417157	LOC107417157	0.203875	0.153048	0.339943	0.188086	0.218177	0.329225
495	novel_miR_379	/	0.663	0.115863	normal	0.771164	0.182346	normal	0.552773	0.508165	normal	0.324903	0.658391	normal	0.303098	0.838488	normal	0.431841	0.654171	normal	0.477078	0.572911	normal	0.194716	1.00629	normal	0.00357223	1.9636	up	0.813287	0.0948401	normal	0.901313	-0.0601045	normal	0.0972176	1.009	normal	0.0170236	1.72347	up	gene-LOC107417225	LOC107417225	0.299869	0.392112	0.407736	0.304447	0.430441	0.548046
496	novel_miR_216	/	0.130636	-0.460421	normal	0.371968	-0.468767	normal	0.000778602	-1.2482	down	0.026838	-0.879068	down	0.00465079	-1.15145	down	0.152891	-0.771301	normal	0.00142293	-2.09301	down	7.92661e-09	-1.74547	down	1.33631e-18	-2.03005	down	0.0862989	-0.481176	normal	4.99514e-05	-1.43301	down	1.22191e-09	-1.8296	down	1.43763e-13	-1.72898	down	gene-LOC107417229	LOC107417229	63.6912	70.8792	39.392	20.524	23.9795	38.9399
497	novel_miR_426	MIR159	0.533486	0.15583	normal	0.0566834	0.6174	normal	8.32773e-09	2.18677	up	2.37294e-07	1.70561	up	0.0324678	-0.69139	down	0.0550736	-0.467404	normal	0.00133757	-1.34505	down	0.0568897	-0.749919	normal	0.665234	-0.262832	normal	0.10522	0.357808	normal	0.874229	-0.0562797	normal	1.05004e-07	2.17067	up	0.000441071	2.06657	up	gene-LOC107417234	LOC107417234	0.0148267	0.358878	0.284429	0.362806	0.253456	0.163614
498	novel_miR_500	MIR403	0.776202	-0.0862056	normal	0.39727	-0.283923	normal	0.921251	-0.0329662	normal	0.073268	-0.497421	normal	0.00109663	0.7885	up	0.0334442	1.22555	up	4.81665e-10	2.50617	up	0.116464	0.604261	normal	0.000191946	1.57412	up	0.415274	0.2694	normal	1.83224e-05	1.2705	up	0.513354	-0.161308	normal	0.369957	0.347227	normal	gene-LOC107417255	LOC107417255	9.25029	9.45556	8.31087	8.01023	7.52614	10.1277
499	novel_miR_145	/	0.128881	0.371783	normal	0.88121	0.0947686	normal	0.8389	0.171115	normal	0.549282	0.446523	normal	0.616342	0.433184	normal	0.344995	0.816408	normal	5.05286e-09	3.7967	up	0.0334317	1.77789	up	0.0263692	1.62673	up	0.00214914	1.25252	up	2.5171e-13	2.92663	up	0.0211185	1.7391	up	0.0254671	1.63593	up	gene-LOC107417256	LOC107417256	8.67555	7.68572	13.9342	15.5794	19.683	19.9474
500	novel_miR_265	MIR159	0.0289432	-0.422043	normal	0.015749	-0.459853	normal	0.007547	-0.644669	down	1.46476e-07	-0.747841	down	2.07063e-05	0.525072	normal	7.43258e-06	1.07556	up	0.00887408	0.974682	up	0.109544	0.434114	normal	3.22053e-06	1.31374	up	0.728013	0.0517822	normal	0.896414	-0.0411242	normal	0.000600556	-0.698407	down	0.731052	0.0880336	normal	gene-LOC107417268	LOC107417268	52.7722	30.6759	24.6116	11.9931	12.9315	60.859
501	novel_miR_229	MIR394	0.438982	-0.225262	normal	0.144021	0.503931	normal	0.0356792	0.643569	up	0.0710858	0.546814	normal	0.650131	0.13026	normal	0.216156	0.523156	normal	0.197162	-0.761182	normal	0.321536	-0.361993	normal	0.461514	0.275997	normal	0.922453	0.0246611	normal	0.383612	-0.366687	normal	0.541058	0.197145	normal	0.0329736	0.736456	up	gene-LOC107417304	LOC107417304	74.6312	73.6857	66.1285	36.8257	39.1867	76.8647
502	novel_miR_455	MIR171_1	0.14788	-0.379338	normal	0.0887962	1.07967	normal	0.0132185	-0.835665	down	0.000584596	-1.02362	down	0.340795	0.272391	normal	3.30944e-05	1.67964	up	0.48316	-0.70776	normal	0.00155979	1.02583	up	2.23907e-09	2.19651	up	0.0133846	0.770892	up	0.0746113	0.699896	normal	0.867684	-0.0499173	normal	0.00748053	0.926546	up	gene-LOC107417337	LOC107417337	2.06146	3.82286	4.81648	5.93044	6.16201	3.94405
503	novel_miR_216	/	0.130636	-0.460421	normal	0.371968	-0.468767	normal	0.000778602	-1.2482	down	0.026838	-0.879068	down	0.00465079	-1.15145	down	0.152891	-0.771301	normal	0.00142293	-2.09301	down	7.92661e-09	-1.74547	down	1.33631e-18	-2.03005	down	0.0862989	-0.481176	normal	4.99514e-05	-1.43301	down	1.22191e-09	-1.8296	down	1.43763e-13	-1.72898	down	gene-LOC107417350	LOC107417350	2.61736	5.75648	11.0301	16.7259	15.6243	3.99442
504	novel_miR_216	/	0.130636	-0.460421	normal	0.371968	-0.468767	normal	0.000778602	-1.2482	down	0.026838	-0.879068	down	0.00465079	-1.15145	down	0.152891	-0.771301	normal	0.00142293	-2.09301	down	7.92661e-09	-1.74547	down	1.33631e-18	-2.03005	down	0.0862989	-0.481176	normal	4.99514e-05	-1.43301	down	1.22191e-09	-1.8296	down	1.43763e-13	-1.72898	down	gene-LOC107417382	LOC107417382	3.05924	7.5637	13.0354	7.80462	12.1496	5.6055
505	novel_miR_133	MIR396	0.0179549	-0.533349	normal	0.137105	-0.300155	normal	0.00155088	-0.6937	down	0.0604951	-0.578338	normal	5.99465e-09	-1.17729	down	0.125076	-0.379797	normal	0.00637324	-0.814288	down	0.57101	0.148838	normal	0.496159	0.337875	normal	0.27389	0.123102	normal	0.980599	0.00650486	normal	0.00403952	0.66018	up	0.0347095	0.944142	up	gene-LOC107417393	LOC107417393	11.4498	14.847	12.6009	12.9716	15.2676	19.0205
506	novel_miR_138	/	0.133797	-0.454664	normal	0.521773	-0.325795	normal	0.31203	-0.526695	normal	0.109647	-0.754145	normal	0.0288274	-1.24144	down	0.43688	0.518475	normal	0.146228	-1.31294	normal	0.948253	0.04311	normal	0.679375	-0.318806	normal	0.249631	0.466929	normal	0.450137	-0.372043	normal	0.239322	0.753145	normal	0.838963	0.169419	normal	gene-LOC107417453	LOC107417453	5.71798	3.05935	4.27743	2.73605	3.40189	1.17992
507	novel_miR_151	/	0.0302015	0.556668	normal	2.73e-05	2.48717	up	3.6205e-13	4.02502	up	8.8354e-13	4.77495	up	0.84036	0.19099	normal	0.12977	-1.37453	normal	0.00161253	-2.92176	down	4.919e-06	1.59158	up	0.844778	0.234947	normal	0.45079	0.293981	normal	0.940835	0.0327284	normal	3.76508e-28	5.66988	up	0.018126	2.53988	up	gene-LOC107417455	LOC107417455	0.243403	0.223974	0.157762	0.103501	0.096359	2.34445
508	novel_miR_428	/	0.0464942	-0.555156	normal	3.92051e-07	-1.91713	down	4.30742e-06	-1.4762	down	1.76651e-11	-1.94767	down	0.00445968	-0.676028	down	0.027428	-1.31782	down	0.282888	0.662265	normal	0.0181672	-1.3687	down	0.966325	-0.0237809	normal	0.000768261	-1.17366	down	0.122077	-0.534457	normal	7.89613e-09	-2.26653	down	0.00639724	-1.26926	down	gene-LOC107417560	LOC107417560	9.05534	9.41519	15.7808	18.6946	18.0695	10.007
509	mdm-miR156t	/	0.62849	0.12931	normal	0.00386732	1.67537	up	2.22674e-05	2.58283	up	1.63147e-05	2.42192	up	0.53751	0.479773	normal	0.00360599	1.91007	up	0.684829	0.254155	normal	0.438563	-0.4431	normal	0.367802	-0.424413	normal	0.00258383	1.20539	up	0.00143619	1.44806	up	0.00516645	1.82207	up	0.00769702	1.63654	up	gene-LOC107417571	LOC107417571	3.90702	9.09702	10.5513	20.0241	15.2625	6.84097
510	novel_miR_145	/	0.128881	0.371783	normal	0.88121	0.0947686	normal	0.8389	0.171115	normal	0.549282	0.446523	normal	0.616342	0.433184	normal	0.344995	0.816408	normal	5.05286e-09	3.7967	up	0.0334317	1.77789	up	0.0263692	1.62673	up	0.00214914	1.25252	up	2.5171e-13	2.92663	up	0.0211185	1.7391	up	0.0254671	1.63593	up	gene-LOC107417580	LOC107417580	1.37219	1.75118	2.57199	3.1718	3.00593	0.726718
511	novel_miR_358	MIR828	0.0477256	-0.58846	down	1.34781e-15	-2.38689	down	3.60427e-21	-3.10135	down	4.43567e-18	-3.22805	down	0.180441	0.233363	normal	0.233786	0.590577	normal	4.39175e-06	1.86783	up	0.610578	0.315219	normal	0.455124	0.53262	normal	0.00139104	-0.591884	down	0.000199104	-0.866139	down	3.49052e-17	-2.99051	down	1.88468e-10	-2.90891	down	gene-LOC107417602	LOC107417602	3.56739	5.51565	9.72007	9.20875	8.69608	10.3709
512	novel_miR_120	MIR395	0.000336435	-1.00731	down	0.341008	-0.449792	normal	0.302769	-0.898739	normal	7.04829e-20	-3.55862	down	6.65148e-33	3.41785	up	3.0018e-11	2.51496	up	0.0846959	1.12314	normal	0.712449	-0.372105	normal	0.0127018	1.48103	up	1.85004e-17	-2.12498	down	9.54117e-08	-2.1987	down	7.93379e-33	-5.29013	down	6.25036e-31	-5.31127	down	gene-LOC107417656	LOC107417656	1.28782	2.6834	2.00766	1.61831	2.16327	3.32684
513	novel_miR_161	/	0.0741193	-0.435735	normal	0.0934105	-0.418384	normal	0.000611681	-0.969089	down	9.84008e-10	-1.415	down	0.327399	0.261668	normal	0.0416845	0.783697	up	0.0171098	0.809796	up	0.00166148	1.00358	up	1.17809e-20	2.22782	up	0.936938	-0.0244095	normal	0.811234	0.0753185	normal	0.560849	-0.18944	normal	0.0516339	0.575673	normal	gene-LOC107417682	LOC107417682	0.0625787	0.094104	0.0510893	0.0983773	0.0807797	0.33882
514	mdm-miR156t	/	0.62849	0.12931	normal	0.00386732	1.67537	up	2.22674e-05	2.58283	up	1.63147e-05	2.42192	up	0.53751	0.479773	normal	0.00360599	1.91007	up	0.684829	0.254155	normal	0.438563	-0.4431	normal	0.367802	-0.424413	normal	0.00258383	1.20539	up	0.00143619	1.44806	up	0.00516645	1.82207	up	0.00769702	1.63654	up	gene-LOC107417691	LOC107417691	0.87568	0.86565	0.939428	1.38472	1.17023	0.265136
515	novel_miR_10	MIR398	0.000258728	-0.868561	down	9.10758e-07	-1.94634	down	3.51435e-54	-5.32227	down	7.50351e-81	-5.32128	down	4.79246e-15	-2.18931	down	0.954115	-0.0229702	normal	0.784494	0.137864	normal	0.00448049	1.01534	up	0.0105278	2.1725	up	0.00764646	0.870075	up	0.725455	0.118241	normal	9.81555e-11	-2.1875	down	0.461874	-0.590548	normal	gene-LOC107417730	LOC107417730	61.1254	31.5865	31.2241	45.9454	41.4251	49.5053
516	novel_miR_202	MIR2118	0.282602	-0.254161	normal	0.00105822	0.681288	up	0.0437676	0.303288	normal	0.0981055	0.295904	normal	0.000403123	0.448645	normal	0.00503369	1.12289	up	0.0975065	0.53616	normal	0.00378158	0.642493	up	0.00149534	0.921643	up	0.275823	0.316934	normal	0.0075506	0.696942	up	0.000788556	0.54109	normal	0.00127452	0.811424	up	gene-LOC107417743	LOC107417743	0.0294563	0.0173853	0.06187	0	0.0197093	0.865787
517	novel_miR_144	MIR482	0.0112314	-0.440786	normal	0.567006	-0.102944	normal	0.367313	-0.181603	normal	0.0328103	-0.380757	normal	0.00880645	-0.425395	normal	0.955366	-0.0115334	normal	0.0128834	-0.781698	down	0.598885	-0.147401	normal	0.459368	0.212235	normal	0.58153	-0.0995112	normal	0.050741	-0.499068	normal	0.532391	0.136971	normal	0.282405	0.3037	normal	gene-LOC107417751	LOC107417751	1.77124	4.91426	2.55887	1.31927	1.52692	4.27812
518	novel_miR_202	MIR2118	0.282602	-0.254161	normal	0.00105822	0.681288	up	0.0437676	0.303288	normal	0.0981055	0.295904	normal	0.000403123	0.448645	normal	0.00503369	1.12289	up	0.0975065	0.53616	normal	0.00378158	0.642493	up	0.00149534	0.921643	up	0.275823	0.316934	normal	0.0075506	0.696942	up	0.000788556	0.54109	normal	0.00127452	0.811424	up	gene-LOC107417752	LOC107417752	1.35956	2.5256	1.4704	2.42695	1.89348	3.12479
519	novel_miR_202	MIR2118	0.282602	-0.254161	normal	0.00105822	0.681288	up	0.0437676	0.303288	normal	0.0981055	0.295904	normal	0.000403123	0.448645	normal	0.00503369	1.12289	up	0.0975065	0.53616	normal	0.00378158	0.642493	up	0.00149534	0.921643	up	0.275823	0.316934	normal	0.0075506	0.696942	up	0.000788556	0.54109	normal	0.00127452	0.811424	up	gene-LOC107417762	LOC107417762	0.0697493	0.117812	0.170235	0.107033	0.178232	0.134864
520	novel_miR_232	/	0.30458	-0.270724	normal	0.94325	-0.0442657	normal	0.000284822	-3.14365	down	0.0282502	-1.61837	down	2.74169e-06	2.086	up	3.83302e-06	4.02623	up	5.1069e-05	3.22288	up	0.000136333	3.9375	up	2.29428e-07	5.03613	up	0.0477911	0.80838	up	0.014212	1.02537	up	0.404134	0.632494	normal	0.0293458	1.69157	up	gene-LOC107417787	LOC107417787	0.339308	0.282891	0.169626	0.0790497	0.124661	0.361337
521	novel_miR_216	/	0.130636	-0.460421	normal	0.371968	-0.468767	normal	0.000778602	-1.2482	down	0.026838	-0.879068	down	0.00465079	-1.15145	down	0.152891	-0.771301	normal	0.00142293	-2.09301	down	7.92661e-09	-1.74547	down	1.33631e-18	-2.03005	down	0.0862989	-0.481176	normal	4.99514e-05	-1.43301	down	1.22191e-09	-1.8296	down	1.43763e-13	-1.72898	down	gene-LOC107417792	LOC107417792	1.27447	1.07334	1.2603	1.81807	1.65067	0.644263
522	novel_miR_220	/	0.76703	0.0518256	normal	0.000111241	0.674666	up	3.29125e-08	0.812104	up	2.87698e-06	0.796555	up	0.553898	0.0706637	normal	0.86725	0.0371781	normal	0.915709	-0.0326831	normal	0.552434	0.138808	normal	0.383959	0.301577	normal	0.933672	-0.0125313	normal	0.0632571	0.491996	normal	5.80922e-07	0.914929	up	0.00144352	1.06037	up	gene-LOC107417803	LOC107417803	0.505873	0.810493	1.07257	1.0035	1.17053	0.57753
523	novel_miR_216	/	0.130636	-0.460421	normal	0.371968	-0.468767	normal	0.000778602	-1.2482	down	0.026838	-0.879068	down	0.00465079	-1.15145	down	0.152891	-0.771301	normal	0.00142293	-2.09301	down	7.92661e-09	-1.74547	down	1.33631e-18	-2.03005	down	0.0862989	-0.481176	normal	4.99514e-05	-1.43301	down	1.22191e-09	-1.8296	down	1.43763e-13	-1.72898	down	gene-LOC107417809	LOC107417809	1.98578	4.2244	3.66786	1.85367	2.16169	3.24258
524	novel_miR_202	MIR2118	0.282602	-0.254161	normal	0.00105822	0.681288	up	0.0437676	0.303288	normal	0.0981055	0.295904	normal	0.000403123	0.448645	normal	0.00503369	1.12289	up	0.0975065	0.53616	normal	0.00378158	0.642493	up	0.00149534	0.921643	up	0.275823	0.316934	normal	0.0075506	0.696942	up	0.000788556	0.54109	normal	0.00127452	0.811424	up	gene-LOC107417810	LOC107417810	2.48382	3.24331	2.52639	2.91656	2.95803	1.48141
525	novel_miR_1	/	1.32479e-06	-1.05425	down	0.0110405	-0.991361	down	1.35148e-10	-2.32774	down	4.52788e-20	-2.24258	down	2.54051e-13	-2.49878	down	0.401602	-0.525617	normal	0.167598	-0.819548	normal	0.00356866	-2.21623	down	0.277466	-0.951472	normal	0.339966	0.389638	normal	0.27687	0.467757	normal	0.00401252	-2.10724	down	0.466875	-0.619915	normal	gene-LOC107417814	LOC107417814	0.141894	0.208485	0.277776	0.0519707	0.0322353	0.650306
526	gma-miR171k-5p	MIR171_1	0.457146	-0.0666764	normal	0.982083	-0.012038	normal	0.806454	0.215626	normal	0.617265	0.447554	normal	0.398624	0.926931	normal	0.345679	0.918793	normal	0.445661	-0.866827	normal	0.946542	0.0705171	normal	0.271508	1.15538	normal	0.563515	-0.19594	normal	0.125933	-0.619237	normal	0.739075	-0.331327	normal	0.408981	0.780228	normal	gene-LOC107417845	LOC107417845	6.58297	5.06277	6.29501	6.7094	5.64812	6.62193
527	novel_miR_51	/	0.783533	0.0550735	normal	0.890098	0.0345495	normal	0.000255789	-0.899288	down	0.0228963	-0.439002	normal	5.20738e-09	1.40615	up	2.33391e-15	1.66893	up	9.09586e-10	1.84147	up	1.0248e-21	2.66659	up	2.8018e-18	2.31682	up	0.228832	0.264198	normal	0.110407	0.414666	normal	0.0925714	0.405159	normal	0.0746225	0.511589	normal	gene-LOC107417905	LOC107417905	18.1511	14.33	7.68895	6.88223	6.96812	13.1332
528	novel_miR_375	/	0.601418	-0.159117	normal	0.038852	0.554097	normal	0.500482	0.266968	normal	0.0838735	0.468713	normal	3.7682e-06	0.872919	up	0.0198662	1.27788	up	0.00396571	0.868502	up	0.030354	0.821167	up	0.00120886	0.992397	up	0.418147	0.145268	normal	0.00708066	0.527595	normal	0.117042	0.299439	normal	0.00389585	0.649976	up	gene-LOC107417911	LOC107417911	8.14831	9.81113	13.5993	19.2919	16.081	11.0098
529	novel_miR_216	/	0.130636	-0.460421	normal	0.371968	-0.468767	normal	0.000778602	-1.2482	down	0.026838	-0.879068	down	0.00465079	-1.15145	down	0.152891	-0.771301	normal	0.00142293	-2.09301	down	7.92661e-09	-1.74547	down	1.33631e-18	-2.03005	down	0.0862989	-0.481176	normal	4.99514e-05	-1.43301	down	1.22191e-09	-1.8296	down	1.43763e-13	-1.72898	down	gene-LOC107417919	LOC107417919	1.46767	1.87027	1.40843	0.615278	0.826345	2.49908
530	mdm-miR156t	/	0.62849	0.12931	normal	0.00386732	1.67537	up	2.22674e-05	2.58283	up	1.63147e-05	2.42192	up	0.53751	0.479773	normal	0.00360599	1.91007	up	0.684829	0.254155	normal	0.438563	-0.4431	normal	0.367802	-0.424413	normal	0.00258383	1.20539	up	0.00143619	1.44806	up	0.00516645	1.82207	up	0.00769702	1.63654	up	gene-LOC107417957	LOC107417957	15.5305	9.44578	6.04756	7.64286	6.12494	22.2962
531	novel_miR_264	/	0.362245	-0.214312	normal	4.40511e-05	-0.951864	down	0.00106762	-0.939828	down	0.0239365	-0.585494	down	3.7463e-47	2.21715	up	4.96378e-12	2.16702	up	1.41082e-25	2.98364	up	8.76053e-08	1.57578	up	0.000398834	1.82309	up	0.141194	-0.294706	normal	0.269631	-0.213547	normal	1.76321e-17	-1.54481	down	0.07214	-0.846121	normal	gene-LOC107417970	LOC107417970	0.946639	0.686892	0.302391	0.0119263	0.063293	0.347128
532	novel_miR_298	MIR482	0.63314	-0.144973	normal	0.419848	-0.451246	normal	0.479008	-0.419317	normal	0.510162	-0.324055	normal	0.320848	-0.548451	normal	0.160671	-1.12222	normal	0.239322	-1.30162	normal	0.137237	-1.32065	normal	0.0190155	-2.1999	down	0.207819	-0.514229	normal	0.0631455	-0.915216	normal	0.0768863	-1.34623	normal	0.0420298	-1.8152	down	gene-LOC107418027	LOC107418027	0.139346	0.139725	0.422309	0.775921	0.497813	0.112317
533	novel_miR_216	/	0.130636	-0.460421	normal	0.371968	-0.468767	normal	0.000778602	-1.2482	down	0.026838	-0.879068	down	0.00465079	-1.15145	down	0.152891	-0.771301	normal	0.00142293	-2.09301	down	7.92661e-09	-1.74547	down	1.33631e-18	-2.03005	down	0.0862989	-0.481176	normal	4.99514e-05	-1.43301	down	1.22191e-09	-1.8296	down	1.43763e-13	-1.72898	down	gene-LOC107418029	LOC107418029	18.495	38.9987	67.352	63.8379	72.8927	23.4242
534	bcy-miR156	MIR156	0.624223	0.135327	normal	0.48551	0.432635	normal	0.0976703	1.14365	normal	0.077545	1.09565	normal	0.30551	0.737158	normal	0.0882828	1.18178	normal	0.906955	0.120619	normal	0.716673	0.257025	normal	0.399484	0.490898	normal	0.177848	0.543528	normal	0.96088	-0.0240628	normal	0.17806	0.862823	normal	0.12736	0.937628	normal	gene-LOC107418038	LOC107418038	2.44315	4.75324	3.47564	3.83635	3.9395	3.66275
535	mes-miR156h	MIR156	0.835091	0.0548728	normal	0.459997	0.463036	normal	0.0694479	1.27533	normal	0.0637153	1.19349	normal	0.967323	-0.0334757	normal	0.658856	0.367562	normal	0.953154	-0.0615094	normal	0.817212	0.165401	normal	0.834204	0.139257	normal	0.485291	0.282794	normal	0.521542	0.315686	normal	0.0218637	1.62813	up	0.0551819	1.41589	normal	gene-LOC107418086	LOC107418086	0.377479	0.691969	1.02831	1.13951	1.68099	0.24887
536	novel_miR_169	MIR167_1	0.105776	-0.397077	normal	0.967429	0.0131537	normal	0.886022	0.0354136	normal	0.101472	-0.356744	normal	0.315946	-0.183271	normal	0.0495633	0.59064	up	0.993845	-0.00308127	normal	0.248788	-0.347949	normal	0.904726	-0.0494328	normal	0.17751	0.238005	normal	0.594197	0.129813	normal	0.714765	-0.0923163	normal	0.650833	-0.175168	normal	gene-LOC107418096	LOC107418096	0.625463	0.948921	1.33647	1.59275	2.25407	0.287445
537	novel_miR_436	MIR172	0.114492	-0.406428	normal	1.15313e-07	-1.25759	down	1.93724e-17	-2.28068	down	1.60753e-29	-2.7106	down	0.559049	-0.1359	normal	0.521345	-0.195941	normal	0.733462	-0.111548	normal	0.851707	0.0524629	normal	0.102453	0.57969	normal	0.00019325	-0.603427	down	1.66021e-05	-1.2132	down	3.63205e-36	-2.0971	down	2.96504e-09	-1.94825	down	gene-LOC107418147	LOC107418147	0.729661	0.495903	0.232676	0.395138	0.216186	0.136521
538	novel_miR_216	/	0.130636	-0.460421	normal	0.371968	-0.468767	normal	0.000778602	-1.2482	down	0.026838	-0.879068	down	0.00465079	-1.15145	down	0.152891	-0.771301	normal	0.00142293	-2.09301	down	7.92661e-09	-1.74547	down	1.33631e-18	-2.03005	down	0.0862989	-0.481176	normal	4.99514e-05	-1.43301	down	1.22191e-09	-1.8296	down	1.43763e-13	-1.72898	down	gene-LOC107418186	LOC107418186	14.5188	16.7278	21.2244	22.0899	20.8428	16.8945
539	novel_miR_133	MIR396	0.0179549	-0.533349	normal	0.137105	-0.300155	normal	0.00155088	-0.6937	down	0.0604951	-0.578338	normal	5.99465e-09	-1.17729	down	0.125076	-0.379797	normal	0.00637324	-0.814288	down	0.57101	0.148838	normal	0.496159	0.337875	normal	0.27389	0.123102	normal	0.980599	0.00650486	normal	0.00403952	0.66018	up	0.0347095	0.944142	up	gene-LOC107418236	LOC107418236	48.9244	27.5452	20.5624	25.6425	28.494	40.6083
540	novel_miR_138	/	0.133797	-0.454664	normal	0.521773	-0.325795	normal	0.31203	-0.526695	normal	0.109647	-0.754145	normal	0.0288274	-1.24144	down	0.43688	0.518475	normal	0.146228	-1.31294	normal	0.948253	0.04311	normal	0.679375	-0.318806	normal	0.249631	0.466929	normal	0.450137	-0.372043	normal	0.239322	0.753145	normal	0.838963	0.169419	normal	gene-LOC107418249	LOC107418249	2.94677	2.62652	4.86604	4.66187	6.4835	3.89574
541	novel_miR_138	/	0.133797	-0.454664	normal	0.521773	-0.325795	normal	0.31203	-0.526695	normal	0.109647	-0.754145	normal	0.0288274	-1.24144	down	0.43688	0.518475	normal	0.146228	-1.31294	normal	0.948253	0.04311	normal	0.679375	-0.318806	normal	0.249631	0.466929	normal	0.450137	-0.372043	normal	0.239322	0.753145	normal	0.838963	0.169419	normal	gene-LOC107418263	LOC107418263	6.10047	11.361	24.2126	16.822	24.5917	48.3355
542	novel_miR_14	MIR171_2	0.0745391	-0.526865	normal	0.462204	0.280359	normal	0.839908	0.0739669	normal	0.0360779	0.746017	up	1.09846e-05	-1.38363	down	0.413526	-0.522321	normal	0.00234043	-1.58344	down	0.0319726	-0.805072	down	0.342173	-0.439466	normal	0.968235	-0.0156265	normal	0.941263	0.0286144	normal	0.0340695	0.684637	up	9.2838e-05	1.70198	up	gene-LOC107418277	LOC107418277	0.227761	0.45426	0.552299	0.394871	0.463289	0.808896
543	novel_miR_71	/	3.63074e-06	-1.17581	down	0.0480331	-1.16521	down	3.45281e-30	-4.94784	down	9.15297e-36	-4.62808	down	3.15209e-12	-1.94826	down	0.0728646	-1.03038	normal	0.350751	-0.827499	normal	0.923794	-0.0941388	normal	0.361451	-1.03719	normal	0.2731	-0.428313	normal	0.171359	-0.546366	normal	1.59398e-07	-3.13758	down	2.26247e-05	-3.41725	down	gene-LOC107418333	LOC107418333	12.6926	4.49607	11.9897	9.17844	14.656	27.6622
544	novel_miR_265	MIR159	0.0289432	-0.422043	normal	0.015749	-0.459853	normal	0.007547	-0.644669	down	1.46476e-07	-0.747841	down	2.07063e-05	0.525072	normal	7.43258e-06	1.07556	up	0.00887408	0.974682	up	0.109544	0.434114	normal	3.22053e-06	1.31374	up	0.728013	0.0517822	normal	0.896414	-0.0411242	normal	0.000600556	-0.698407	down	0.731052	0.0880336	normal	gene-LOC107418336	LOC107418336	1.45619	1.65859	0.459108	0.287815	1.93901	0.587616
545	novel_miR_500	MIR403	0.776202	-0.0862056	normal	0.39727	-0.283923	normal	0.921251	-0.0329662	normal	0.073268	-0.497421	normal	0.00109663	0.7885	up	0.0334442	1.22555	up	4.81665e-10	2.50617	up	0.116464	0.604261	normal	0.000191946	1.57412	up	0.415274	0.2694	normal	1.83224e-05	1.2705	up	0.513354	-0.161308	normal	0.369957	0.347227	normal	gene-LOC107418349	LOC107418349	1.9165	4.2904	8.64709	9.16634	10.3559	1.79489
546	novel_miR_16	/	0.0425864	-0.419513	normal	3.29111e-14	-1.70707	down	6.01826e-23	-2.40793	down	5.97027e-18	-2.19011	down	0.000139515	-0.757574	down	0.321735	-0.250341	normal	0.91605	0.0475637	normal	0.45904	-0.295206	normal	0.962822	0.0249586	normal	0.91004	-0.0210675	normal	0.017095	-0.85171	down	2.62742e-11	-1.94358	down	0.00612259	-1.3286	down	gene-LOC107418381	LOC107418381	0.535673	1.00373	1.83016	2.06362	2.34614	0.849378
547	novel_miR_455	MIR171_1	0.14788	-0.379338	normal	0.0887962	1.07967	normal	0.0132185	-0.835665	down	0.000584596	-1.02362	down	0.340795	0.272391	normal	3.30944e-05	1.67964	up	0.48316	-0.70776	normal	0.00155979	1.02583	up	2.23907e-09	2.19651	up	0.0133846	0.770892	up	0.0746113	0.699896	normal	0.867684	-0.0499173	normal	0.00748053	0.926546	up	gene-LOC107418387	LOC107418387	20.7512	13.6093	6.8015	3.59458	3.06893	23.7278
548	novel_miR_239	MIR5380	0.627363	0.0549901	normal	0.111731	0.177173	normal	0.605686	-0.0809561	normal	0.308725	-0.136363	normal	1.15409e-06	-0.4664	normal	0.0434899	-0.279352	normal	0.0187611	-0.380235	normal	0.0454885	0.46721	normal	0.596699	0.179672	normal	0.0652992	0.200633	normal	0.0867452	0.221584	normal	6.60324e-12	0.889502	up	0.105533	0.552346	normal	gene-LOC107418393	LOC107418393	0.244603	7.45926	1.76062	8.69223	2.39097	0.461677
549	novel_miR_428	/	0.0464942	-0.555156	normal	3.92051e-07	-1.91713	down	4.30742e-06	-1.4762	down	1.76651e-11	-1.94767	down	0.00445968	-0.676028	down	0.027428	-1.31782	down	0.282888	0.662265	normal	0.0181672	-1.3687	down	0.966325	-0.0237809	normal	0.000768261	-1.17366	down	0.122077	-0.534457	normal	7.89613e-09	-2.26653	down	0.00639724	-1.26926	down	gene-LOC107418401	LOC107418401	2.69322	2.15224	2.29909	4.63761	3.76097	1.09126
550	novel_miR_106	/	0.638825	-0.140955	normal	0.752168	0.123959	normal	0.0803801	0.738387	normal	0.0411809	0.847182	up	1.13673e-90	5.97089	up	1.69304e-23	5.856	up	2.1029e-41	5.79802	up	1.67628e-74	5.98974	up	4.67687e-36	6.32789	up	0.651593	-0.11026	normal	0.974138	0.0109688	normal	0.000917697	0.880425	up	0.00146709	1.4123	up	gene-LOC107418405	LOC107418405	1.86173	2.70502	2.56516	3.08401	4.6468	2.2996
551	novel_miR_264	/	0.362245	-0.214312	normal	4.40511e-05	-0.951864	down	0.00106762	-0.939828	down	0.0239365	-0.585494	down	3.7463e-47	2.21715	up	4.96378e-12	2.16702	up	1.41082e-25	2.98364	up	8.76053e-08	1.57578	up	0.000398834	1.82309	up	0.141194	-0.294706	normal	0.269631	-0.213547	normal	1.76321e-17	-1.54481	down	0.07214	-0.846121	normal	gene-LOC107418435	LOC107418435	6.45481	8.42919	5.17551	3.3118	4.03008	8.92792
552	novel_miR_10	MIR398	0.000258728	-0.868561	down	9.10758e-07	-1.94634	down	3.51435e-54	-5.32227	down	7.50351e-81	-5.32128	down	4.79246e-15	-2.18931	down	0.954115	-0.0229702	normal	0.784494	0.137864	normal	0.00448049	1.01534	up	0.0105278	2.1725	up	0.00764646	0.870075	up	0.725455	0.118241	normal	9.81555e-11	-2.1875	down	0.461874	-0.590548	normal	gene-LOC107418450	LOC107418450	41.722	40.5272	39.8703	30.5762	41.8763	45.9324
553	novel_miR_71	/	3.63074e-06	-1.17581	down	0.0480331	-1.16521	down	3.45281e-30	-4.94784	down	9.15297e-36	-4.62808	down	3.15209e-12	-1.94826	down	0.0728646	-1.03038	normal	0.350751	-0.827499	normal	0.923794	-0.0941388	normal	0.361451	-1.03719	normal	0.2731	-0.428313	normal	0.171359	-0.546366	normal	1.59398e-07	-3.13758	down	2.26247e-05	-3.41725	down	gene-LOC107418468	LOC107418468	3.19758	5.37424	4.37838	2.37626	2.65738	6.55225
554	novel_miR_71	/	3.63074e-06	-1.17581	down	0.0480331	-1.16521	down	3.45281e-30	-4.94784	down	9.15297e-36	-4.62808	down	3.15209e-12	-1.94826	down	0.0728646	-1.03038	normal	0.350751	-0.827499	normal	0.923794	-0.0941388	normal	0.361451	-1.03719	normal	0.2731	-0.428313	normal	0.171359	-0.546366	normal	1.59398e-07	-3.13758	down	2.26247e-05	-3.41725	down	gene-LOC107418477	LOC107418477	2.42617	3.62795	3.7101	3.3076	3.4876	2.09176
555	novel_miR_216	/	0.130636	-0.460421	normal	0.371968	-0.468767	normal	0.000778602	-1.2482	down	0.026838	-0.879068	down	0.00465079	-1.15145	down	0.152891	-0.771301	normal	0.00142293	-2.09301	down	7.92661e-09	-1.74547	down	1.33631e-18	-2.03005	down	0.0862989	-0.481176	normal	4.99514e-05	-1.43301	down	1.22191e-09	-1.8296	down	1.43763e-13	-1.72898	down	gene-LOC107418532	LOC107418532	24.2738	26.6929	21.1243	28.2577	21.5556	12.4081
556	novel_miR_264	/	0.362245	-0.214312	normal	4.40511e-05	-0.951864	down	0.00106762	-0.939828	down	0.0239365	-0.585494	down	3.7463e-47	2.21715	up	4.96378e-12	2.16702	up	1.41082e-25	2.98364	up	8.76053e-08	1.57578	up	0.000398834	1.82309	up	0.141194	-0.294706	normal	0.269631	-0.213547	normal	1.76321e-17	-1.54481	down	0.07214	-0.846121	normal	gene-LOC107418535	LOC107418535	19.8534	15.3205	10.1875	6.25756	7.08801	14.0795
557	novel_miR_358	MIR828	0.0477256	-0.58846	down	1.34781e-15	-2.38689	down	3.60427e-21	-3.10135	down	4.43567e-18	-3.22805	down	0.180441	0.233363	normal	0.233786	0.590577	normal	4.39175e-06	1.86783	up	0.610578	0.315219	normal	0.455124	0.53262	normal	0.00139104	-0.591884	down	0.000199104	-0.866139	down	3.49052e-17	-2.99051	down	1.88468e-10	-2.90891	down	gene-LOC107418537	LOC107418537	4.60583	12.9386	8.71692	10.3209	8.45842	11.6675
558	novel_miR_455	MIR171_1	0.14788	-0.379338	normal	0.0887962	1.07967	normal	0.0132185	-0.835665	down	0.000584596	-1.02362	down	0.340795	0.272391	normal	3.30944e-05	1.67964	up	0.48316	-0.70776	normal	0.00155979	1.02583	up	2.23907e-09	2.19651	up	0.0133846	0.770892	up	0.0746113	0.699896	normal	0.867684	-0.0499173	normal	0.00748053	0.926546	up	gene-LOC107418554	LOC107418554	9.98196	16.7704	10.0952	7.34555	8.10329	18.3033
559	novel_miR_220	/	0.76703	0.0518256	normal	0.000111241	0.674666	up	3.29125e-08	0.812104	up	2.87698e-06	0.796555	up	0.553898	0.0706637	normal	0.86725	0.0371781	normal	0.915709	-0.0326831	normal	0.552434	0.138808	normal	0.383959	0.301577	normal	0.933672	-0.0125313	normal	0.0632571	0.491996	normal	5.80922e-07	0.914929	up	0.00144352	1.06037	up	gene-LOC107418582	LOC107418582	1.82898	2.17376	3.35252	2.63606	3.39694	1.43553
560	novel_miR_33	/	0.461591	-0.113774	normal	0.157896	-0.24016	normal	0.337575	-0.200686	normal	0.884299	0.0175518	normal	0.879486	-0.0184535	normal	0.737718	0.0693731	normal	0.394334	0.19502	normal	0.975696	0.00815917	normal	0.010147	-0.450956	normal	0.597241	-0.0752702	normal	0.605161	-0.0871455	normal	0.373224	-0.147035	normal	0.0256948	-0.371458	normal	gene-LOC107418583	LOC107418583	13.4837	23.6518	12.2951	6.78775	7.51621	11.6923
561	novel_miR_135	/	0.787362	0.0509559	normal	0.251662	-0.235243	normal	0.323882	0.247426	normal	0.393967	-0.152492	normal	0.254715	0.204235	normal	0.91921	0.0302351	normal	0.559804	0.138962	normal	0.0118265	-0.764344	down	0.074201	0.389299	normal	0.54014	-0.143963	normal	0.0618762	-0.343742	normal	0.00117202	-0.685184	down	0.734324	0.0741723	normal	gene-LOC107418669	LOC107418669	0.410209	0.727895	0.578342	1.33752	0.303365	0
562	novel_miR_133	MIR396	0.0179549	-0.533349	normal	0.137105	-0.300155	normal	0.00155088	-0.6937	down	0.0604951	-0.578338	normal	5.99465e-09	-1.17729	down	0.125076	-0.379797	normal	0.00637324	-0.814288	down	0.57101	0.148838	normal	0.496159	0.337875	normal	0.27389	0.123102	normal	0.980599	0.00650486	normal	0.00403952	0.66018	up	0.0347095	0.944142	up	gene-LOC107418776	LOC107418776	11.5256	11.5523	9.29303	15.9672	8.85984	11.3107
563	cpa-miR160c-3p	MIR160	0.519393	-0.0497112	normal	0.556871	0.288011	normal	0.584595	0.439864	normal	0.675226	0.36543	normal	0.953455	-0.0698213	normal	0.444068	0.678047	normal	0.344774	-1.14247	normal	0.844547	-0.195674	normal	0.710704	0.478447	normal	0.848136	0.0320683	normal	0.62795	-0.0901301	normal	0.707459	0.361087	normal	0.501717	0.676643	normal	gene-LOC107418786	LOC107418786	13.9096	15.4959	24.2807	27.9483	25.5728	1.01408
564	novel_miR_70	MIR482	0.446662	-0.16261	normal	1.10158e-09	0.984992	up	9.91293e-07	1.03161	up	7.83836e-17	1.3762	up	0.0388731	0.253198	normal	0.153006	0.374341	normal	1.29909e-05	-1.12273	down	0.684403	-0.113527	normal	0.123897	-0.840187	normal	0.380213	-0.0967513	normal	0.0683005	-0.406586	normal	0.00304445	0.707813	up	0.588388	0.287052	normal	gene-LOC107418798	LOC107418798	1.17151	1.96537	1.56057	1.20764	1.06209	0.442979
565	novel_miR_108	/	7.75034e-05	-1.20518	down	7.13448e-08	-2.86759	down	4.20946e-10	-3.49093	down	5.91206e-11	-3.65066	down	9.81887e-05	-2.04491	down	0.0217724	-1.55939	down	0.265767	-1.05892	normal	0.0650712	-1.7641	normal	0.0020594	-3.71481	down	0.000220785	-1.41265	down	1.26965e-05	-1.95798	down	2.20537e-08	-3.68633	down	9.20076e-08	-4.95013	down	gene-LOC107418811	LOC107418811	8.75709	7.96413	6.04943	4.56531	4.93437	10.3271
566	novel_miR_108	/	7.75034e-05	-1.20518	down	7.13448e-08	-2.86759	down	4.20946e-10	-3.49093	down	5.91206e-11	-3.65066	down	9.81887e-05	-2.04491	down	0.0217724	-1.55939	down	0.265767	-1.05892	normal	0.0650712	-1.7641	normal	0.0020594	-3.71481	down	0.000220785	-1.41265	down	1.26965e-05	-1.95798	down	2.20537e-08	-3.68633	down	9.20076e-08	-4.95013	down	gene-LOC107418820	LOC107418820	14.9008	13.2777	9.71013	7.16778	7.30949	14.148
567	novel_miR_133	MIR396	0.0179549	-0.533349	normal	0.137105	-0.300155	normal	0.00155088	-0.6937	down	0.0604951	-0.578338	normal	5.99465e-09	-1.17729	down	0.125076	-0.379797	normal	0.00637324	-0.814288	down	0.57101	0.148838	normal	0.496159	0.337875	normal	0.27389	0.123102	normal	0.980599	0.00650486	normal	0.00403952	0.66018	up	0.0347095	0.944142	up	gene-LOC107418825	LOC107418825	14.7358	13.4838	10.6946	7.10387	7.87764	10.6192
568	novel_miR_428	/	0.0464942	-0.555156	normal	3.92051e-07	-1.91713	down	4.30742e-06	-1.4762	down	1.76651e-11	-1.94767	down	0.00445968	-0.676028	down	0.027428	-1.31782	down	0.282888	0.662265	normal	0.0181672	-1.3687	down	0.966325	-0.0237809	normal	0.000768261	-1.17366	down	0.122077	-0.534457	normal	7.89613e-09	-2.26653	down	0.00639724	-1.26926	down	gene-LOC107418867	LOC107418867	8.59028	13.9649	7.63281	3.3624	2.35649	2.23413
569	novel_miR_73	MIR530	0.382871	-0.265226	normal	0.407328	-0.418745	normal	0.0360079	-1.02567	down	0.000479987	-1.61665	down	9.01892e-08	1.85561	up	3.91025e-08	2.42653	up	0.000317971	2.01763	up	0.00247191	1.41841	up	4.03926e-07	2.88086	up	0.750083	0.0882314	normal	0.301977	-0.311705	normal	1.30223e-07	-1.46603	down	0.234002	-0.536753	normal	gene-LOC107418873	LOC107418873	7.83836	9.95907	11.0709	12.5151	12.1798	6.79404
570	novel_miR_216	/	0.130636	-0.460421	normal	0.371968	-0.468767	normal	0.000778602	-1.2482	down	0.026838	-0.879068	down	0.00465079	-1.15145	down	0.152891	-0.771301	normal	0.00142293	-2.09301	down	7.92661e-09	-1.74547	down	1.33631e-18	-2.03005	down	0.0862989	-0.481176	normal	4.99514e-05	-1.43301	down	1.22191e-09	-1.8296	down	1.43763e-13	-1.72898	down	gene-LOC107418883	LOC107418883	0.607337	1.0233	1.54384	1.5815	1.97458	1.05783
571	mdm-miR156t	/	0.62849	0.12931	normal	0.00386732	1.67537	up	2.22674e-05	2.58283	up	1.63147e-05	2.42192	up	0.53751	0.479773	normal	0.00360599	1.91007	up	0.684829	0.254155	normal	0.438563	-0.4431	normal	0.367802	-0.424413	normal	0.00258383	1.20539	up	0.00143619	1.44806	up	0.00516645	1.82207	up	0.00769702	1.63654	up	gene-LOC107418920	LOC107418920	12.5765	10.926	23.2099	19.6106	22.6577	19.3668
572	bcy-miR156	MIR156	0.624223	0.135327	normal	0.48551	0.432635	normal	0.0976703	1.14365	normal	0.077545	1.09565	normal	0.30551	0.737158	normal	0.0882828	1.18178	normal	0.906955	0.120619	normal	0.716673	0.257025	normal	0.399484	0.490898	normal	0.177848	0.543528	normal	0.96088	-0.0240628	normal	0.17806	0.862823	normal	0.12736	0.937628	normal	gene-LOC107419077	LOC107419077	2.35771	0.749739	0.866853	3.4204	2.80189	1.78183
573	novel_miR_305	/	0.216018	-0.333777	normal	0.220403	0.351263	normal	0.148427	-0.307548	normal	0.590027	-0.167679	normal	1.02942e-06	0.92148	up	0.000157246	1.80137	up	0.0292106	0.863911	up	0.00127928	1.12909	up	1.40794e-06	1.9876	up	0.241017	0.382691	normal	0.401005	0.256198	normal	0.913106	-0.0397533	normal	0.00343125	0.956872	up	gene-LOC107419087	LOC107419087	3.62005	3.99782	1.42987	1.16838	1.34721	3.65266
574	novel_miR_173	MIR172	0.618659	-0.147348	normal	0.899729	0.069378	normal	0.541778	-0.405564	normal	0.299374	-0.601671	normal	0.292398	0.55638	normal	0.524665	0.469719	normal	0.830167	-0.16398	normal	0.99528	0.00505603	normal	0.464133	0.533019	normal	0.463649	-0.291313	normal	0.257618	-0.505735	normal	0.149379	-0.884132	normal	0.348202	-0.573144	normal	gene-LOC107419102	LOC107419102	1.1039	1.47139	1.49349	1.17424	1.54638	1.57651
575	novel_miR_173	MIR172	0.618659	-0.147348	normal	0.899729	0.069378	normal	0.541778	-0.405564	normal	0.299374	-0.601671	normal	0.292398	0.55638	normal	0.524665	0.469719	normal	0.830167	-0.16398	normal	0.99528	0.00505603	normal	0.464133	0.533019	normal	0.463649	-0.291313	normal	0.257618	-0.505735	normal	0.149379	-0.884132	normal	0.348202	-0.573144	normal	gene-LOC107419109	LOC107419109	2.05231	1.96093	1.2865	1.23314	1.25249	0.641587
576	novel_miR_497	MIR3434	0.0152254	-0.732352	down	7.11254e-06	-1.73997	down	0.153533	-0.678833	normal	9.6595e-07	-1.51634	down	0.318484	-0.263527	normal	0.745563	0.188782	normal	0.0190772	1.24085	up	0.430467	-0.446198	normal	0.691422	-0.196731	normal	0.014986	-0.724377	down	0.179664	-0.411683	normal	0.0190275	-0.916349	down	0.00112716	-1.3769	down	gene-LOC107419164	LOC107419164	56.7234	45.9393	46.7968	74.6993	63.7937	33.992
577	novel_miR_145	/	0.128881	0.371783	normal	0.88121	0.0947686	normal	0.8389	0.171115	normal	0.549282	0.446523	normal	0.616342	0.433184	normal	0.344995	0.816408	normal	5.05286e-09	3.7967	up	0.0334317	1.77789	up	0.0263692	1.62673	up	0.00214914	1.25252	up	2.5171e-13	2.92663	up	0.0211185	1.7391	up	0.0254671	1.63593	up	gene-LOC107419165	LOC107419165	9.70136	13.031	11.5634	18.1585	14.3754	7.43091
578	mdm-miR162a	MIR162_2	5.42833e-05	-0.613568	down	0.0188035	-0.42142	normal	0.914534	-0.0267446	normal	0.062557	-0.343813	normal	1.58396e-06	0.553516	normal	4.0482e-09	1.25208	up	0.0130385	0.817049	up	0.0294663	0.597148	up	0.000143086	1.17713	up	0.926331	0.0159181	normal	0.518765	-0.181464	normal	0.767818	0.0570868	normal	0.250629	0.334853	normal	gene-LOC107419188	LOC107419188	0.433437	1.09867	0.727067	1.06154	1.50019	1.03151
579	novel_miR_178	MIR164	0.0734553	-0.453568	normal	0.746464	-0.0870341	normal	0.000579864	-0.998503	down	8.12827e-05	-0.889328	down	0.0637042	0.352169	normal	0.00257377	0.982753	up	0.0128459	0.896869	up	0.0394625	0.762807	up	0.00263943	0.863366	up	0.854596	0.0337067	normal	0.154902	0.371523	normal	0.0739343	-0.537492	normal	0.151795	-0.336855	normal	gene-LOC107419222	LOC107419222	0.973249	2.5377	1.15168	0.666084	0.911633	0.925899
580	novel_miR_216	/	0.130636	-0.460421	normal	0.371968	-0.468767	normal	0.000778602	-1.2482	down	0.026838	-0.879068	down	0.00465079	-1.15145	down	0.152891	-0.771301	normal	0.00142293	-2.09301	down	7.92661e-09	-1.74547	down	1.33631e-18	-2.03005	down	0.0862989	-0.481176	normal	4.99514e-05	-1.43301	down	1.22191e-09	-1.8296	down	1.43763e-13	-1.72898	down	gene-LOC107419289	LOC107419289	20.4796	24.8372	22.1415	6.33154	14.5315	3.16848
581	novel_miR_202	MIR2118	0.282602	-0.254161	normal	0.00105822	0.681288	up	0.0437676	0.303288	normal	0.0981055	0.295904	normal	0.000403123	0.448645	normal	0.00503369	1.12289	up	0.0975065	0.53616	normal	0.00378158	0.642493	up	0.00149534	0.921643	up	0.275823	0.316934	normal	0.0075506	0.696942	up	0.000788556	0.54109	normal	0.00127452	0.811424	up	gene-LOC107419294	LOC107419294	2.91466	3.07205	2.35262	3.58098	2.959	4.864
582	novel_miR_173	MIR172	0.618659	-0.147348	normal	0.899729	0.069378	normal	0.541778	-0.405564	normal	0.299374	-0.601671	normal	0.292398	0.55638	normal	0.524665	0.469719	normal	0.830167	-0.16398	normal	0.99528	0.00505603	normal	0.464133	0.533019	normal	0.463649	-0.291313	normal	0.257618	-0.505735	normal	0.149379	-0.884132	normal	0.348202	-0.573144	normal	gene-LOC107419297	LOC107419297	2.3532	2.36712	1.21429	1.93964	1.34113	2.63535
583	novel_miR_51	/	0.783533	0.0550735	normal	0.890098	0.0345495	normal	0.000255789	-0.899288	down	0.0228963	-0.439002	normal	5.20738e-09	1.40615	up	2.33391e-15	1.66893	up	9.09586e-10	1.84147	up	1.0248e-21	2.66659	up	2.8018e-18	2.31682	up	0.228832	0.264198	normal	0.110407	0.414666	normal	0.0925714	0.405159	normal	0.0746225	0.511589	normal	gene-LOC107419366	LOC107419366	1.56809	2.54369	3.29395	4.56083	4.14093	1.81211
584	novel_miR_133	MIR396	0.0179549	-0.533349	normal	0.137105	-0.300155	normal	0.00155088	-0.6937	down	0.0604951	-0.578338	normal	5.99465e-09	-1.17729	down	0.125076	-0.379797	normal	0.00637324	-0.814288	down	0.57101	0.148838	normal	0.496159	0.337875	normal	0.27389	0.123102	normal	0.980599	0.00650486	normal	0.00403952	0.66018	up	0.0347095	0.944142	up	gene-LOC107419370	LOC107419370	1.82316	5.94965	9.36034	16.8297	14.6101	2.78192
585	novel_miR_366	MIR1428	0.585367	-0.114975	normal	0.0623932	0.37359	normal	0.108047	0.337565	normal	0.1871	0.284982	normal	5.10808e-07	0.771221	up	4.32514e-05	1.03278	up	0.546233	0.23552	normal	0.0290022	0.598643	up	0.00325418	0.979106	up	0.519971	0.100998	normal	0.602822	-0.171857	normal	0.385217	0.212632	normal	0.0732688	0.547805	normal	gene-LOC107419371	LOC107419371	3.12096	4.92589	4.26699	3.75088	3.64188	3.03302
586	novel_miR_115	/	0.204432	0.191867	normal	0.0587597	1.0817	normal	0.108627	1.35673	normal	0.405087	0.576398	normal	0.356106	1.04294	normal	4.37663e-05	3.58214	up	1.00269e-34	5.77287	up	1.01374e-08	3.63281	up	9.43019e-11	5.77076	up	0.000829734	1.29489	up	4.52407e-53	5.77725	up	1.37488e-11	4.77744	up	2.04682e-11	5.47426	up	gene-LOC107419376	LOC107419376	8.87785	8.33555	11.1674	11.9977	11.297	19.1451
587	novel_miR_468	/	0.436528	-0.217544	normal	0.364734	0.251098	normal	0.372732	-0.319001	normal	0.615192	-0.122259	normal	0.662219	0.105596	normal	0.176032	0.664215	normal	0.776306	-0.148281	normal	0.909679	-0.0500945	normal	0.000242984	1.27718	up	0.535784	0.205048	normal	0.965131	0.0173721	normal	0.214184	-0.427933	normal	0.00135314	1.08957	up	gene-LOC107419432	LOC107419432	39.6085	37.6134	17.0912	11.9088	12.0209	19.0745
588	novel_miR_358	MIR828	0.0477256	-0.58846	down	1.34781e-15	-2.38689	down	3.60427e-21	-3.10135	down	4.43567e-18	-3.22805	down	0.180441	0.233363	normal	0.233786	0.590577	normal	4.39175e-06	1.86783	up	0.610578	0.315219	normal	0.455124	0.53262	normal	0.00139104	-0.591884	down	0.000199104	-0.866139	down	3.49052e-17	-2.99051	down	1.88468e-10	-2.90891	down	gene-LOC107419468	LOC107419468	5.98822	10.1495	13.5609	17.415	15.3927	10.4878
589	novel_miR_188	MIR482	0.71888	-0.086495	normal	0.0257674	0.431988	normal	0.010889	0.534891	normal	0.19486	0.278625	normal	0.0287737	0.384673	normal	0.734982	0.108331	normal	0.217387	-0.318437	normal	0.107529	0.463664	normal	0.0821575	0.84159	normal	0.0388578	-0.396447	normal	0.155091	-0.295238	normal	0.00395648	0.656532	up	0.0946515	0.780991	normal	gene-LOC107419491	LOC107419491	5.58865	1.69675	0.327997	0.00661767	0.238509	17.3624
590	novel_miR_358	MIR828	0.0477256	-0.58846	down	1.34781e-15	-2.38689	down	3.60427e-21	-3.10135	down	4.43567e-18	-3.22805	down	0.180441	0.233363	normal	0.233786	0.590577	normal	4.39175e-06	1.86783	up	0.610578	0.315219	normal	0.455124	0.53262	normal	0.00139104	-0.591884	down	0.000199104	-0.866139	down	3.49052e-17	-2.99051	down	1.88468e-10	-2.90891	down	gene-LOC107419520	LOC107419520	0.964373	0.259347	0.0770173	0.014007	0.023578	3.56106
591	novel_miR_276	/	0.217586	-0.315663	normal	0.521759	-0.186698	normal	0.00258768	-1.17743	down	0.000398634	-1.0708	down	0.141189	0.403894	normal	0.000467554	1.46702	up	0.0510194	0.997453	normal	0.271749	-0.515325	normal	0.318801	-0.446603	normal	0.084851	0.540469	normal	0.427021	0.323414	normal	6.53467e-08	-2.07683	down	3.83111e-06	-1.86885	down	gene-LOC107419536	LOC107419536	6.40312	4.9139	3.1768	2.76119	2.22692	7.90123
592	novel_miR_188	MIR482	0.71888	-0.086495	normal	0.0257674	0.431988	normal	0.010889	0.534891	normal	0.19486	0.278625	normal	0.0287737	0.384673	normal	0.734982	0.108331	normal	0.217387	-0.318437	normal	0.107529	0.463664	normal	0.0821575	0.84159	normal	0.0388578	-0.396447	normal	0.155091	-0.295238	normal	0.00395648	0.656532	up	0.0946515	0.780991	normal	gene-LOC107419543	LOC107419543	0.103882	0.0531643	0.090663	0.139362	0.163619	0.050534
593	novel_miR_220	/	0.76703	0.0518256	normal	0.000111241	0.674666	up	3.29125e-08	0.812104	up	2.87698e-06	0.796555	up	0.553898	0.0706637	normal	0.86725	0.0371781	normal	0.915709	-0.0326831	normal	0.552434	0.138808	normal	0.383959	0.301577	normal	0.933672	-0.0125313	normal	0.0632571	0.491996	normal	5.80922e-07	0.914929	up	0.00144352	1.06037	up	gene-LOC107419545	LOC107419545	1.83841	2.13291	3.30872	2.62128	3.40536	1.45645
594	novel_miR_188	MIR482	0.71888	-0.086495	normal	0.0257674	0.431988	normal	0.010889	0.534891	normal	0.19486	0.278625	normal	0.0287737	0.384673	normal	0.734982	0.108331	normal	0.217387	-0.318437	normal	0.107529	0.463664	normal	0.0821575	0.84159	normal	0.0388578	-0.396447	normal	0.155091	-0.295238	normal	0.00395648	0.656532	up	0.0946515	0.780991	normal	gene-LOC107419559	LOC107419559	0.268297	0.322378	0.532441	0.66069	0.778578	0.0672443
595	novel_miR_150	MIR395	0.913154	-0.0325262	normal	0.0166575	-1.00221	down	0.0436661	0.976131	up	0.29994	0.525697	normal	5.20049e-37	4.89637	up	1.42947e-17	3.82055	up	9.91796e-20	5.09163	up	0.166166	0.539397	normal	0.167056	0.66511	normal	0.00291533	-0.931917	down	0.121817	-0.656826	normal	5.77198e-35	-3.28786	down	1.1669e-53	-3.66601	down	gene-LOC107419565	LOC107419565	1.61738	2.1891	5.81704	6.7917	6.48382	2.66355
596	novel_miR_428	/	0.0464942	-0.555156	normal	3.92051e-07	-1.91713	down	4.30742e-06	-1.4762	down	1.76651e-11	-1.94767	down	0.00445968	-0.676028	down	0.027428	-1.31782	down	0.282888	0.662265	normal	0.0181672	-1.3687	down	0.966325	-0.0237809	normal	0.000768261	-1.17366	down	0.122077	-0.534457	normal	7.89613e-09	-2.26653	down	0.00639724	-1.26926	down	gene-LOC107419574	LOC107419574	0.426577	0.383725	0.35022	1.70283	0.651764	0.437215
597	novel_miR_379	/	0.663	0.115863	normal	0.771164	0.182346	normal	0.552773	0.508165	normal	0.324903	0.658391	normal	0.303098	0.838488	normal	0.431841	0.654171	normal	0.477078	0.572911	normal	0.194716	1.00629	normal	0.00357223	1.9636	up	0.813287	0.0948401	normal	0.901313	-0.0601045	normal	0.0972176	1.009	normal	0.0170236	1.72347	up	gene-LOC107419682	LOC107419682	4.95049	3.86288	5.92586	2.64279	4.41276	11.136
598	novel_miR_216	/	0.130636	-0.460421	normal	0.371968	-0.468767	normal	0.000778602	-1.2482	down	0.026838	-0.879068	down	0.00465079	-1.15145	down	0.152891	-0.771301	normal	0.00142293	-2.09301	down	7.92661e-09	-1.74547	down	1.33631e-18	-2.03005	down	0.0862989	-0.481176	normal	4.99514e-05	-1.43301	down	1.22191e-09	-1.8296	down	1.43763e-13	-1.72898	down	gene-LOC107419704	LOC107419704	7.38217	6.43605	5.49094	2.92976	3.24081	5.38504
599	bcy-miR156	MIR156	0.624223	0.135327	normal	0.48551	0.432635	normal	0.0976703	1.14365	normal	0.077545	1.09565	normal	0.30551	0.737158	normal	0.0882828	1.18178	normal	0.906955	0.120619	normal	0.716673	0.257025	normal	0.399484	0.490898	normal	0.177848	0.543528	normal	0.96088	-0.0240628	normal	0.17806	0.862823	normal	0.12736	0.937628	normal	gene-LOC107419711	LOC107419711	13.6445	20.8319	21.5113	18.7811	22.2588	15.2134
600	novel_miR_283	/	0.150747	-0.298856	normal	0.0132618	0.606168	up	0.000251747	0.740017	up	0.0058295	0.522586	normal	2.65452e-23	-2.62048	down	6.48238e-13	-2.56779	down	7.3557e-22	-3.52731	down	1.59855e-21	-3.18139	down	2.31285e-29	-3.52535	down	0.351758	-0.30184	normal	0.358733	-0.313135	normal	0.701339	0.156392	normal	0.405624	-0.348169	normal	gene-LOC107419743	LOC107419743	7.23595	3.5524	5.4272	4.27675	4.81547	8.61547
601	novel_miR_335	MIR160	0.825087	-0.057532	normal	0.683038	0.240432	normal	0.273079	0.745931	normal	0.902292	-0.0753231	normal	0.0515035	1.16826	normal	0.420971	0.708168	normal	0.860446	-0.145914	normal	0.998642	0.00125612	normal	0.0310313	1.42786	up	0.338949	-0.384245	normal	0.12397	-0.713509	normal	0.673509	-0.253229	normal	0.6923	0.239666	normal	gene-LOC107419782	LOC107419782	0.301406	0.470562	1.35606	2.53196	2.22635	0.362821
602	novel_miR_144	MIR482	0.0112314	-0.440786	normal	0.567006	-0.102944	normal	0.367313	-0.181603	normal	0.0328103	-0.380757	normal	0.00880645	-0.425395	normal	0.955366	-0.0115334	normal	0.0128834	-0.781698	down	0.598885	-0.147401	normal	0.459368	0.212235	normal	0.58153	-0.0995112	normal	0.050741	-0.499068	normal	0.532391	0.136971	normal	0.282405	0.3037	normal	gene-LOC107419789	LOC107419789	0.93717	2.22474	2.18632	4.44845	4.0688	0.278436
603	novel_miR_276	/	0.217586	-0.315663	normal	0.521759	-0.186698	normal	0.00258768	-1.17743	down	0.000398634	-1.0708	down	0.141189	0.403894	normal	0.000467554	1.46702	up	0.0510194	0.997453	normal	0.271749	-0.515325	normal	0.318801	-0.446603	normal	0.084851	0.540469	normal	0.427021	0.323414	normal	6.53467e-08	-2.07683	down	3.83111e-06	-1.86885	down	gene-LOC107419822	LOC107419822	12.685	9.03126	9.89346	12.9276	12.2681	21.798
604	novel_miR_39	/	0.400456	-0.244433	normal	0.0537785	0.409238	normal	0.759719	0.114107	normal	0.282522	0.257358	normal	7.62344e-68	2.7516	up	1.09322e-13	3.12424	up	1.24013e-51	2.40306	up	4.51554e-20	2.99043	up	6.00933e-18	2.79771	up	0.622546	0.0694037	normal	0.73349	0.0274523	normal	0.000134453	0.465699	normal	0.174411	0.393596	normal	gene-LOC107419840	LOC107419840	12.1951	13.1866	13.3733	14.7418	13.5915	15.9116
605	novel_miR_108	/	7.75034e-05	-1.20518	down	7.13448e-08	-2.86759	down	4.20946e-10	-3.49093	down	5.91206e-11	-3.65066	down	9.81887e-05	-2.04491	down	0.0217724	-1.55939	down	0.265767	-1.05892	normal	0.0650712	-1.7641	normal	0.0020594	-3.71481	down	0.000220785	-1.41265	down	1.26965e-05	-1.95798	down	2.20537e-08	-3.68633	down	9.20076e-08	-4.95013	down	gene-LOC107419868	LOC107419868	0.172435	0.17295	0.199428	0.971244	0.565412	0.00391067
606	novel_miR_85	/	0.285289	0.274221	normal	0.846369	-0.0637892	normal	0.496128	-0.248103	normal	0.277403	-0.312472	normal	0.0725705	0.530495	normal	0.179595	0.349484	normal	0.00334188	1.07412	up	0.0260606	0.870868	up	0.050382	0.820541	normal	0.601845	0.121594	normal	0.189231	0.388696	normal	0.68801	0.123513	normal	0.969321	0.0154478	normal	gene-LOC107419963	LOC107419963	0.299833	0.224396	0.0785563	0.205823	0.140869	0.13382
607	novel_miR_428	/	0.0464942	-0.555156	normal	3.92051e-07	-1.91713	down	4.30742e-06	-1.4762	down	1.76651e-11	-1.94767	down	0.00445968	-0.676028	down	0.027428	-1.31782	down	0.282888	0.662265	normal	0.0181672	-1.3687	down	0.966325	-0.0237809	normal	0.000768261	-1.17366	down	0.122077	-0.534457	normal	7.89613e-09	-2.26653	down	0.00639724	-1.26926	down	gene-LOC107419981	LOC107419981	0.493821	1.94644	3.62042	1.1759	4.16515	2.20474
608	novel_miR_169	MIR167_1	0.105776	-0.397077	normal	0.967429	0.0131537	normal	0.886022	0.0354136	normal	0.101472	-0.356744	normal	0.315946	-0.183271	normal	0.0495633	0.59064	up	0.993845	-0.00308127	normal	0.248788	-0.347949	normal	0.904726	-0.0494328	normal	0.17751	0.238005	normal	0.594197	0.129813	normal	0.714765	-0.0923163	normal	0.650833	-0.175168	normal	gene-LOC107419983	LOC107419983	1.14961	1.1531	0.971472	0.458275	0.532039	0.523177
609	novel_miR_468	/	0.436528	-0.217544	normal	0.364734	0.251098	normal	0.372732	-0.319001	normal	0.615192	-0.122259	normal	0.662219	0.105596	normal	0.176032	0.664215	normal	0.776306	-0.148281	normal	0.909679	-0.0500945	normal	0.000242984	1.27718	up	0.535784	0.205048	normal	0.965131	0.0173721	normal	0.214184	-0.427933	normal	0.00135314	1.08957	up	gene-LOC107419987	LOC107419987	2.4922	1.58257	1.96882	1.54038	1.38917	2.04818
610	novel_miR_133	MIR396	0.0179549	-0.533349	normal	0.137105	-0.300155	normal	0.00155088	-0.6937	down	0.0604951	-0.578338	normal	5.99465e-09	-1.17729	down	0.125076	-0.379797	normal	0.00637324	-0.814288	down	0.57101	0.148838	normal	0.496159	0.337875	normal	0.27389	0.123102	normal	0.980599	0.00650486	normal	0.00403952	0.66018	up	0.0347095	0.944142	up	gene-LOC107419994	LOC107419994	337.995	307.318	169.267	197.898	182.792	400.973
611	novel_miR_216	/	0.130636	-0.460421	normal	0.371968	-0.468767	normal	0.000778602	-1.2482	down	0.026838	-0.879068	down	0.00465079	-1.15145	down	0.152891	-0.771301	normal	0.00142293	-2.09301	down	7.92661e-09	-1.74547	down	1.33631e-18	-2.03005	down	0.0862989	-0.481176	normal	4.99514e-05	-1.43301	down	1.22191e-09	-1.8296	down	1.43763e-13	-1.72898	down	gene-LOC107420011	LOC107420011	144.762	158.166	270.293	434.591	347.103	171.986
612	novel_miR_151	/	0.0302015	0.556668	normal	2.73e-05	2.48717	up	3.6205e-13	4.02502	up	8.8354e-13	4.77495	up	0.84036	0.19099	normal	0.12977	-1.37453	normal	0.00161253	-2.92176	down	4.919e-06	1.59158	up	0.844778	0.234947	normal	0.45079	0.293981	normal	0.940835	0.0327284	normal	3.76508e-28	5.66988	up	0.018126	2.53988	up	gene-LOC107420072	LOC107420072	1.22193	4.43963	4.52487	1.92678	3.37383	1.94506
613	gma-miR171k-3p	MIR171_1	0.647237	-0.0827883	normal	0.609493	-0.305714	normal	0.568585	0.486284	normal	0.4648	0.586053	normal	0.985997	-0.018639	normal	0.924816	0.104078	normal	0.445661	-0.866827	normal	0.691543	-0.404728	normal	0.809843	0.255251	normal	0.767827	-0.0779556	normal	0.2382	-0.404884	normal	0.895076	0.133273	normal	0.501782	0.706495	normal	gene-LOC107420127	LOC107420127	0.628425	0.543406	1.1352	1.245	1.41982	0.372564
614	novel_miR_428	/	0.0464942	-0.555156	normal	3.92051e-07	-1.91713	down	4.30742e-06	-1.4762	down	1.76651e-11	-1.94767	down	0.00445968	-0.676028	down	0.027428	-1.31782	down	0.282888	0.662265	normal	0.0181672	-1.3687	down	0.966325	-0.0237809	normal	0.000768261	-1.17366	down	0.122077	-0.534457	normal	7.89613e-09	-2.26653	down	0.00639724	-1.26926	down	gene-LOC107420128	LOC107420128	6.12124	8.80587	7.9351	9.08491	7.75938	3.72098
615	novel_miR_129	MIR319	0.530724	0.156735	normal	0.682405	0.204025	normal	0.0428999	1.0044	up	0.000102169	1.87819	up	0.449138	-0.331307	normal	0.522626	-0.497599	normal	0.988248	-0.00870801	normal	0.27152	0.461766	normal	0.0977913	1.33833	normal	0.110373	0.410539	normal	0.229151	0.45734	normal	4.39956e-07	1.88626	up	6.79989e-06	3.35886	up	gene-LOC107420212	LOC107420212	3.08619	6.9101	4.99467	4.62329	5.18875	2.79808
616	novel_miR_28	MIR398	0.159885	0.392475	normal	1.01895e-06	2.41799	up	0.630309	0.216077	normal	0.263498	-0.34488	normal	0.00133959	1.09033	up	0.000103819	2.45208	up	0.0667169	-1.28238	normal	0.0852074	-0.843361	normal	0.291578	0.442397	normal	0.00286322	1.20393	up	0.453953	0.329793	normal	1.01638e-06	-1.69453	down	0.0314246	-0.920008	down	gene-LOC107420219	LOC107420219	2.59832	7.23173	12.571	13.9008	15.5697	7.89339
617	novel_miR_431	MIR477	0.127514	0.407466	normal	7.02306e-18	2.2146	up	6.92297e-42	3.34704	up	7.65722e-25	3.32664	up	0.507244	0.170686	normal	0.527056	-0.234734	normal	0.024896	-1.04257	down	3.53112e-05	-1.24136	down	0.0538152	-0.982617	normal	0.689903	0.0994171	normal	0.0360924	0.816883	up	3.2659e-10	1.97831	up	2.41357e-06	2.1825	up	gene-LOC107420222	LOC107420222	2.36523	3.27691	5.73692	6.82755	6.4272	2.50436
618	novel_miR_28	MIR398	0.159885	0.392475	normal	1.01895e-06	2.41799	up	0.630309	0.216077	normal	0.263498	-0.34488	normal	0.00133959	1.09033	up	0.000103819	2.45208	up	0.0667169	-1.28238	normal	0.0852074	-0.843361	normal	0.291578	0.442397	normal	0.00286322	1.20393	up	0.453953	0.329793	normal	1.01638e-06	-1.69453	down	0.0314246	-0.920008	down	gene-LOC107420223	LOC107420223	1.72018	4.94	7.69211	12.5586	10.4394	2.00314
619	novel_miR_28	MIR398	0.159885	0.392475	normal	1.01895e-06	2.41799	up	0.630309	0.216077	normal	0.263498	-0.34488	normal	0.00133959	1.09033	up	0.000103819	2.45208	up	0.0667169	-1.28238	normal	0.0852074	-0.843361	normal	0.291578	0.442397	normal	0.00286322	1.20393	up	0.453953	0.329793	normal	1.01638e-06	-1.69453	down	0.0314246	-0.920008	down	gene-LOC107420225	LOC107420225	2.78607	6.58401	11.8839	16.3419	13.0473	8.73368
620	novel_miR_428	/	0.0464942	-0.555156	normal	3.92051e-07	-1.91713	down	4.30742e-06	-1.4762	down	1.76651e-11	-1.94767	down	0.00445968	-0.676028	down	0.027428	-1.31782	down	0.282888	0.662265	normal	0.0181672	-1.3687	down	0.966325	-0.0237809	normal	0.000768261	-1.17366	down	0.122077	-0.534457	normal	7.89613e-09	-2.26653	down	0.00639724	-1.26926	down	gene-LOC107420261	LOC107420261	26.1743	18.518	13.989	8.0111	8.55428	30.0384
621	novel_miR_305	/	0.216018	-0.333777	normal	0.220403	0.351263	normal	0.148427	-0.307548	normal	0.590027	-0.167679	normal	1.02942e-06	0.92148	up	0.000157246	1.80137	up	0.0292106	0.863911	up	0.00127928	1.12909	up	1.40794e-06	1.9876	up	0.241017	0.382691	normal	0.401005	0.256198	normal	0.913106	-0.0397533	normal	0.00343125	0.956872	up	gene-LOC107420263	LOC107420263	71.0737	62.7424	52.9371	79.9479	56.8477	34.5205
622	novel_miR_374	/	0.464458	-0.152219	normal	0.275892	-0.360616	normal	4.61045e-07	-1.35132	down	3.98271e-06	-0.946466	down	0.00124502	-0.795389	down	0.611166	-0.18045	normal	0.446627	0.308593	normal	0.0131302	0.789102	up	0.370921	0.269549	normal	0.286305	0.335281	normal	0.0295378	0.624305	up	0.325697	0.262641	normal	0.623426	0.159023	normal	gene-LOC107420290	LOC107420290	113.086	84.1167	117.472	262.693	199.789	17.4339
623	novel_miR_2	MIR395	0.270513	0.294043	normal	0.000576671	1.54785	up	0.0231024	1.17457	up	3.05794e-05	0.974683	up	5.36831e-72	4.01246	up	0.0200772	0.987703	up	0.107707	0.882568	normal	0.871595	0.0741257	normal	0.0445131	0.961725	up	5.45494e-15	-2.27613	down	0.000244585	-1.19922	down	1.53506e-25	-2.60427	down	3.59227e-05	-1.90783	down	gene-LOC107420292	LOC107420292	83.4055	67.4195	51.9342	38.4746	43.1484	78.3539
624	novel_miR_436	MIR172	0.114492	-0.406428	normal	1.15313e-07	-1.25759	down	1.93724e-17	-2.28068	down	1.60753e-29	-2.7106	down	0.559049	-0.1359	normal	0.521345	-0.195941	normal	0.733462	-0.111548	normal	0.851707	0.0524629	normal	0.102453	0.57969	normal	0.00019325	-0.603427	down	1.66021e-05	-1.2132	down	3.63205e-36	-2.0971	down	2.96504e-09	-1.94825	down	gene-LOC107420359	LOC107420359	18.9985	16.6434	18.0869	33.2799	25.1153	18.166
625	novel_miR_265	MIR159	0.0289432	-0.422043	normal	0.015749	-0.459853	normal	0.007547	-0.644669	down	1.46476e-07	-0.747841	down	2.07063e-05	0.525072	normal	7.43258e-06	1.07556	up	0.00887408	0.974682	up	0.109544	0.434114	normal	3.22053e-06	1.31374	up	0.728013	0.0517822	normal	0.896414	-0.0411242	normal	0.000600556	-0.698407	down	0.731052	0.0880336	normal	gene-LOC107420362	LOC107420362	15.0281	13.8998	18.9289	22.9307	20.804	27.1772
626	mes-miR156c	/	0.7593	0.0930836	normal	0.0266142	0.956545	up	0.0245258	0.973469	up	0.00168788	1.1614	up	0.185473	0.521574	normal	0.23138	0.909057	normal	0.78076	0.17885	normal	0.842996	0.100562	normal	0.920438	0.0420029	normal	0.337495	0.389415	normal	0.244392	0.503713	normal	0.174312	0.635518	normal	0.0822668	0.74952	normal	gene-LOC107420411	LOC107420411	32.1661	30.7674	124.187	209.895	200.595	12.2089
627	novel_miR_192	MIR7982	0.296982	0.160875	normal	0.324815	-0.118465	normal	0.0841088	-0.33751	normal	0.00185623	-0.351208	normal	0.00321556	-0.32563	normal	0.00468468	-0.572329	normal	0.671652	-0.106522	normal	0.538717	-0.165139	normal	0.075111	-0.389201	normal	0.425595	-0.116704	normal	0.84942	0.0428199	normal	0.427271	-0.153556	normal	0.077596	-0.372371	normal	gene-LOC107420435	LOC107420435	2.6102	8.11602	7.41948	9.43967	7.23998	6.29894
628	novel_miR_428	/	0.0464942	-0.555156	normal	3.92051e-07	-1.91713	down	4.30742e-06	-1.4762	down	1.76651e-11	-1.94767	down	0.00445968	-0.676028	down	0.027428	-1.31782	down	0.282888	0.662265	normal	0.0181672	-1.3687	down	0.966325	-0.0237809	normal	0.000768261	-1.17366	down	0.122077	-0.534457	normal	7.89613e-09	-2.26653	down	0.00639724	-1.26926	down	gene-LOC107420475	LOC107420475	1.37622	1.61827	3.37693	3.95603	2.64883	0.649073
629	novel_miR_283	/	0.150747	-0.298856	normal	0.0132618	0.606168	up	0.000251747	0.740017	up	0.0058295	0.522586	normal	2.65452e-23	-2.62048	down	6.48238e-13	-2.56779	down	7.3557e-22	-3.52731	down	1.59855e-21	-3.18139	down	2.31285e-29	-3.52535	down	0.351758	-0.30184	normal	0.358733	-0.313135	normal	0.701339	0.156392	normal	0.405624	-0.348169	normal	gene-LOC107420496	LOC107420496	18.433	25.2712	15.9295	12.4421	13.1637	17.4706
630	novel_miR_428	/	0.0464942	-0.555156	normal	3.92051e-07	-1.91713	down	4.30742e-06	-1.4762	down	1.76651e-11	-1.94767	down	0.00445968	-0.676028	down	0.027428	-1.31782	down	0.282888	0.662265	normal	0.0181672	-1.3687	down	0.966325	-0.0237809	normal	0.000768261	-1.17366	down	0.122077	-0.534457	normal	7.89613e-09	-2.26653	down	0.00639724	-1.26926	down	gene-LOC107420521	LOC107420521	53.8314	68.32	72.5785	95.5878	88.4009	34.9224
631	novel_miR_128	MIR7729	2.0964e-06	-1.4457	down	3.23822e-08	-3.26782	down	9.67602e-10	-4.78922	down	3.5097e-11	-5.12094	down	0.256698	-0.440828	normal	1.62285e-05	3.72406	up	1.16721e-08	5.64737	up	5.97084e-07	4.80469	up	2.25996e-10	6.94527	up	0.0686946	0.740328	normal	0.00430193	1.30061	up	0.469072	0.591995	normal	0.00297445	2.44008	up	gene-LOC107420526	LOC107420526	0.103035	0.106228	0.23204	0.469697	0.518293	0.0568003
632	novel_miR_128	MIR7729	2.0964e-06	-1.4457	down	3.23822e-08	-3.26782	down	9.67602e-10	-4.78922	down	3.5097e-11	-5.12094	down	0.256698	-0.440828	normal	1.62285e-05	3.72406	up	1.16721e-08	5.64737	up	5.97084e-07	4.80469	up	2.25996e-10	6.94527	up	0.0686946	0.740328	normal	0.00430193	1.30061	up	0.469072	0.591995	normal	0.00297445	2.44008	up	gene-LOC107420560	LOC107420560	0.099133	0.111174	0.265031	0.514738	0.55581	0.0568253
633	novel_miR_71	/	3.63074e-06	-1.17581	down	0.0480331	-1.16521	down	3.45281e-30	-4.94784	down	9.15297e-36	-4.62808	down	3.15209e-12	-1.94826	down	0.0728646	-1.03038	normal	0.350751	-0.827499	normal	0.923794	-0.0941388	normal	0.361451	-1.03719	normal	0.2731	-0.428313	normal	0.171359	-0.546366	normal	1.59398e-07	-3.13758	down	2.26247e-05	-3.41725	down	gene-LOC107420573	LOC107420573	1.4025	1.81513	2.25396	2.13774	2.49672	1.12818
634	novel_miR_455	MIR171_1	0.14788	-0.379338	normal	0.0887962	1.07967	normal	0.0132185	-0.835665	down	0.000584596	-1.02362	down	0.340795	0.272391	normal	3.30944e-05	1.67964	up	0.48316	-0.70776	normal	0.00155979	1.02583	up	2.23907e-09	2.19651	up	0.0133846	0.770892	up	0.0746113	0.699896	normal	0.867684	-0.0499173	normal	0.00748053	0.926546	up	gene-LOC107420586	LOC107420586	12.2131	14.5089	7.14902	6.90608	4.20101	27.711
635	novel_miR_133	MIR396	0.0179549	-0.533349	normal	0.137105	-0.300155	normal	0.00155088	-0.6937	down	0.0604951	-0.578338	normal	5.99465e-09	-1.17729	down	0.125076	-0.379797	normal	0.00637324	-0.814288	down	0.57101	0.148838	normal	0.496159	0.337875	normal	0.27389	0.123102	normal	0.980599	0.00650486	normal	0.00403952	0.66018	up	0.0347095	0.944142	up	gene-LOC107420632	LOC107420632	0.564659	1.38548	5.14624	5.96362	7.34111	5.99653
636	novel_miR_169	MIR167_1	0.105776	-0.397077	normal	0.967429	0.0131537	normal	0.886022	0.0354136	normal	0.101472	-0.356744	normal	0.315946	-0.183271	normal	0.0495633	0.59064	up	0.993845	-0.00308127	normal	0.248788	-0.347949	normal	0.904726	-0.0494328	normal	0.17751	0.238005	normal	0.594197	0.129813	normal	0.714765	-0.0923163	normal	0.650833	-0.175168	normal	gene-LOC107420639	LOC107420639	4.34891	7.78564	5.09457	3.35687	3.17039	1.01568
637	novel_miR_61	MIR860	0.889089	-0.033181	normal	0.0312809	-0.597532	down	0.104953	-0.508953	normal	0.00720819	-0.58522	down	0.10893	-0.35178	normal	0.722349	-0.113659	normal	0.202537	0.578764	normal	0.752083	0.130495	normal	0.600872	0.170464	normal	0.562754	0.135366	normal	0.484528	0.239387	normal	0.95738	-0.0166576	normal	0.935493	-0.0253621	normal	gene-LOC107420654	LOC107420654	1.6539	1.99416	1.50915	0.855291	1.08534	1.99479
638	novel_miR_216	/	0.130636	-0.460421	normal	0.371968	-0.468767	normal	0.000778602	-1.2482	down	0.026838	-0.879068	down	0.00465079	-1.15145	down	0.152891	-0.771301	normal	0.00142293	-2.09301	down	7.92661e-09	-1.74547	down	1.33631e-18	-2.03005	down	0.0862989	-0.481176	normal	4.99514e-05	-1.43301	down	1.22191e-09	-1.8296	down	1.43763e-13	-1.72898	down	gene-LOC107420684	LOC107420684	0.849642	1.75439	2.76015	8.72786	6.48644	0.754582
639	novel_miR_428	/	0.0464942	-0.555156	normal	3.92051e-07	-1.91713	down	4.30742e-06	-1.4762	down	1.76651e-11	-1.94767	down	0.00445968	-0.676028	down	0.027428	-1.31782	down	0.282888	0.662265	normal	0.0181672	-1.3687	down	0.966325	-0.0237809	normal	0.000768261	-1.17366	down	0.122077	-0.534457	normal	7.89613e-09	-2.26653	down	0.00639724	-1.26926	down	gene-LOC107420710	LOC107420710	46.5921	52.3418	40.4304	38.459	32.7283	19.4561
640	novel_miR_133	MIR396	0.0179549	-0.533349	normal	0.137105	-0.300155	normal	0.00155088	-0.6937	down	0.0604951	-0.578338	normal	5.99465e-09	-1.17729	down	0.125076	-0.379797	normal	0.00637324	-0.814288	down	0.57101	0.148838	normal	0.496159	0.337875	normal	0.27389	0.123102	normal	0.980599	0.00650486	normal	0.00403952	0.66018	up	0.0347095	0.944142	up	gene-LOC107420743	LOC107420743	2.57643	2.03766	1.66025	3.80914	2.41087	6.32032
641	novel_miR_496	MIR9560	0.00128163	-0.534993	normal	0.303282	-0.154072	normal	5.56233e-07	-1.04669	down	0.000449602	-0.78406	down	0.451668	-0.150817	normal	1.77826e-06	0.995011	up	0.57396	0.0971958	normal	0.0252164	0.568876	normal	0.869103	-0.0489252	normal	0.0175032	0.500163	normal	0.789006	0.0533977	normal	0.139989	-0.295708	normal	0.0311021	-0.63526	down	gene-LOC107420800	LOC107420800	12.5893	17.4907	15.3394	12.3277	14.9964	9.38665
642	novel_miR_276	/	0.217586	-0.315663	normal	0.521759	-0.186698	normal	0.00258768	-1.17743	down	0.000398634	-1.0708	down	0.141189	0.403894	normal	0.000467554	1.46702	up	0.0510194	0.997453	normal	0.271749	-0.515325	normal	0.318801	-0.446603	normal	0.084851	0.540469	normal	0.427021	0.323414	normal	6.53467e-08	-2.07683	down	3.83111e-06	-1.86885	down	gene-LOC107420803	LOC107420803	47.0961	29.2647	28.7651	22.5764	24.8447	59.2903
643	novel_miR_188	MIR482	0.71888	-0.086495	normal	0.0257674	0.431988	normal	0.010889	0.534891	normal	0.19486	0.278625	normal	0.0287737	0.384673	normal	0.734982	0.108331	normal	0.217387	-0.318437	normal	0.107529	0.463664	normal	0.0821575	0.84159	normal	0.0388578	-0.396447	normal	0.155091	-0.295238	normal	0.00395648	0.656532	up	0.0946515	0.780991	normal	gene-LOC107420848	LOC107420848	29.0011	45.091	21.9014	23.6287	20.9784	34.8694
644	novel_miR_145	/	0.128881	0.371783	normal	0.88121	0.0947686	normal	0.8389	0.171115	normal	0.549282	0.446523	normal	0.616342	0.433184	normal	0.344995	0.816408	normal	5.05286e-09	3.7967	up	0.0334317	1.77789	up	0.0263692	1.62673	up	0.00214914	1.25252	up	2.5171e-13	2.92663	up	0.0211185	1.7391	up	0.0254671	1.63593	up	gene-LOC107420881	LOC107420881	0.419722	0.600066	0.818423	1.23084	1.07686	1.43565
645	novel_miR_85	/	0.285289	0.274221	normal	0.846369	-0.0637892	normal	0.496128	-0.248103	normal	0.277403	-0.312472	normal	0.0725705	0.530495	normal	0.179595	0.349484	normal	0.00334188	1.07412	up	0.0260606	0.870868	up	0.050382	0.820541	normal	0.601845	0.121594	normal	0.189231	0.388696	normal	0.68801	0.123513	normal	0.969321	0.0154478	normal	gene-LOC107420894	LOC107420894	8.00925	7.11385	9.38945	8.41241	10.4327	7.91756
646	novel_miR_455	MIR171_1	0.14788	-0.379338	normal	0.0887962	1.07967	normal	0.0132185	-0.835665	down	0.000584596	-1.02362	down	0.340795	0.272391	normal	3.30944e-05	1.67964	up	0.48316	-0.70776	normal	0.00155979	1.02583	up	2.23907e-09	2.19651	up	0.0133846	0.770892	up	0.0746113	0.699896	normal	0.867684	-0.0499173	normal	0.00748053	0.926546	up	gene-LOC107420901	LOC107420901	1.24021	1.20226	1.1804	1.12628	1.20367	0.441155
647	novel_miR_120	MIR395	0.000336435	-1.00731	down	0.341008	-0.449792	normal	0.302769	-0.898739	normal	7.04829e-20	-3.55862	down	6.65148e-33	3.41785	up	3.0018e-11	2.51496	up	0.0846959	1.12314	normal	0.712449	-0.372105	normal	0.0127018	1.48103	up	1.85004e-17	-2.12498	down	9.54117e-08	-2.1987	down	7.93379e-33	-5.29013	down	6.25036e-31	-5.31127	down	gene-LOC107420944	LOC107420944	13.9888	12.3934	13.352	6.06868	8.49038	14.2926
648	novel_miR_428	/	0.0464942	-0.555156	normal	3.92051e-07	-1.91713	down	4.30742e-06	-1.4762	down	1.76651e-11	-1.94767	down	0.00445968	-0.676028	down	0.027428	-1.31782	down	0.282888	0.662265	normal	0.0181672	-1.3687	down	0.966325	-0.0237809	normal	0.000768261	-1.17366	down	0.122077	-0.534457	normal	7.89613e-09	-2.26653	down	0.00639724	-1.26926	down	gene-LOC107420955	LOC107420955	2.13042	2.52784	2.71209	4.728	3.45725	1.89113
649	novel_miR_229	MIR394	0.438982	-0.225262	normal	0.144021	0.503931	normal	0.0356792	0.643569	up	0.0710858	0.546814	normal	0.650131	0.13026	normal	0.216156	0.523156	normal	0.197162	-0.761182	normal	0.321536	-0.361993	normal	0.461514	0.275997	normal	0.922453	0.0246611	normal	0.383612	-0.366687	normal	0.541058	0.197145	normal	0.0329736	0.736456	up	gene-LOC107420985	LOC107420985	24.3911	17.8625	20.837	19.4312	21.3006	39.0381
650	cpa-miR160c-5p	MIR160	0.842588	-0.0588039	normal	0.592615	0.296268	normal	0.0778455	1.01303	normal	0.175142	0.687676	normal	0.925211	0.0540428	normal	0.474028	0.46478	normal	0.624546	-0.37156	normal	0.772695	-0.172412	normal	0.412952	0.481456	normal	0.676922	0.163568	normal	0.857325	-0.0825717	normal	0.113845	0.886627	normal	0.0571037	1.15275	normal	gene-LOC107420998	LOC107420998	4.82265	5.12656	5.16174	3.91269	4.7885	9.41216
651	novel_miR_169	MIR167_1	0.105776	-0.397077	normal	0.967429	0.0131537	normal	0.886022	0.0354136	normal	0.101472	-0.356744	normal	0.315946	-0.183271	normal	0.0495633	0.59064	up	0.993845	-0.00308127	normal	0.248788	-0.347949	normal	0.904726	-0.0494328	normal	0.17751	0.238005	normal	0.594197	0.129813	normal	0.714765	-0.0923163	normal	0.650833	-0.175168	normal	gene-LOC107421009	LOC107421009	1.6578	1.11761	1.36861	1.57821	1.53358	1.21256
652	novel_miR_345	/	0.829572	-0.0272553	normal	0.917775	-0.0432384	normal	0.684298	-0.331352	normal	0.437717	-0.640301	normal	6.83877e-10	4.5423	up	4.04495e-08	4.44232	up	6.22408e-09	4.58417	up	3.8846e-08	4.4354	up	5.54582e-10	5.72804	up	0.657182	-0.158309	normal	0.7537	0.095914	normal	0.2582	-0.420811	normal	0.941447	-0.0322296	normal	gene-LOC107421013	LOC107421013	5.17908	4.73042	8.33568	4.76659	7.26572	9.52445
653	novel_miR_169	MIR167_1	0.105776	-0.397077	normal	0.967429	0.0131537	normal	0.886022	0.0354136	normal	0.101472	-0.356744	normal	0.315946	-0.183271	normal	0.0495633	0.59064	up	0.993845	-0.00308127	normal	0.248788	-0.347949	normal	0.904726	-0.0494328	normal	0.17751	0.238005	normal	0.594197	0.129813	normal	0.714765	-0.0923163	normal	0.650833	-0.175168	normal	gene-LOC107421016	LOC107421016	0.640176	1.07517	2.28743	0.735491	1.87355	0.354707
654	mdm-miR171g	MIR171_1	0.00110483	-0.650739	down	0.0380486	-0.54946	normal	0.887429	0.0352231	normal	0.435015	-0.199459	normal	0.984529	0.00424235	normal	0.00968911	0.573271	normal	0.26485	-0.47227	normal	0.00932026	-0.92482	down	0.14463	-0.522876	normal	0.329791	-0.191594	normal	0.00335519	-0.983851	down	0.0213849	-0.858206	down	0.0232593	-0.685666	down	gene-LOC107421057	LOC107421057	33.2166	50.2874	49.1139	35.7812	78.3415	29.9371
655	novel_miR_440	MIR171_1	0.689365	0.0734089	normal	0.00230007	0.68926	up	6.81562e-16	2.09616	up	3.48654e-20	1.79524	up	0.00107396	0.447971	normal	0.848515	-0.0617142	normal	0.0896467	-0.605312	normal	0.0126858	-0.849346	down	0.145639	-0.62378	normal	0.0832775	-0.427787	normal	0.211436	-0.361887	normal	0.0129431	0.831928	up	0.0650904	0.751775	normal	gene-LOC107421091	LOC107421091	2.19925	3.41957	5.62063	8.39301	7.13597	2.96676
656	novel_miR_133	MIR396	0.0179549	-0.533349	normal	0.137105	-0.300155	normal	0.00155088	-0.6937	down	0.0604951	-0.578338	normal	5.99465e-09	-1.17729	down	0.125076	-0.379797	normal	0.00637324	-0.814288	down	0.57101	0.148838	normal	0.496159	0.337875	normal	0.27389	0.123102	normal	0.980599	0.00650486	normal	0.00403952	0.66018	up	0.0347095	0.944142	up	gene-LOC107421112	LOC107421112	2.61269	4.24779	3.7256	2.24855	2.77443	1.68659
657	novel_miR_115	/	0.204432	0.191867	normal	0.0587597	1.0817	normal	0.108627	1.35673	normal	0.405087	0.576398	normal	0.356106	1.04294	normal	4.37663e-05	3.58214	up	1.00269e-34	5.77287	up	1.01374e-08	3.63281	up	9.43019e-11	5.77076	up	0.000829734	1.29489	up	4.52407e-53	5.77725	up	1.37488e-11	4.77744	up	2.04682e-11	5.47426	up	gene-LOC107421117	LOC107421117	10.6712	5.45855	6.6133	4.49418	4.76991	2.64687
658	novel_miR_128	MIR7729	2.0964e-06	-1.4457	down	3.23822e-08	-3.26782	down	9.67602e-10	-4.78922	down	3.5097e-11	-5.12094	down	0.256698	-0.440828	normal	1.62285e-05	3.72406	up	1.16721e-08	5.64737	up	5.97084e-07	4.80469	up	2.25996e-10	6.94527	up	0.0686946	0.740328	normal	0.00430193	1.30061	up	0.469072	0.591995	normal	0.00297445	2.44008	up	gene-LOC107421128	LOC107421128	4.73553	4.53591	9.85228	12.921	12.0321	12.2648
659	novel_miR_169	MIR167_1	0.105776	-0.397077	normal	0.967429	0.0131537	normal	0.886022	0.0354136	normal	0.101472	-0.356744	normal	0.315946	-0.183271	normal	0.0495633	0.59064	up	0.993845	-0.00308127	normal	0.248788	-0.347949	normal	0.904726	-0.0494328	normal	0.17751	0.238005	normal	0.594197	0.129813	normal	0.714765	-0.0923163	normal	0.650833	-0.175168	normal	gene-LOC107421160	LOC107421160	8.81959	6.80539	8.26251	11.1879	10.1136	4.60706
660	novel_miR_436	MIR172	0.114492	-0.406428	normal	1.15313e-07	-1.25759	down	1.93724e-17	-2.28068	down	1.60753e-29	-2.7106	down	0.559049	-0.1359	normal	0.521345	-0.195941	normal	0.733462	-0.111548	normal	0.851707	0.0524629	normal	0.102453	0.57969	normal	0.00019325	-0.603427	down	1.66021e-05	-1.2132	down	3.63205e-36	-2.0971	down	2.96504e-09	-1.94825	down	gene-LOC107421163	LOC107421163	0.636224	0.287	0.308614	0.392796	0.21993	0.223699
661	novel_miR_24	/	0.0173255	-0.594215	down	0.00143843	-0.902694	down	0.13936	-0.370797	normal	0.383412	-0.181111	normal	1.162e-07	1.01023	up	1.16533e-06	1.53305	up	8.5771e-08	1.96953	up	0.00373722	0.923672	up	0.000374036	0.841685	up	0.245321	-0.231296	normal	0.98242	-0.00581037	normal	0.0690296	-0.411385	normal	0.182946	-0.302153	normal	gene-LOC107421173	LOC107421173	5.10057	5.48283	5.05328	4.48278	4.72302	10.224
662	novel_miR_24	/	0.0173255	-0.594215	down	0.00143843	-0.902694	down	0.13936	-0.370797	normal	0.383412	-0.181111	normal	1.162e-07	1.01023	up	1.16533e-06	1.53305	up	8.5771e-08	1.96953	up	0.00373722	0.923672	up	0.000374036	0.841685	up	0.245321	-0.231296	normal	0.98242	-0.00581037	normal	0.0690296	-0.411385	normal	0.182946	-0.302153	normal	gene-LOC107421204	LOC107421204	5.24263	7.43069	6.76528	7.26911	6.60187	6.59839
663	novel_miR_133	MIR396	0.0179549	-0.533349	normal	0.137105	-0.300155	normal	0.00155088	-0.6937	down	0.0604951	-0.578338	normal	5.99465e-09	-1.17729	down	0.125076	-0.379797	normal	0.00637324	-0.814288	down	0.57101	0.148838	normal	0.496159	0.337875	normal	0.27389	0.123102	normal	0.980599	0.00650486	normal	0.00403952	0.66018	up	0.0347095	0.944142	up	gene-LOC107421208	LOC107421208	0.378667	1.07902	0.722307	1.08156	0.798279	0.821914
664	novel_miR_264	/	0.362245	-0.214312	normal	4.40511e-05	-0.951864	down	0.00106762	-0.939828	down	0.0239365	-0.585494	down	3.7463e-47	2.21715	up	4.96378e-12	2.16702	up	1.41082e-25	2.98364	up	8.76053e-08	1.57578	up	0.000398834	1.82309	up	0.141194	-0.294706	normal	0.269631	-0.213547	normal	1.76321e-17	-1.54481	down	0.07214	-0.846121	normal	gene-LOC107421234	LOC107421234	83.6282	214.125	210.828	202.191	441.548	70.1747
665	mdm-miR156t	/	0.62849	0.12931	normal	0.00386732	1.67537	up	2.22674e-05	2.58283	up	1.63147e-05	2.42192	up	0.53751	0.479773	normal	0.00360599	1.91007	up	0.684829	0.254155	normal	0.438563	-0.4431	normal	0.367802	-0.424413	normal	0.00258383	1.20539	up	0.00143619	1.44806	up	0.00516645	1.82207	up	0.00769702	1.63654	up	gene-LOC107421262	LOC107421262	7.52494	4.26374	4.78531	3.6726	4.35676	9.78224
666	novel_miR_16	/	0.0425864	-0.419513	normal	3.29111e-14	-1.70707	down	6.01826e-23	-2.40793	down	5.97027e-18	-2.19011	down	0.000139515	-0.757574	down	0.321735	-0.250341	normal	0.91605	0.0475637	normal	0.45904	-0.295206	normal	0.962822	0.0249586	normal	0.91004	-0.0210675	normal	0.017095	-0.85171	down	2.62742e-11	-1.94358	down	0.00612259	-1.3286	down	gene-LOC107421302	LOC107421302	6.09327	6.65965	5.83643	4.28194	5.2488	4.37557
667	novel_miR_500	MIR403	0.776202	-0.0862056	normal	0.39727	-0.283923	normal	0.921251	-0.0329662	normal	0.073268	-0.497421	normal	0.00109663	0.7885	up	0.0334442	1.22555	up	4.81665e-10	2.50617	up	0.116464	0.604261	normal	0.000191946	1.57412	up	0.415274	0.2694	normal	1.83224e-05	1.2705	up	0.513354	-0.161308	normal	0.369957	0.347227	normal	gene-LOC107421330	LOC107421330	0.321538	0.212544	0.285916	0.648984	0.485638	1.43363
668	novel_miR_129	MIR319	0.530724	0.156735	normal	0.682405	0.204025	normal	0.0428999	1.0044	up	0.000102169	1.87819	up	0.449138	-0.331307	normal	0.522626	-0.497599	normal	0.988248	-0.00870801	normal	0.27152	0.461766	normal	0.0977913	1.33833	normal	0.110373	0.410539	normal	0.229151	0.45734	normal	4.39956e-07	1.88626	up	6.79989e-06	3.35886	up	gene-LOC107421350	LOC107421350	0.116907	0.194377	0.423809	0.773898	0.879905	0.133499
669	novel_miR_71	/	3.63074e-06	-1.17581	down	0.0480331	-1.16521	down	3.45281e-30	-4.94784	down	9.15297e-36	-4.62808	down	3.15209e-12	-1.94826	down	0.0728646	-1.03038	normal	0.350751	-0.827499	normal	0.923794	-0.0941388	normal	0.361451	-1.03719	normal	0.2731	-0.428313	normal	0.171359	-0.546366	normal	1.59398e-07	-3.13758	down	2.26247e-05	-3.41725	down	gene-LOC107421385	LOC107421385	55.1018	45.2344	39.8994	57.2078	53.122	37.2731
670	mdm-miR156t	/	0.62849	0.12931	normal	0.00386732	1.67537	up	2.22674e-05	2.58283	up	1.63147e-05	2.42192	up	0.53751	0.479773	normal	0.00360599	1.91007	up	0.684829	0.254155	normal	0.438563	-0.4431	normal	0.367802	-0.424413	normal	0.00258383	1.20539	up	0.00143619	1.44806	up	0.00516645	1.82207	up	0.00769702	1.63654	up	gene-LOC107421423	LOC107421423	3.67991	5.42981	3.96749	4.30641	4.62274	14.2984
671	novel_miR_391	/	0.0735086	0.511741	normal	0.939397	-0.0371974	normal	0.363461	0.370244	normal	0.548722	0.209017	normal	0.299315	-0.438432	normal	0.00866227	-1.10971	down	0.859273	0.118616	normal	0.000218555	-1.97927	down	0.0180835	-1.17755	down	0.968504	0.0141672	normal	0.44535	0.334399	normal	0.0334319	-1.15734	down	0.395029	-0.468628	normal	gene-LOC107421425	LOC107421425	12.1065	7.47889	5.0471	7.58535	6.28941	1.66095
672	novel_miR_455	MIR171_1	0.14788	-0.379338	normal	0.0887962	1.07967	normal	0.0132185	-0.835665	down	0.000584596	-1.02362	down	0.340795	0.272391	normal	3.30944e-05	1.67964	up	0.48316	-0.70776	normal	0.00155979	1.02583	up	2.23907e-09	2.19651	up	0.0133846	0.770892	up	0.0746113	0.699896	normal	0.867684	-0.0499173	normal	0.00748053	0.926546	up	gene-LOC107421439	LOC107421439	2.76592	3.81698	4.06038	2.97965	2.43212	2.43276
673	novel_miR_400	/	0.338634	-0.290761	normal	0.894268	0.0603287	normal	0.0746678	0.913644	normal	0.0111809	0.935395	up	0.166407	0.645957	normal	0.13275	0.972623	normal	0.662507	0.219503	normal	0.659654	0.218574	normal	0.468173	-0.345762	normal	0.644352	-0.178805	normal	0.40333	-0.329216	normal	0.21047	0.571664	normal	0.99362	-0.00430716	normal	gene-LOC107421470	LOC107421470	0.947648	1.4529	0.94577	2.46707	3.16542	0.480665
674	novel_miR_216	/	0.130636	-0.460421	normal	0.371968	-0.468767	normal	0.000778602	-1.2482	down	0.026838	-0.879068	down	0.00465079	-1.15145	down	0.152891	-0.771301	normal	0.00142293	-2.09301	down	7.92661e-09	-1.74547	down	1.33631e-18	-2.03005	down	0.0862989	-0.481176	normal	4.99514e-05	-1.43301	down	1.22191e-09	-1.8296	down	1.43763e-13	-1.72898	down	gene-LOC107421474	LOC107421474	15.451	28.1418	15.5348	7.46919	9.7922	21.3863
675	novel_miR_265	MIR159	0.0289432	-0.422043	normal	0.015749	-0.459853	normal	0.007547	-0.644669	down	1.46476e-07	-0.747841	down	2.07063e-05	0.525072	normal	7.43258e-06	1.07556	up	0.00887408	0.974682	up	0.109544	0.434114	normal	3.22053e-06	1.31374	up	0.728013	0.0517822	normal	0.896414	-0.0411242	normal	0.000600556	-0.698407	down	0.731052	0.0880336	normal	gene-LOC107421517	LOC107421517	0.912713	0.520243	0.571611	0.09717	0.159039	0.831606
676	novel_miR_127	/	0.0489488	-0.402348	normal	3.40534e-13	-1.70009	down	2.56293e-37	-2.66835	down	1.0267e-28	-2.47457	down	1.44089e-12	-1.1437	down	0.0079537	-0.654322	down	0.468303	-0.327304	normal	0.638626	0.189271	normal	0.469577	0.406468	normal	0.883883	-0.0227233	normal	0.00494021	-0.916101	down	0.000136127	-1.29667	down	0.0995501	-0.843935	normal	gene-LOC107421520	LOC107421520	2.58849	4.20695	2.60977	3.16649	2.179	2.24543
677	mdm-miR171g	MIR171_1	0.00110483	-0.650739	down	0.0380486	-0.54946	normal	0.887429	0.0352231	normal	0.435015	-0.199459	normal	0.984529	0.00424235	normal	0.00968911	0.573271	normal	0.26485	-0.47227	normal	0.00932026	-0.92482	down	0.14463	-0.522876	normal	0.329791	-0.191594	normal	0.00335519	-0.983851	down	0.0213849	-0.858206	down	0.0232593	-0.685666	down	gene-LOC107421540	LOC107421540	1.7497	2.48705	3.55738	4.89188	4.2466	3.17035
678	novel_miR_342	/	0.655474	0.133577	normal	5.98043e-06	2.08688	up	2.83539e-24	4.14167	up	6.94321e-40	5.07999	up	0.000452987	-3.99666	down	0.101613	-1.64892	normal	1.02513e-06	-3.90442	down	0.00056662	-1.46996	down	0.00446384	-2.4544	down	0.446079	0.122057	normal	0.136162	0.524192	normal	8.62339e-11	5.78497	up	9.47784e-06	4.49661	up	gene-LOC107421549	LOC107421549	66.4584	45.6926	91.0208	82.9189	95.7083	93.2914
679	novel_miR_428	/	0.0464942	-0.555156	normal	3.92051e-07	-1.91713	down	4.30742e-06	-1.4762	down	1.76651e-11	-1.94767	down	0.00445968	-0.676028	down	0.027428	-1.31782	down	0.282888	0.662265	normal	0.0181672	-1.3687	down	0.966325	-0.0237809	normal	0.000768261	-1.17366	down	0.122077	-0.534457	normal	7.89613e-09	-2.26653	down	0.00639724	-1.26926	down	gene-LOC107421581	LOC107421581	3.2532	3.82314	5.9427	5.76397	7.40238	6.01372
680	novel_miR_103	MIR2950	1.28662e-07	-1.36634	down	0.0958722	-0.748593	normal	0.745425	0.141582	normal	0.034518	-0.645909	down	5.76678e-12	1.82915	up	0.238184	-0.469389	normal	0.00076134	-2.42664	down	7.71902e-11	-3.21811	down	1.86595e-05	-3.15988	down	1.94636e-48	-3.69769	down	2.20957e-43	-4.60803	down	2.79869e-48	-5.03403	down	4.63566e-17	-5.32971	down	gene-LOC107421599	LOC107421599	180.988	107.55	46.3447	50.8122	53.8174	165.609
681	novel_miR_379	/	0.663	0.115863	normal	0.771164	0.182346	normal	0.552773	0.508165	normal	0.324903	0.658391	normal	0.303098	0.838488	normal	0.431841	0.654171	normal	0.477078	0.572911	normal	0.194716	1.00629	normal	0.00357223	1.9636	up	0.813287	0.0948401	normal	0.901313	-0.0601045	normal	0.0972176	1.009	normal	0.0170236	1.72347	up	gene-LOC107421604	LOC107421604	49.3273	47.3708	39.6417	37.5572	39.2229	49.6185
682	bcy-miR156	MIR156	0.624223	0.135327	normal	0.48551	0.432635	normal	0.0976703	1.14365	normal	0.077545	1.09565	normal	0.30551	0.737158	normal	0.0882828	1.18178	normal	0.906955	0.120619	normal	0.716673	0.257025	normal	0.399484	0.490898	normal	0.177848	0.543528	normal	0.96088	-0.0240628	normal	0.17806	0.862823	normal	0.12736	0.937628	normal	gene-LOC107421640	LOC107421640	6.37566	5.73718	5.18822	2.60451	4.30094	4.35964
683	novel_miR_14	MIR171_2	0.0745391	-0.526865	normal	0.462204	0.280359	normal	0.839908	0.0739669	normal	0.0360779	0.746017	up	1.09846e-05	-1.38363	down	0.413526	-0.522321	normal	0.00234043	-1.58344	down	0.0319726	-0.805072	down	0.342173	-0.439466	normal	0.968235	-0.0156265	normal	0.941263	0.0286144	normal	0.0340695	0.684637	up	9.2838e-05	1.70198	up	gene-LOC107421646	LOC107421646	52.342	63.6834	44.5843	43.8035	51.523	128.311
684	novel_miR_188	MIR482	0.71888	-0.086495	normal	0.0257674	0.431988	normal	0.010889	0.534891	normal	0.19486	0.278625	normal	0.0287737	0.384673	normal	0.734982	0.108331	normal	0.217387	-0.318437	normal	0.107529	0.463664	normal	0.0821575	0.84159	normal	0.0388578	-0.396447	normal	0.155091	-0.295238	normal	0.00395648	0.656532	up	0.0946515	0.780991	normal	gene-LOC107421686	LOC107421686	1.87803	1.38451	0.796019	1.64465	1.18681	16.4255
685	novel_miR_169	MIR167_1	0.105776	-0.397077	normal	0.967429	0.0131537	normal	0.886022	0.0354136	normal	0.101472	-0.356744	normal	0.315946	-0.183271	normal	0.0495633	0.59064	up	0.993845	-0.00308127	normal	0.248788	-0.347949	normal	0.904726	-0.0494328	normal	0.17751	0.238005	normal	0.594197	0.129813	normal	0.714765	-0.0923163	normal	0.650833	-0.175168	normal	gene-LOC107421701	LOC107421701	15.531	30.3413	69.6822	78.7423	83.4473	19.3073
686	novel_miR_169	MIR167_1	0.105776	-0.397077	normal	0.967429	0.0131537	normal	0.886022	0.0354136	normal	0.101472	-0.356744	normal	0.315946	-0.183271	normal	0.0495633	0.59064	up	0.993845	-0.00308127	normal	0.248788	-0.347949	normal	0.904726	-0.0494328	normal	0.17751	0.238005	normal	0.594197	0.129813	normal	0.714765	-0.0923163	normal	0.650833	-0.175168	normal	gene-LOC107421707	LOC107421707	7.26301	8.41939	8.75566	12.3743	10.1895	11.6307
687	novel_miR_103	MIR2950	1.28662e-07	-1.36634	down	0.0958722	-0.748593	normal	0.745425	0.141582	normal	0.034518	-0.645909	down	5.76678e-12	1.82915	up	0.238184	-0.469389	normal	0.00076134	-2.42664	down	7.71902e-11	-3.21811	down	1.86595e-05	-3.15988	down	1.94636e-48	-3.69769	down	2.20957e-43	-4.60803	down	2.79869e-48	-5.03403	down	4.63566e-17	-5.32971	down	gene-LOC107421718	LOC107421718	124.975	78.1498	39.0495	37.0734	43.0216	121.395
688	novel_miR_71	/	3.63074e-06	-1.17581	down	0.0480331	-1.16521	down	3.45281e-30	-4.94784	down	9.15297e-36	-4.62808	down	3.15209e-12	-1.94826	down	0.0728646	-1.03038	normal	0.350751	-0.827499	normal	0.923794	-0.0941388	normal	0.361451	-1.03719	normal	0.2731	-0.428313	normal	0.171359	-0.546366	normal	1.59398e-07	-3.13758	down	2.26247e-05	-3.41725	down	gene-LOC107421722	LOC107421722	22.4622	25.4172	23.5914	21.771	23.5001	18.102
689	novel_miR_169	MIR167_1	0.105776	-0.397077	normal	0.967429	0.0131537	normal	0.886022	0.0354136	normal	0.101472	-0.356744	normal	0.315946	-0.183271	normal	0.0495633	0.59064	up	0.993845	-0.00308127	normal	0.248788	-0.347949	normal	0.904726	-0.0494328	normal	0.17751	0.238005	normal	0.594197	0.129813	normal	0.714765	-0.0923163	normal	0.650833	-0.175168	normal	gene-LOC107421738	LOC107421738	1.78626	0.99475	1.50882	4.36707	3.33082	0.265375
690	novel_miR_85	/	0.285289	0.274221	normal	0.846369	-0.0637892	normal	0.496128	-0.248103	normal	0.277403	-0.312472	normal	0.0725705	0.530495	normal	0.179595	0.349484	normal	0.00334188	1.07412	up	0.0260606	0.870868	up	0.050382	0.820541	normal	0.601845	0.121594	normal	0.189231	0.388696	normal	0.68801	0.123513	normal	0.969321	0.0154478	normal	gene-LOC107421763	LOC107421763	10.5865	13.3883	6.66566	4.97528	5.08967	8.87547
691	novel_miR_129	MIR319	0.530724	0.156735	normal	0.682405	0.204025	normal	0.0428999	1.0044	up	0.000102169	1.87819	up	0.449138	-0.331307	normal	0.522626	-0.497599	normal	0.988248	-0.00870801	normal	0.27152	0.461766	normal	0.0977913	1.33833	normal	0.110373	0.410539	normal	0.229151	0.45734	normal	4.39956e-07	1.88626	up	6.79989e-06	3.35886	up	gene-LOC107421781	LOC107421781	3.27494	2.99685	1.98614	1.59985	1.84389	5.82284
692	novel_miR_358	MIR828	0.0477256	-0.58846	down	1.34781e-15	-2.38689	down	3.60427e-21	-3.10135	down	4.43567e-18	-3.22805	down	0.180441	0.233363	normal	0.233786	0.590577	normal	4.39175e-06	1.86783	up	0.610578	0.315219	normal	0.455124	0.53262	normal	0.00139104	-0.591884	down	0.000199104	-0.866139	down	3.49052e-17	-2.99051	down	1.88468e-10	-2.90891	down	gene-LOC107421796	LOC107421796	6.24878	2.61593	1.65755	1.03927	1.42908	7.31829
693	novel_miR_115	/	0.204432	0.191867	normal	0.0587597	1.0817	normal	0.108627	1.35673	normal	0.405087	0.576398	normal	0.356106	1.04294	normal	4.37663e-05	3.58214	up	1.00269e-34	5.77287	up	1.01374e-08	3.63281	up	9.43019e-11	5.77076	up	0.000829734	1.29489	up	4.52407e-53	5.77725	up	1.37488e-11	4.77744	up	2.04682e-11	5.47426	up	gene-LOC107421871	LOC107421871	22.3393	13.6932	4.85081	4.4684	4.70506	25.2081
694	novel_miR_145	/	0.128881	0.371783	normal	0.88121	0.0947686	normal	0.8389	0.171115	normal	0.549282	0.446523	normal	0.616342	0.433184	normal	0.344995	0.816408	normal	5.05286e-09	3.7967	up	0.0334317	1.77789	up	0.0263692	1.62673	up	0.00214914	1.25252	up	2.5171e-13	2.92663	up	0.0211185	1.7391	up	0.0254671	1.63593	up	gene-LOC107421875	LOC107421875	1.37587	0.77823	1.61317	2.04158	2.06175	2.10806
695	bcy-miR156	MIR156	0.624223	0.135327	normal	0.48551	0.432635	normal	0.0976703	1.14365	normal	0.077545	1.09565	normal	0.30551	0.737158	normal	0.0882828	1.18178	normal	0.906955	0.120619	normal	0.716673	0.257025	normal	0.399484	0.490898	normal	0.177848	0.543528	normal	0.96088	-0.0240628	normal	0.17806	0.862823	normal	0.12736	0.937628	normal	gene-LOC107421930	LOC107421930	8.21401	33.1681	17.0432	12.484	15.0484	10.1866
696	novel_miR_119	MIR5380	0.680577	0.072618	normal	0.227562	0.163141	normal	0.780229	-0.0447395	normal	0.347167	-0.142515	normal	0.000573441	-0.42169	normal	0.366755	-0.180841	normal	0.770175	-0.0708875	normal	0.147311	0.342067	normal	0.316444	0.253447	normal	0.0395771	0.273486	normal	0.0320933	0.46028	normal	3.25709e-06	0.749576	up	0.0262965	0.573481	normal	gene-LOC107421955	LOC107421955	1.93138	1.42692	1.41566	1.23546	1.02433	2.5457
697	novel_miR_136	MIR815	0.205238	-0.240576	normal	0.474188	-0.180118	normal	0.965933	-0.0133793	normal	0.333325	-0.195892	normal	2.69671e-30	-9.71492	down	1.59148e-28	-8.81792	down	6.3635e-23	-8.973	down	2.48067e-41	-9.78453	down	8.83808e-28	-9.61261	down	--	--	--	--	--	--	--	--	--	--	--	--	gene-LOC107421969	LOC107421969	1.86423	1.81297	1.388	1.65022	1.45215	0.336997
698	novel_miR_216	/	0.130636	-0.460421	normal	0.371968	-0.468767	normal	0.000778602	-1.2482	down	0.026838	-0.879068	down	0.00465079	-1.15145	down	0.152891	-0.771301	normal	0.00142293	-2.09301	down	7.92661e-09	-1.74547	down	1.33631e-18	-2.03005	down	0.0862989	-0.481176	normal	4.99514e-05	-1.43301	down	1.22191e-09	-1.8296	down	1.43763e-13	-1.72898	down	gene-LOC107421993	LOC107421993	18.7662	16.6803	18.8223	23.0431	22.6537	42.2616
699	novel_miR_230	MIR395	0.623265	-0.149554	normal	0.422766	0.436081	normal	0.0411401	1.13323	up	0.030518	0.923326	up	3.8849e-57	4.80936	up	2.49252e-15	3.57716	up	2.65434e-05	2.85083	up	0.897274	0.0672617	normal	0.0107041	1.10243	up	2.09336e-07	-1.32416	down	0.0149451	-1.00114	down	1.08724e-46	-3.41827	down	9.49779e-18	-2.66733	down	gene-LOC107422007	LOC107422007	2.36419	1.13333	1.17389	1.07468	1.55528	8.18421
700	novel_miR_230	MIR395	0.623265	-0.149554	normal	0.422766	0.436081	normal	0.0411401	1.13323	up	0.030518	0.923326	up	3.8849e-57	4.80936	up	2.49252e-15	3.57716	up	2.65434e-05	2.85083	up	0.897274	0.0672617	normal	0.0107041	1.10243	up	2.09336e-07	-1.32416	down	0.0149451	-1.00114	down	1.08724e-46	-3.41827	down	9.49779e-18	-2.66733	down	gene-LOC107422008	LOC107422008	1.77233	0.99739	1.17581	0.74643	1.42754	4.23308
701	novel_miR_145	/	0.128881	0.371783	normal	0.88121	0.0947686	normal	0.8389	0.171115	normal	0.549282	0.446523	normal	0.616342	0.433184	normal	0.344995	0.816408	normal	5.05286e-09	3.7967	up	0.0334317	1.77789	up	0.0263692	1.62673	up	0.00214914	1.25252	up	2.5171e-13	2.92663	up	0.0211185	1.7391	up	0.0254671	1.63593	up	gene-LOC107422010	LOC107422010	60.0931	38.432	50.59	31.1791	40.0494	88.2462
702	novel_miR_276	/	0.217586	-0.315663	normal	0.521759	-0.186698	normal	0.00258768	-1.17743	down	0.000398634	-1.0708	down	0.141189	0.403894	normal	0.000467554	1.46702	up	0.0510194	0.997453	normal	0.271749	-0.515325	normal	0.318801	-0.446603	normal	0.084851	0.540469	normal	0.427021	0.323414	normal	6.53467e-08	-2.07683	down	3.83111e-06	-1.86885	down	gene-LOC107422025	LOC107422025	42.3705	31.315	34.2761	29.0529	31.6089	82.3134
703	novel_miR_169	MIR167_1	0.105776	-0.397077	normal	0.967429	0.0131537	normal	0.886022	0.0354136	normal	0.101472	-0.356744	normal	0.315946	-0.183271	normal	0.0495633	0.59064	up	0.993845	-0.00308127	normal	0.248788	-0.347949	normal	0.904726	-0.0494328	normal	0.17751	0.238005	normal	0.594197	0.129813	normal	0.714765	-0.0923163	normal	0.650833	-0.175168	normal	gene-LOC107422062	LOC107422062	1.04357	1.88364	1.60252	1.24127	1.52224	3.38604
704	novel_miR_150	MIR395	0.913154	-0.0325262	normal	0.0166575	-1.00221	down	0.0436661	0.976131	up	0.29994	0.525697	normal	5.20049e-37	4.89637	up	1.42947e-17	3.82055	up	9.91796e-20	5.09163	up	0.166166	0.539397	normal	0.167056	0.66511	normal	0.00291533	-0.931917	down	0.121817	-0.656826	normal	5.77198e-35	-3.28786	down	1.1669e-53	-3.66601	down	gene-LOC107422090	LOC107422090	3.81312	1.50045	1.86833	1.14242	2.47532	4.82751
705	novel_miR_108	/	7.75034e-05	-1.20518	down	7.13448e-08	-2.86759	down	4.20946e-10	-3.49093	down	5.91206e-11	-3.65066	down	9.81887e-05	-2.04491	down	0.0217724	-1.55939	down	0.265767	-1.05892	normal	0.0650712	-1.7641	normal	0.0020594	-3.71481	down	0.000220785	-1.41265	down	1.26965e-05	-1.95798	down	2.20537e-08	-3.68633	down	9.20076e-08	-4.95013	down	gene-LOC107422094	LOC107422094	1.39031	0.954968	0.662436	1.12277	1.125	0.590219
706	novel_miR_185	/	0.236043	0.322643	normal	0.876457	0.0888714	normal	0.825932	-0.0918821	normal	0.558373	-0.195792	normal	0.00185733	0.865499	up	0.0550292	0.611721	normal	0.156248	0.997319	normal	0.412966	0.373696	normal	1.39224e-05	1.47974	up	0.561887	0.133121	normal	0.373926	0.252909	normal	0.106689	-0.536077	normal	0.0817433	0.459433	normal	gene-LOC107422173	LOC107422173	0.804664	1.78634	1.88776	2.31573	2.84857	0.588049
707	novel_miR_202	MIR2118	0.282602	-0.254161	normal	0.00105822	0.681288	up	0.0437676	0.303288	normal	0.0981055	0.295904	normal	0.000403123	0.448645	normal	0.00503369	1.12289	up	0.0975065	0.53616	normal	0.00378158	0.642493	up	0.00149534	0.921643	up	0.275823	0.316934	normal	0.0075506	0.696942	up	0.000788556	0.54109	normal	0.00127452	0.811424	up	gene-LOC107422184	LOC107422184	0.522592	1.21655	1.33168	1.28728	2.07323	0.315833
708	novel_miR_123	MIR827_4	0.0585611	-0.505609	normal	0.0122644	-0.850978	down	1.35666e-07	-1.44874	down	2.08691e-19	-2.34991	down	0.033743	0.766658	up	0.139387	0.545618	normal	0.0140405	0.913945	up	0.0207965	-0.76113	down	0.0335284	1.23729	up	0.0143302	-0.769939	down	0.0386535	-0.700537	down	1.00518e-13	-2.90408	down	0.00454414	-1.69044	down	gene-LOC107422185	LOC107422185	19.2983	14.1483	14.1178	8.57424	10.301	17.9097
709	novel_miR_344	/	0.350024	-0.201253	normal	1.76334e-08	0.757132	up	2.32491e-06	0.98084	up	5.3936e-06	0.950715	up	3.03611e-11	0.593663	up	0.00971115	0.814316	up	0.869445	-0.0611224	normal	0.630257	0.135203	normal	0.0369564	0.820809	up	0.897071	-0.0273141	normal	0.855786	0.0592585	normal	0.0235652	0.567555	normal	0.000853135	1.22419	up	gene-LOC107422193	LOC107422193	1.58546	1.43006	0.740439	1.35896	0.883313	3.36798
710	novel_miR_216	/	0.130636	-0.460421	normal	0.371968	-0.468767	normal	0.000778602	-1.2482	down	0.026838	-0.879068	down	0.00465079	-1.15145	down	0.152891	-0.771301	normal	0.00142293	-2.09301	down	7.92661e-09	-1.74547	down	1.33631e-18	-2.03005	down	0.0862989	-0.481176	normal	4.99514e-05	-1.43301	down	1.22191e-09	-1.8296	down	1.43763e-13	-1.72898	down	gene-LOC107422194	LOC107422194	5.36786	5.95673	5.97497	4.97662	4.49357	6.75822
711	novel_miR_276	/	0.217586	-0.315663	normal	0.521759	-0.186698	normal	0.00258768	-1.17743	down	0.000398634	-1.0708	down	0.141189	0.403894	normal	0.000467554	1.46702	up	0.0510194	0.997453	normal	0.271749	-0.515325	normal	0.318801	-0.446603	normal	0.084851	0.540469	normal	0.427021	0.323414	normal	6.53467e-08	-2.07683	down	3.83111e-06	-1.86885	down	gene-LOC107422199	LOC107422199	19.8416	22.3782	18.1494	16.8461	15.6396	26.2775
712	novel_miR_133	MIR396	0.0179549	-0.533349	normal	0.137105	-0.300155	normal	0.00155088	-0.6937	down	0.0604951	-0.578338	normal	5.99465e-09	-1.17729	down	0.125076	-0.379797	normal	0.00637324	-0.814288	down	0.57101	0.148838	normal	0.496159	0.337875	normal	0.27389	0.123102	normal	0.980599	0.00650486	normal	0.00403952	0.66018	up	0.0347095	0.944142	up	gene-LOC107422203	LOC107422203	13.228	15.8492	16.2535	27.7959	28.9145	7.41689
713	novel_miR_428	/	0.0464942	-0.555156	normal	3.92051e-07	-1.91713	down	4.30742e-06	-1.4762	down	1.76651e-11	-1.94767	down	0.00445968	-0.676028	down	0.027428	-1.31782	down	0.282888	0.662265	normal	0.0181672	-1.3687	down	0.966325	-0.0237809	normal	0.000768261	-1.17366	down	0.122077	-0.534457	normal	7.89613e-09	-2.26653	down	0.00639724	-1.26926	down	gene-LOC107422207	LOC107422207	41.1093	22.0758	27.1332	28.1654	28.8039	44.4064
714	novel_miR_169	MIR167_1	0.105776	-0.397077	normal	0.967429	0.0131537	normal	0.886022	0.0354136	normal	0.101472	-0.356744	normal	0.315946	-0.183271	normal	0.0495633	0.59064	up	0.993845	-0.00308127	normal	0.248788	-0.347949	normal	0.904726	-0.0494328	normal	0.17751	0.238005	normal	0.594197	0.129813	normal	0.714765	-0.0923163	normal	0.650833	-0.175168	normal	gene-LOC107422230	LOC107422230	0.870533	1.16505	2.37439	0.941214	2.52562	0.329495
715	novel_miR_169	MIR167_1	0.105776	-0.397077	normal	0.967429	0.0131537	normal	0.886022	0.0354136	normal	0.101472	-0.356744	normal	0.315946	-0.183271	normal	0.0495633	0.59064	up	0.993845	-0.00308127	normal	0.248788	-0.347949	normal	0.904726	-0.0494328	normal	0.17751	0.238005	normal	0.594197	0.129813	normal	0.714765	-0.0923163	normal	0.650833	-0.175168	normal	gene-LOC107422235	LOC107422235	3.15396	2.37318	2.50479	4.85503	4.40221	0.686986
716	novel_miR_129	MIR319	0.530724	0.156735	normal	0.682405	0.204025	normal	0.0428999	1.0044	up	0.000102169	1.87819	up	0.449138	-0.331307	normal	0.522626	-0.497599	normal	0.988248	-0.00870801	normal	0.27152	0.461766	normal	0.0977913	1.33833	normal	0.110373	0.410539	normal	0.229151	0.45734	normal	4.39956e-07	1.88626	up	6.79989e-06	3.35886	up	gene-LOC107422239	LOC107422239	13.2536	13.5819	12.1042	8.76641	9.51455	16.2069
717	novel_miR_265	MIR159	0.0289432	-0.422043	normal	0.015749	-0.459853	normal	0.007547	-0.644669	down	1.46476e-07	-0.747841	down	2.07063e-05	0.525072	normal	7.43258e-06	1.07556	up	0.00887408	0.974682	up	0.109544	0.434114	normal	3.22053e-06	1.31374	up	0.728013	0.0517822	normal	0.896414	-0.0411242	normal	0.000600556	-0.698407	down	0.731052	0.0880336	normal	gene-LOC107422282	LOC107422282	0.4314	0.803405	0.74971	0.664663	0.918591	1.31762
718	novel_miR_254	MIR166	0.464592	-0.221831	normal	0.990666	-0.0054962	normal	0.14517	0.64123	normal	0.373749	0.364883	normal	0.559318	0.270177	normal	0.688251	0.161287	normal	0.96614	0.0244448	normal	0.959906	-0.0194674	normal	0.338492	0.312142	normal	0.124751	-0.475727	normal	0.578842	-0.228387	normal	0.21815	0.406243	normal	0.231764	0.445231	normal	gene-LOC107422284	LOC107422284	0.500917	0.33383	0.600418	1.02071	0.885439	0.511071
719	novel_miR_123	MIR827_4	0.0585611	-0.505609	normal	0.0122644	-0.850978	down	1.35666e-07	-1.44874	down	2.08691e-19	-2.34991	down	0.033743	0.766658	up	0.139387	0.545618	normal	0.0140405	0.913945	up	0.0207965	-0.76113	down	0.0335284	1.23729	up	0.0143302	-0.769939	down	0.0386535	-0.700537	down	1.00518e-13	-2.90408	down	0.00454414	-1.69044	down	gene-LOC107422361	LOC107422361	32.8358	48.9059	62.9419	61.0293	86.3378	38.2027
720	novel_miR_133	MIR396	0.0179549	-0.533349	normal	0.137105	-0.300155	normal	0.00155088	-0.6937	down	0.0604951	-0.578338	normal	5.99465e-09	-1.17729	down	0.125076	-0.379797	normal	0.00637324	-0.814288	down	0.57101	0.148838	normal	0.496159	0.337875	normal	0.27389	0.123102	normal	0.980599	0.00650486	normal	0.00403952	0.66018	up	0.0347095	0.944142	up	gene-LOC107422381	LOC107422381	1.11056	2.62809	2.44416	3.31322	3.11691	1.68979
721	novel_miR_70	MIR482	0.446662	-0.16261	normal	1.10158e-09	0.984992	up	9.91293e-07	1.03161	up	7.83836e-17	1.3762	up	0.0388731	0.253198	normal	0.153006	0.374341	normal	1.29909e-05	-1.12273	down	0.684403	-0.113527	normal	0.123897	-0.840187	normal	0.380213	-0.0967513	normal	0.0683005	-0.406586	normal	0.00304445	0.707813	up	0.588388	0.287052	normal	gene-LOC107422382	LOC107422382	0.216665	0.196206	0.258868	0.163556	0.298021	0
722	novel_miR_83	/	0.0282331	-0.655686	down	0.000181198	-1.80711	down	0.134823	-0.754619	normal	0.01314	-0.992631	down	2.26547e-07	1.3849	up	0.411426	0.512196	normal	0.0760016	1.27413	normal	0.24169	0.685472	normal	0.140618	0.805727	normal	9.63734e-07	-1.58822	down	1.1002e-09	-1.98095	down	7.89748e-05	-1.37975	down	7.68367e-05	-1.50406	down	gene-LOC107422415	LOC107422415	2.11485	1.8199	2.39709	1.65086	1.66567	3.45985
723	novel_miR_133	MIR396	0.0179549	-0.533349	normal	0.137105	-0.300155	normal	0.00155088	-0.6937	down	0.0604951	-0.578338	normal	5.99465e-09	-1.17729	down	0.125076	-0.379797	normal	0.00637324	-0.814288	down	0.57101	0.148838	normal	0.496159	0.337875	normal	0.27389	0.123102	normal	0.980599	0.00650486	normal	0.00403952	0.66018	up	0.0347095	0.944142	up	gene-LOC107422421	LOC107422421	0.750554	0.452094	0.567896	0.645272	0.686876	1.08154
724	novel_miR_133	MIR396	0.0179549	-0.533349	normal	0.137105	-0.300155	normal	0.00155088	-0.6937	down	0.0604951	-0.578338	normal	5.99465e-09	-1.17729	down	0.125076	-0.379797	normal	0.00637324	-0.814288	down	0.57101	0.148838	normal	0.496159	0.337875	normal	0.27389	0.123102	normal	0.980599	0.00650486	normal	0.00403952	0.66018	up	0.0347095	0.944142	up	gene-LOC107422424	LOC107422424	0.765056	0.748956	0.608055	0.717598	0.647133	0.981522
725	novel_miR_18	/	0.21511	-0.376338	normal	0.934618	0.0331715	normal	0.0526919	-0.940421	normal	0.0598623	-0.88073	normal	0.194109	-0.532553	normal	0.116368	0.942957	normal	0.217365	-0.609076	normal	0.930816	0.0488557	normal	0.164304	0.648062	normal	0.0550989	0.583778	normal	0.872597	-0.0624671	normal	0.319319	-0.40991	normal	0.418141	0.300894	normal	gene-LOC107422436	LOC107422436	0.0342277	0.17459	0.078123	0.27048	0.206805	0.0970837
726	mdm-miR156t	/	0.62849	0.12931	normal	0.00386732	1.67537	up	2.22674e-05	2.58283	up	1.63147e-05	2.42192	up	0.53751	0.479773	normal	0.00360599	1.91007	up	0.684829	0.254155	normal	0.438563	-0.4431	normal	0.367802	-0.424413	normal	0.00258383	1.20539	up	0.00143619	1.44806	up	0.00516645	1.82207	up	0.00769702	1.63654	up	gene-LOC107422456	LOC107422456	7.19248	9.15826	11.8802	4.31571	6.08514	11.8172
727	novel_miR_33	/	0.461591	-0.113774	normal	0.157896	-0.24016	normal	0.337575	-0.200686	normal	0.884299	0.0175518	normal	0.879486	-0.0184535	normal	0.737718	0.0693731	normal	0.394334	0.19502	normal	0.975696	0.00815917	normal	0.010147	-0.450956	normal	0.597241	-0.0752702	normal	0.605161	-0.0871455	normal	0.373224	-0.147035	normal	0.0256948	-0.371458	normal	gene-LOC107422465	LOC107422465	71.6037	50.9082	76.0843	85.4459	86.7524	11.2834
728	novel_miR_436	MIR172	0.114492	-0.406428	normal	1.15313e-07	-1.25759	down	1.93724e-17	-2.28068	down	1.60753e-29	-2.7106	down	0.559049	-0.1359	normal	0.521345	-0.195941	normal	0.733462	-0.111548	normal	0.851707	0.0524629	normal	0.102453	0.57969	normal	0.00019325	-0.603427	down	1.66021e-05	-1.2132	down	3.63205e-36	-2.0971	down	2.96504e-09	-1.94825	down	gene-LOC107422479	LOC107422479	7.50579	5.84139	8.72894	9.87373	9.12515	7.6372
729	mes-miR156c	/	0.7593	0.0930836	normal	0.0266142	0.956545	up	0.0245258	0.973469	up	0.00168788	1.1614	up	0.185473	0.521574	normal	0.23138	0.909057	normal	0.78076	0.17885	normal	0.842996	0.100562	normal	0.920438	0.0420029	normal	0.337495	0.389415	normal	0.244392	0.503713	normal	0.174312	0.635518	normal	0.0822668	0.74952	normal	gene-LOC107422517	LOC107422517	0	0.741624	1.67178	8.51977	14.7925	0
730	novel_miR_414	MIR477	0.604763	-0.144289	normal	0.209479	0.625898	normal	0.231757	0.637103	normal	0.424579	0.43671	normal	0.159711	0.654512	normal	0.775858	-0.24096	normal	0.00299194	-2.32861	down	0.855071	0.0992522	normal	0.338725	-1.07499	normal	0.00653882	-1.02119	down	0.000302438	-1.64465	down	0.70748	0.177726	normal	0.284801	-1.05978	normal	gene-LOC107422561	LOC107422561	8.72446	8.57336	6.94346	2.75814	5.12149	14.3351
731	novel_miR_426	MIR159	0.533486	0.15583	normal	0.0566834	0.6174	normal	8.32773e-09	2.18677	up	2.37294e-07	1.70561	up	0.0324678	-0.69139	down	0.0550736	-0.467404	normal	0.00133757	-1.34505	down	0.0568897	-0.749919	normal	0.665234	-0.262832	normal	0.10522	0.357808	normal	0.874229	-0.0562797	normal	1.05004e-07	2.17067	up	0.000441071	2.06657	up	gene-LOC107422569	LOC107422569	35.5946	4.9083	5.23196	5.96043	6.70378	42.661
732	novel_miR_320	MIR160	0.235386	-0.298528	normal	0.619681	0.310369	normal	0.37852	0.617952	normal	0.230085	0.700964	normal	0.270926	0.7487	normal	0.0727135	1.57012	normal	0.579202	0.472487	normal	0.0417652	1.31437	up	0.944342	0.0521048	normal	0.639364	-0.190663	normal	0.769919	0.135102	normal	0.0256935	1.33539	up	0.932057	0.0643177	normal	gene-LOC107422586	LOC107422586	49.7663	37.6623	42.3128	36.4607	44.0685	17.4973
733	novel_miR_216	/	0.130636	-0.460421	normal	0.371968	-0.468767	normal	0.000778602	-1.2482	down	0.026838	-0.879068	down	0.00465079	-1.15145	down	0.152891	-0.771301	normal	0.00142293	-2.09301	down	7.92661e-09	-1.74547	down	1.33631e-18	-2.03005	down	0.0862989	-0.481176	normal	4.99514e-05	-1.43301	down	1.22191e-09	-1.8296	down	1.43763e-13	-1.72898	down	gene-LOC107422639	LOC107422639	4.09049	3.97865	3.08218	1.59321	1.98865	2.77369
734	novel_miR_115	/	0.204432	0.191867	normal	0.0587597	1.0817	normal	0.108627	1.35673	normal	0.405087	0.576398	normal	0.356106	1.04294	normal	4.37663e-05	3.58214	up	1.00269e-34	5.77287	up	1.01374e-08	3.63281	up	9.43019e-11	5.77076	up	0.000829734	1.29489	up	4.52407e-53	5.77725	up	1.37488e-11	4.77744	up	2.04682e-11	5.47426	up	gene-LOC107422689	LOC107422689	0.075464	0.369934	0.794357	2.03589	2.19001	0.0202247
735	novel_miR_468	/	0.436528	-0.217544	normal	0.364734	0.251098	normal	0.372732	-0.319001	normal	0.615192	-0.122259	normal	0.662219	0.105596	normal	0.176032	0.664215	normal	0.776306	-0.148281	normal	0.909679	-0.0500945	normal	0.000242984	1.27718	up	0.535784	0.205048	normal	0.965131	0.0173721	normal	0.214184	-0.427933	normal	0.00135314	1.08957	up	gene-LOC107422719	LOC107422719	0.195105	0.249891	0.0921843	0.147644	0.127969	0.198808
736	novel_miR_468	/	0.436528	-0.217544	normal	0.364734	0.251098	normal	0.372732	-0.319001	normal	0.615192	-0.122259	normal	0.662219	0.105596	normal	0.176032	0.664215	normal	0.776306	-0.148281	normal	0.909679	-0.0500945	normal	0.000242984	1.27718	up	0.535784	0.205048	normal	0.965131	0.0173721	normal	0.214184	-0.427933	normal	0.00135314	1.08957	up	gene-LOC107422722	LOC107422722	0.889732	0.489772	0.263147	0.306729	0.151601	0.204308
737	novel_miR_145	/	0.128881	0.371783	normal	0.88121	0.0947686	normal	0.8389	0.171115	normal	0.549282	0.446523	normal	0.616342	0.433184	normal	0.344995	0.816408	normal	5.05286e-09	3.7967	up	0.0334317	1.77789	up	0.0263692	1.62673	up	0.00214914	1.25252	up	2.5171e-13	2.92663	up	0.0211185	1.7391	up	0.0254671	1.63593	up	gene-LOC107422740	LOC107422740	20.2145	19.6687	22.3931	20.1889	20.5724	26.8947
738	novel_miR_305	/	0.216018	-0.333777	normal	0.220403	0.351263	normal	0.148427	-0.307548	normal	0.590027	-0.167679	normal	1.02942e-06	0.92148	up	0.000157246	1.80137	up	0.0292106	0.863911	up	0.00127928	1.12909	up	1.40794e-06	1.9876	up	0.241017	0.382691	normal	0.401005	0.256198	normal	0.913106	-0.0397533	normal	0.00343125	0.956872	up	gene-LOC107422782	LOC107422782	1.97553	2.50173	1.68972	7.05575	3.7214	0.395647
739	novel_miR_188	MIR482	0.71888	-0.086495	normal	0.0257674	0.431988	normal	0.010889	0.534891	normal	0.19486	0.278625	normal	0.0287737	0.384673	normal	0.734982	0.108331	normal	0.217387	-0.318437	normal	0.107529	0.463664	normal	0.0821575	0.84159	normal	0.0388578	-0.396447	normal	0.155091	-0.295238	normal	0.00395648	0.656532	up	0.0946515	0.780991	normal	gene-LOC107422820	LOC107422820	0.0844963	0.136424	0.108161	0.211678	0.191787	0.0887397
740	novel_miR_185	/	0.236043	0.322643	normal	0.876457	0.0888714	normal	0.825932	-0.0918821	normal	0.558373	-0.195792	normal	0.00185733	0.865499	up	0.0550292	0.611721	normal	0.156248	0.997319	normal	0.412966	0.373696	normal	1.39224e-05	1.47974	up	0.561887	0.133121	normal	0.373926	0.252909	normal	0.106689	-0.536077	normal	0.0817433	0.459433	normal	gene-LOC107422840	LOC107422840	23.1878	20.1651	22.7311	21.7648	22.3676	41.2591
741	mes-miR156c	/	0.7593	0.0930836	normal	0.0266142	0.956545	up	0.0245258	0.973469	up	0.00168788	1.1614	up	0.185473	0.521574	normal	0.23138	0.909057	normal	0.78076	0.17885	normal	0.842996	0.100562	normal	0.920438	0.0420029	normal	0.337495	0.389415	normal	0.244392	0.503713	normal	0.174312	0.635518	normal	0.0822668	0.74952	normal	gene-LOC107422863	LOC107422863	43.7261	62.075	58.9017	58.4055	61.6821	103.335
742	novel_miR_421	MIR399	0.0223916	-0.659659	down	1.22613e-11	-2.43598	down	1.08648e-21	-4.22473	down	1.28279e-20	-4.50475	down	0.000169157	1.66123	up	0.192997	0.57459	normal	7.0901e-19	2.87616	up	2.02202e-08	2.6924	up	4.24893e-09	3.56358	up	5.41661e-06	-1.60994	down	0.00116094	-1.22296	down	7.48377e-16	-3.24639	down	3.42921e-07	-2.6026	down	gene-LOC107422881	LOC107422881	192.51	155.855	188.761	166.047	144.846	349.97
743	novel_miR_119	MIR5380	0.680577	0.072618	normal	0.227562	0.163141	normal	0.780229	-0.0447395	normal	0.347167	-0.142515	normal	0.000573441	-0.42169	normal	0.366755	-0.180841	normal	0.770175	-0.0708875	normal	0.147311	0.342067	normal	0.316444	0.253447	normal	0.0395771	0.273486	normal	0.0320933	0.46028	normal	3.25709e-06	0.749576	up	0.0262965	0.573481	normal	gene-LOC107422886	LOC107422886	23.1396	9.79833	9.34975	0.163967	0.471948	18.4008
744	novel_miR_275	/	0.47614	0.184322	normal	0.79158	0.140829	normal	0.0001966	2.82767	up	1.9875e-10	3.03892	up	0.442402	0.37279	normal	0.98397	-0.0182158	normal	0.935216	-0.0456216	normal	0.434868	-0.600209	normal	0.614197	-0.396812	normal	0.522765	0.232467	normal	0.446735	-0.25089	normal	3.09716e-15	2.60203	up	0.00414378	2.14935	up	gene-LOC107422928	LOC107422928	1.69806	1.01489	1.33066	0.264723	0.657582	1.27421
745	novel_miR_275	/	0.47614	0.184322	normal	0.79158	0.140829	normal	0.0001966	2.82767	up	1.9875e-10	3.03892	up	0.442402	0.37279	normal	0.98397	-0.0182158	normal	0.935216	-0.0456216	normal	0.434868	-0.600209	normal	0.614197	-0.396812	normal	0.522765	0.232467	normal	0.446735	-0.25089	normal	3.09716e-15	2.60203	up	0.00414378	2.14935	up	gene-LOC107422955	LOC107422955	7.78009	4.96386	5.7731	1.70042	3.66	7.13909
746	novel_miR_490	MIR5038	0.344546	-0.25214	normal	0.0143861	-0.779858	down	0.0099643	-1.03211	down	4.33607e-05	-1.0898	down	0.27561	-0.265097	normal	0.720707	-0.14548	normal	0.132534	0.606507	normal	0.795262	-0.134932	normal	0.327338	0.400186	normal	0.419292	-0.216924	normal	0.967662	-0.01076	normal	0.00457453	-0.912551	down	0.305073	-0.382716	normal	gene-LOC107422982	LOC107422982	87.6768	66.4779	49.1729	51.026	43.7996	50.4169
747	novel_miR_108	/	7.75034e-05	-1.20518	down	7.13448e-08	-2.86759	down	4.20946e-10	-3.49093	down	5.91206e-11	-3.65066	down	9.81887e-05	-2.04491	down	0.0217724	-1.55939	down	0.265767	-1.05892	normal	0.0650712	-1.7641	normal	0.0020594	-3.71481	down	0.000220785	-1.41265	down	1.26965e-05	-1.95798	down	2.20537e-08	-3.68633	down	9.20076e-08	-4.95013	down	gene-LOC107422995	LOC107422995	1.17337	0.888768	0.698534	1.33702	0.80504	0.66234
748	novel_miR_169	MIR167_1	0.105776	-0.397077	normal	0.967429	0.0131537	normal	0.886022	0.0354136	normal	0.101472	-0.356744	normal	0.315946	-0.183271	normal	0.0495633	0.59064	up	0.993845	-0.00308127	normal	0.248788	-0.347949	normal	0.904726	-0.0494328	normal	0.17751	0.238005	normal	0.594197	0.129813	normal	0.714765	-0.0923163	normal	0.650833	-0.175168	normal	gene-LOC107423050	LOC107423050	2.02759	7.4774	21.6966	27.5453	35.5154	3.99546
749	novel_miR_85	/	0.285289	0.274221	normal	0.846369	-0.0637892	normal	0.496128	-0.248103	normal	0.277403	-0.312472	normal	0.0725705	0.530495	normal	0.179595	0.349484	normal	0.00334188	1.07412	up	0.0260606	0.870868	up	0.050382	0.820541	normal	0.601845	0.121594	normal	0.189231	0.388696	normal	0.68801	0.123513	normal	0.969321	0.0154478	normal	gene-LOC107423055	LOC107423055	2.05601	2.14473	0.815167	1.00733	0.675082	1.58681
750	novel_miR_135	/	0.787362	0.0509559	normal	0.251662	-0.235243	normal	0.323882	0.247426	normal	0.393967	-0.152492	normal	0.254715	0.204235	normal	0.91921	0.0302351	normal	0.559804	0.138962	normal	0.0118265	-0.764344	down	0.074201	0.389299	normal	0.54014	-0.143963	normal	0.0618762	-0.343742	normal	0.00117202	-0.685184	down	0.734324	0.0741723	normal	gene-LOC107423071	LOC107423071	1.06216	1.2684	1.65486	1.75411	1.84518	4.36533
751	novel_miR_133	MIR396	0.0179549	-0.533349	normal	0.137105	-0.300155	normal	0.00155088	-0.6937	down	0.0604951	-0.578338	normal	5.99465e-09	-1.17729	down	0.125076	-0.379797	normal	0.00637324	-0.814288	down	0.57101	0.148838	normal	0.496159	0.337875	normal	0.27389	0.123102	normal	0.980599	0.00650486	normal	0.00403952	0.66018	up	0.0347095	0.944142	up	gene-LOC107423091	LOC107423091	0.0130653	0.151583	0.133549	0.106935	0.103621	0.406136
752	novel_miR_133	MIR396	0.0179549	-0.533349	normal	0.137105	-0.300155	normal	0.00155088	-0.6937	down	0.0604951	-0.578338	normal	5.99465e-09	-1.17729	down	0.125076	-0.379797	normal	0.00637324	-0.814288	down	0.57101	0.148838	normal	0.496159	0.337875	normal	0.27389	0.123102	normal	0.980599	0.00650486	normal	0.00403952	0.66018	up	0.0347095	0.944142	up	gene-LOC107423102	LOC107423102	0.637855	2.15944	0.78594	0.694379	0.725785	0.182767
753	novel_miR_305	/	0.216018	-0.333777	normal	0.220403	0.351263	normal	0.148427	-0.307548	normal	0.590027	-0.167679	normal	1.02942e-06	0.92148	up	0.000157246	1.80137	up	0.0292106	0.863911	up	0.00127928	1.12909	up	1.40794e-06	1.9876	up	0.241017	0.382691	normal	0.401005	0.256198	normal	0.913106	-0.0397533	normal	0.00343125	0.956872	up	gene-LOC107423105	LOC107423105	86.8623	76.9932	66.9048	91.415	88.5613	33.0311
754	novel_miR_133	MIR396	0.0179549	-0.533349	normal	0.137105	-0.300155	normal	0.00155088	-0.6937	down	0.0604951	-0.578338	normal	5.99465e-09	-1.17729	down	0.125076	-0.379797	normal	0.00637324	-0.814288	down	0.57101	0.148838	normal	0.496159	0.337875	normal	0.27389	0.123102	normal	0.980599	0.00650486	normal	0.00403952	0.66018	up	0.0347095	0.944142	up	gene-LOC107423107	LOC107423107	0.519765	2.14707	0.67736	0.441328	0.472256	0.136335
755	novel_miR_138	/	0.133797	-0.454664	normal	0.521773	-0.325795	normal	0.31203	-0.526695	normal	0.109647	-0.754145	normal	0.0288274	-1.24144	down	0.43688	0.518475	normal	0.146228	-1.31294	normal	0.948253	0.04311	normal	0.679375	-0.318806	normal	0.249631	0.466929	normal	0.450137	-0.372043	normal	0.239322	0.753145	normal	0.838963	0.169419	normal	gene-LOC107423110	LOC107423110	0.534786	0.920949	1.45523	1.05142	1.19338	1.3597
756	novel_miR_133	MIR396	0.0179549	-0.533349	normal	0.137105	-0.300155	normal	0.00155088	-0.6937	down	0.0604951	-0.578338	normal	5.99465e-09	-1.17729	down	0.125076	-0.379797	normal	0.00637324	-0.814288	down	0.57101	0.148838	normal	0.496159	0.337875	normal	0.27389	0.123102	normal	0.980599	0.00650486	normal	0.00403952	0.66018	up	0.0347095	0.944142	up	gene-LOC107423116	LOC107423116	0.174759	1.87318	0.333422	0.422621	0.261524	0.19239
757	novel_miR_133	MIR396	0.0179549	-0.533349	normal	0.137105	-0.300155	normal	0.00155088	-0.6937	down	0.0604951	-0.578338	normal	5.99465e-09	-1.17729	down	0.125076	-0.379797	normal	0.00637324	-0.814288	down	0.57101	0.148838	normal	0.496159	0.337875	normal	0.27389	0.123102	normal	0.980599	0.00650486	normal	0.00403952	0.66018	up	0.0347095	0.944142	up	gene-LOC107423119	LOC107423119	0.176103	0.598383	0.243642	0.173471	0.146936	0.145124
758	novel_miR_436	MIR172	0.114492	-0.406428	normal	1.15313e-07	-1.25759	down	1.93724e-17	-2.28068	down	1.60753e-29	-2.7106	down	0.559049	-0.1359	normal	0.521345	-0.195941	normal	0.733462	-0.111548	normal	0.851707	0.0524629	normal	0.102453	0.57969	normal	0.00019325	-0.603427	down	1.66021e-05	-1.2132	down	3.63205e-36	-2.0971	down	2.96504e-09	-1.94825	down	gene-LOC107423141	LOC107423141	3.48011	4.53791	8.08452	6.6595	9.92653	1.11599
759	mdm-miR162a	MIR162_2	5.42833e-05	-0.613568	down	0.0188035	-0.42142	normal	0.914534	-0.0267446	normal	0.062557	-0.343813	normal	1.58396e-06	0.553516	normal	4.0482e-09	1.25208	up	0.0130385	0.817049	up	0.0294663	0.597148	up	0.000143086	1.17713	up	0.926331	0.0159181	normal	0.518765	-0.181464	normal	0.767818	0.0570868	normal	0.250629	0.334853	normal	gene-LOC107423178	LOC107423178	7.54108	9.52102	15.8159	13.3007	14.133	7.55377
760	novel_miR_486	MIR399	0.0216711	-0.693845	down	3.26662e-11	-2.3206	down	2.284e-32	-4.90373	down	6.53496e-40	-5.82896	down	0.927375	0.0469098	normal	0.21247	-0.631666	normal	7.44279e-05	1.2271	up	0.315392	-0.640912	normal	0.0885766	1.28795	normal	0.000203435	-1.38627	down	0.0120705	-1.04664	down	8.01082e-30	-5.57739	down	1.70401e-10	-4.29776	down	gene-LOC107423201	LOC107423201	2.36204	2.55436	2.0687	0.49876	0.705143	2.5602
761	mdm-miR162a	MIR162_2	5.42833e-05	-0.613568	down	0.0188035	-0.42142	normal	0.914534	-0.0267446	normal	0.062557	-0.343813	normal	1.58396e-06	0.553516	normal	4.0482e-09	1.25208	up	0.0130385	0.817049	up	0.0294663	0.597148	up	0.000143086	1.17713	up	0.926331	0.0159181	normal	0.518765	-0.181464	normal	0.767818	0.0570868	normal	0.250629	0.334853	normal	gene-LOC107423206	LOC107423206	7.79913	9.29472	15.4546	12.9932	14.4695	8.4157
762	novel_miR_145	/	0.128881	0.371783	normal	0.88121	0.0947686	normal	0.8389	0.171115	normal	0.549282	0.446523	normal	0.616342	0.433184	normal	0.344995	0.816408	normal	5.05286e-09	3.7967	up	0.0334317	1.77789	up	0.0263692	1.62673	up	0.00214914	1.25252	up	2.5171e-13	2.92663	up	0.0211185	1.7391	up	0.0254671	1.63593	up	gene-LOC107423266	LOC107423266	3.16434	2.34265	2.84735	0.19154	0.421855	3.80231
763	novel_miR_169	MIR167_1	0.105776	-0.397077	normal	0.967429	0.0131537	normal	0.886022	0.0354136	normal	0.101472	-0.356744	normal	0.315946	-0.183271	normal	0.0495633	0.59064	up	0.993845	-0.00308127	normal	0.248788	-0.347949	normal	0.904726	-0.0494328	normal	0.17751	0.238005	normal	0.594197	0.129813	normal	0.714765	-0.0923163	normal	0.650833	-0.175168	normal	gene-LOC107423267	LOC107423267	0.31199	0.273819	0.369945	0.702481	0.307976	0.494777
764	mes-miR156c	/	0.7593	0.0930836	normal	0.0266142	0.956545	up	0.0245258	0.973469	up	0.00168788	1.1614	up	0.185473	0.521574	normal	0.23138	0.909057	normal	0.78076	0.17885	normal	0.842996	0.100562	normal	0.920438	0.0420029	normal	0.337495	0.389415	normal	0.244392	0.503713	normal	0.174312	0.635518	normal	0.0822668	0.74952	normal	gene-LOC107423295	LOC107423295	28.8797	20.7708	15.9531	5.01122	10.3242	31.0149
765	novel_miR_178	MIR164	0.0734553	-0.453568	normal	0.746464	-0.0870341	normal	0.000579864	-0.998503	down	8.12827e-05	-0.889328	down	0.0637042	0.352169	normal	0.00257377	0.982753	up	0.0128459	0.896869	up	0.0394625	0.762807	up	0.00263943	0.863366	up	0.854596	0.0337067	normal	0.154902	0.371523	normal	0.0739343	-0.537492	normal	0.151795	-0.336855	normal	gene-LOC107423302	LOC107423302	4.30682	6.66169	0.173389	0	0.014884	0.795386
766	novel_miR_16	/	0.0425864	-0.419513	normal	3.29111e-14	-1.70707	down	6.01826e-23	-2.40793	down	5.97027e-18	-2.19011	down	0.000139515	-0.757574	down	0.321735	-0.250341	normal	0.91605	0.0475637	normal	0.45904	-0.295206	normal	0.962822	0.0249586	normal	0.91004	-0.0210675	normal	0.017095	-0.85171	down	2.62742e-11	-1.94358	down	0.00612259	-1.3286	down	gene-LOC107423350	LOC107423350	2.53923	3.50964	2.3785	2.32466	2.70927	0.711318
767	novel_miR_265	MIR159	0.0289432	-0.422043	normal	0.015749	-0.459853	normal	0.007547	-0.644669	down	1.46476e-07	-0.747841	down	2.07063e-05	0.525072	normal	7.43258e-06	1.07556	up	0.00887408	0.974682	up	0.109544	0.434114	normal	3.22053e-06	1.31374	up	0.728013	0.0517822	normal	0.896414	-0.0411242	normal	0.000600556	-0.698407	down	0.731052	0.0880336	normal	gene-LOC107423358	LOC107423358	52.4391	15.9358	10.6183	0.972718	1.68203	24.8837
768	novel_miR_115	/	0.204432	0.191867	normal	0.0587597	1.0817	normal	0.108627	1.35673	normal	0.405087	0.576398	normal	0.356106	1.04294	normal	4.37663e-05	3.58214	up	1.00269e-34	5.77287	up	1.01374e-08	3.63281	up	9.43019e-11	5.77076	up	0.000829734	1.29489	up	4.52407e-53	5.77725	up	1.37488e-11	4.77744	up	2.04682e-11	5.47426	up	gene-LOC107423394	LOC107423394	8.17997	8.11398	11.0161	8.69658	9.4615	7.62985
769	novel_miR_123	MIR827_4	0.0585611	-0.505609	normal	0.0122644	-0.850978	down	1.35666e-07	-1.44874	down	2.08691e-19	-2.34991	down	0.033743	0.766658	up	0.139387	0.545618	normal	0.0140405	0.913945	up	0.0207965	-0.76113	down	0.0335284	1.23729	up	0.0143302	-0.769939	down	0.0386535	-0.700537	down	1.00518e-13	-2.90408	down	0.00454414	-1.69044	down	gene-LOC107423400	LOC107423400	26.6664	25.9721	52.0687	64.8363	65.4513	56.0601
770	novel_miR_33	/	0.461591	-0.113774	normal	0.157896	-0.24016	normal	0.337575	-0.200686	normal	0.884299	0.0175518	normal	0.879486	-0.0184535	normal	0.737718	0.0693731	normal	0.394334	0.19502	normal	0.975696	0.00815917	normal	0.010147	-0.450956	normal	0.597241	-0.0752702	normal	0.605161	-0.0871455	normal	0.373224	-0.147035	normal	0.0256948	-0.371458	normal	gene-LOC107423421	LOC107423421	0.19585	1.8583	1.14336	0.124171	0.321409	0.161915
771	novel_miR_138	/	0.133797	-0.454664	normal	0.521773	-0.325795	normal	0.31203	-0.526695	normal	0.109647	-0.754145	normal	0.0288274	-1.24144	down	0.43688	0.518475	normal	0.146228	-1.31294	normal	0.948253	0.04311	normal	0.679375	-0.318806	normal	0.249631	0.466929	normal	0.450137	-0.372043	normal	0.239322	0.753145	normal	0.838963	0.169419	normal	gene-LOC107423493	LOC107423493	5.67003	5.48349	4.45115	7.68136	5.69473	10.1292
772	novel_miR_127	/	0.0489488	-0.402348	normal	3.40534e-13	-1.70009	down	2.56293e-37	-2.66835	down	1.0267e-28	-2.47457	down	1.44089e-12	-1.1437	down	0.0079537	-0.654322	down	0.468303	-0.327304	normal	0.638626	0.189271	normal	0.469577	0.406468	normal	0.883883	-0.0227233	normal	0.00494021	-0.916101	down	0.000136127	-1.29667	down	0.0995501	-0.843935	normal	gene-LOC107423540	LOC107423540	11.0901	11.0334	9.6934	11.9717	9.37956	6.74821
773	novel_miR_305	/	0.216018	-0.333777	normal	0.220403	0.351263	normal	0.148427	-0.307548	normal	0.590027	-0.167679	normal	1.02942e-06	0.92148	up	0.000157246	1.80137	up	0.0292106	0.863911	up	0.00127928	1.12909	up	1.40794e-06	1.9876	up	0.241017	0.382691	normal	0.401005	0.256198	normal	0.913106	-0.0397533	normal	0.00343125	0.956872	up	gene-LOC107423548	LOC107423548	1.30101	1.21166	0.955938	1.05962	1.08928	0.540528
774	novel_miR_145	/	0.128881	0.371783	normal	0.88121	0.0947686	normal	0.8389	0.171115	normal	0.549282	0.446523	normal	0.616342	0.433184	normal	0.344995	0.816408	normal	5.05286e-09	3.7967	up	0.0334317	1.77789	up	0.0263692	1.62673	up	0.00214914	1.25252	up	2.5171e-13	2.92663	up	0.0211185	1.7391	up	0.0254671	1.63593	up	gene-LOC107423551	LOC107423551	51.2744	45.3013	60.458	108.751	106.285	30.4126
775	novel_miR_389	MIR403	0.0212782	-0.565313	normal	5.72049e-05	-0.899316	down	2.08508e-15	-1.46112	down	3.13315e-20	-1.6367	down	0.220338	0.204496	normal	0.0110223	0.880113	up	0.00016083	1.21145	up	0.00493055	0.732159	up	0.000282896	1.22495	up	0.853832	-0.0412817	normal	0.851302	0.0483005	normal	0.000122125	-0.892019	down	0.0810941	-0.557817	normal	gene-LOC107423556	LOC107423556	19.2707	26.6186	36.1513	44.0857	42.4707	20.8588
776	novel_miR_145	/	0.128881	0.371783	normal	0.88121	0.0947686	normal	0.8389	0.171115	normal	0.549282	0.446523	normal	0.616342	0.433184	normal	0.344995	0.816408	normal	5.05286e-09	3.7967	up	0.0334317	1.77789	up	0.0263692	1.62673	up	0.00214914	1.25252	up	2.5171e-13	2.92663	up	0.0211185	1.7391	up	0.0254671	1.63593	up	gene-LOC107423558	LOC107423558	20.4607	9.75956	8.29487	7.66763	7.17494	17.4108
777	novel_miR_133	MIR396	0.0179549	-0.533349	normal	0.137105	-0.300155	normal	0.00155088	-0.6937	down	0.0604951	-0.578338	normal	5.99465e-09	-1.17729	down	0.125076	-0.379797	normal	0.00637324	-0.814288	down	0.57101	0.148838	normal	0.496159	0.337875	normal	0.27389	0.123102	normal	0.980599	0.00650486	normal	0.00403952	0.66018	up	0.0347095	0.944142	up	gene-LOC107423576	LOC107423576	0.0325697	0.222627	0.901705	1.88133	1.14687	0.242799
778	novel_miR_436	MIR172	0.114492	-0.406428	normal	1.15313e-07	-1.25759	down	1.93724e-17	-2.28068	down	1.60753e-29	-2.7106	down	0.559049	-0.1359	normal	0.521345	-0.195941	normal	0.733462	-0.111548	normal	0.851707	0.0524629	normal	0.102453	0.57969	normal	0.00019325	-0.603427	down	1.66021e-05	-1.2132	down	3.63205e-36	-2.0971	down	2.96504e-09	-1.94825	down	gene-LOC107423601	LOC107423601	10.1845	11.3852	8.07743	12.8633	9.51761	9.5539
779	novel_miR_127	/	0.0489488	-0.402348	normal	3.40534e-13	-1.70009	down	2.56293e-37	-2.66835	down	1.0267e-28	-2.47457	down	1.44089e-12	-1.1437	down	0.0079537	-0.654322	down	0.468303	-0.327304	normal	0.638626	0.189271	normal	0.469577	0.406468	normal	0.883883	-0.0227233	normal	0.00494021	-0.916101	down	0.000136127	-1.29667	down	0.0995501	-0.843935	normal	gene-LOC107423603	LOC107423603	6.62542	6.31145	5.07957	8.10463	6.39488	7.9618
780	bcy-miR156	MIR156	0.624223	0.135327	normal	0.48551	0.432635	normal	0.0976703	1.14365	normal	0.077545	1.09565	normal	0.30551	0.737158	normal	0.0882828	1.18178	normal	0.906955	0.120619	normal	0.716673	0.257025	normal	0.399484	0.490898	normal	0.177848	0.543528	normal	0.96088	-0.0240628	normal	0.17806	0.862823	normal	0.12736	0.937628	normal	gene-LOC107423628	LOC107423628	5.83538	10.1799	19.2347	30.7361	27.4146	8.22434
781	novel_miR_216	/	0.130636	-0.460421	normal	0.371968	-0.468767	normal	0.000778602	-1.2482	down	0.026838	-0.879068	down	0.00465079	-1.15145	down	0.152891	-0.771301	normal	0.00142293	-2.09301	down	7.92661e-09	-1.74547	down	1.33631e-18	-2.03005	down	0.0862989	-0.481176	normal	4.99514e-05	-1.43301	down	1.22191e-09	-1.8296	down	1.43763e-13	-1.72898	down	gene-LOC107423715	LOC107423715	13.4799	19.7439	17.2846	11.8014	12.9971	25.1204
782	novel_miR_145	/	0.128881	0.371783	normal	0.88121	0.0947686	normal	0.8389	0.171115	normal	0.549282	0.446523	normal	0.616342	0.433184	normal	0.344995	0.816408	normal	5.05286e-09	3.7967	up	0.0334317	1.77789	up	0.0263692	1.62673	up	0.00214914	1.25252	up	2.5171e-13	2.92663	up	0.0211185	1.7391	up	0.0254671	1.63593	up	gene-LOC107423722	LOC107423722	1.76302	1.85945	2.30311	5.09383	3.49153	2.19638
783	novel_miR_115	/	0.204432	0.191867	normal	0.0587597	1.0817	normal	0.108627	1.35673	normal	0.405087	0.576398	normal	0.356106	1.04294	normal	4.37663e-05	3.58214	up	1.00269e-34	5.77287	up	1.01374e-08	3.63281	up	9.43019e-11	5.77076	up	0.000829734	1.29489	up	4.52407e-53	5.77725	up	1.37488e-11	4.77744	up	2.04682e-11	5.47426	up	gene-LOC107423723	LOC107423723	0.0945217	0.705517	1.18015	1.49609	0.994332	0.40347
784	mes-miR156c	/	0.7593	0.0930836	normal	0.0266142	0.956545	up	0.0245258	0.973469	up	0.00168788	1.1614	up	0.185473	0.521574	normal	0.23138	0.909057	normal	0.78076	0.17885	normal	0.842996	0.100562	normal	0.920438	0.0420029	normal	0.337495	0.389415	normal	0.244392	0.503713	normal	0.174312	0.635518	normal	0.0822668	0.74952	normal	gene-LOC107423777	LOC107423777	155.482	45.3965	119.889	159.317	144.203	199.211
785	novel_miR_145	/	0.128881	0.371783	normal	0.88121	0.0947686	normal	0.8389	0.171115	normal	0.549282	0.446523	normal	0.616342	0.433184	normal	0.344995	0.816408	normal	5.05286e-09	3.7967	up	0.0334317	1.77789	up	0.0263692	1.62673	up	0.00214914	1.25252	up	2.5171e-13	2.92663	up	0.0211185	1.7391	up	0.0254671	1.63593	up	gene-LOC107423782	LOC107423782	6.65609	14.6074	29.5358	38.8285	37.1962	13.3509
786	novel_miR_150	MIR395	0.913154	-0.0325262	normal	0.0166575	-1.00221	down	0.0436661	0.976131	up	0.29994	0.525697	normal	5.20049e-37	4.89637	up	1.42947e-17	3.82055	up	9.91796e-20	5.09163	up	0.166166	0.539397	normal	0.167056	0.66511	normal	0.00291533	-0.931917	down	0.121817	-0.656826	normal	5.77198e-35	-3.28786	down	1.1669e-53	-3.66601	down	gene-LOC107423797	LOC107423797	0.933541	0.895653	1.20756	0.170017	0.56646	0.287836
787	cpa-miR160c-5p	MIR160	0.842588	-0.0588039	normal	0.592615	0.296268	normal	0.0778455	1.01303	normal	0.175142	0.687676	normal	0.925211	0.0540428	normal	0.474028	0.46478	normal	0.624546	-0.37156	normal	0.772695	-0.172412	normal	0.412952	0.481456	normal	0.676922	0.163568	normal	0.857325	-0.0825717	normal	0.113845	0.886627	normal	0.0571037	1.15275	normal	gene-LOC107423845	LOC107423845	0.249154	0.595071	0.552375	0.744324	0.667691	0.388255
788	novel_miR_245	/	0.156045	0.340615	normal	0.709988	0.126827	normal	0.0160692	0.64967	up	0.35697	0.214119	normal	0.822206	0.0573327	normal	0.715694	0.106768	normal	0.522406	0.24903	normal	0.0629947	-0.658652	normal	0.779746	-0.0955977	normal	0.105018	0.390313	normal	0.304303	0.262635	normal	0.89507	-0.0365297	normal	0.751363	0.112645	normal	gene-LOC107423848	LOC107423848	0.887584	2.42477	2.88638	11.1785	10.0072	2.19207
789	novel_miR_216	/	0.130636	-0.460421	normal	0.371968	-0.468767	normal	0.000778602	-1.2482	down	0.026838	-0.879068	down	0.00465079	-1.15145	down	0.152891	-0.771301	normal	0.00142293	-2.09301	down	7.92661e-09	-1.74547	down	1.33631e-18	-2.03005	down	0.0862989	-0.481176	normal	4.99514e-05	-1.43301	down	1.22191e-09	-1.8296	down	1.43763e-13	-1.72898	down	gene-LOC107423856	LOC107423856	3.92288	32.9102	143.142	161.979	144.801	5.13178
790	novel_miR_216	/	0.130636	-0.460421	normal	0.371968	-0.468767	normal	0.000778602	-1.2482	down	0.026838	-0.879068	down	0.00465079	-1.15145	down	0.152891	-0.771301	normal	0.00142293	-2.09301	down	7.92661e-09	-1.74547	down	1.33631e-18	-2.03005	down	0.0862989	-0.481176	normal	4.99514e-05	-1.43301	down	1.22191e-09	-1.8296	down	1.43763e-13	-1.72898	down	gene-LOC107423857	LOC107423857	15.5161	118.727	233.103	244.276	265.022	11.3051
791	novel_miR_115	/	0.204432	0.191867	normal	0.0587597	1.0817	normal	0.108627	1.35673	normal	0.405087	0.576398	normal	0.356106	1.04294	normal	4.37663e-05	3.58214	up	1.00269e-34	5.77287	up	1.01374e-08	3.63281	up	9.43019e-11	5.77076	up	0.000829734	1.29489	up	4.52407e-53	5.77725	up	1.37488e-11	4.77744	up	2.04682e-11	5.47426	up	gene-LOC107423896	LOC107423896	1.41356	1.44598	4.18329	10.0366	8.6326	3.1096
792	novel_miR_115	/	0.204432	0.191867	normal	0.0587597	1.0817	normal	0.108627	1.35673	normal	0.405087	0.576398	normal	0.356106	1.04294	normal	4.37663e-05	3.58214	up	1.00269e-34	5.77287	up	1.01374e-08	3.63281	up	9.43019e-11	5.77076	up	0.000829734	1.29489	up	4.52407e-53	5.77725	up	1.37488e-11	4.77744	up	2.04682e-11	5.47426	up	gene-LOC107423911	LOC107423911	136.738	110.44	188.958	332.768	291.979	25.9512
793	novel_miR_146	/	0.311058	-0.155654	normal	0.270066	0.113154	normal	0.629938	0.0628192	normal	0.0149856	0.235226	normal	0.950769	0.00547991	normal	0.0673815	0.325071	normal	0.442627	-0.138561	normal	0.41932	-0.17775	normal	0.104915	-0.278705	normal	0.175446	0.114335	normal	0.657496	-0.0684938	normal	0.523495	-0.0863782	normal	0.994899	-0.00116561	normal	gene-LOC107423930	LOC107423930	39.0958	14.3419	20.912	13.4896	18.4924	42.5621
794	novel_miR_169	MIR167_1	0.105776	-0.397077	normal	0.967429	0.0131537	normal	0.886022	0.0354136	normal	0.101472	-0.356744	normal	0.315946	-0.183271	normal	0.0495633	0.59064	up	0.993845	-0.00308127	normal	0.248788	-0.347949	normal	0.904726	-0.0494328	normal	0.17751	0.238005	normal	0.594197	0.129813	normal	0.714765	-0.0923163	normal	0.650833	-0.175168	normal	gene-LOC107423961	LOC107423961	2.48216	4.002	7.84996	12.0922	10.0967	4.30586
795	novel_miR_145	/	0.128881	0.371783	normal	0.88121	0.0947686	normal	0.8389	0.171115	normal	0.549282	0.446523	normal	0.616342	0.433184	normal	0.344995	0.816408	normal	5.05286e-09	3.7967	up	0.0334317	1.77789	up	0.0263692	1.62673	up	0.00214914	1.25252	up	2.5171e-13	2.92663	up	0.0211185	1.7391	up	0.0254671	1.63593	up	gene-LOC107423974	LOC107423974	5.15606	4.7694	3.65628	4.34647	3.97062	1.9459
796	novel_miR_487	MIR156	0.65759	0.116546	normal	0.99576	-0.00338017	normal	0.355213	0.704585	normal	0.18282	0.868792	normal	0.0586164	1.2321	normal	0.116146	1.30383	normal	0.0402646	1.71586	up	0.000128352	2.19679	up	1.14406e-06	2.14187	up	0.403526	0.341296	normal	0.220019	0.516291	normal	3.41388e-05	1.98169	up	4.59847e-06	1.87461	up	gene-LOC107424025	LOC107424025	16.3458	15.6776	22.186	49.7197	38.0019	7.93541
797	novel_miR_188	MIR482	0.71888	-0.086495	normal	0.0257674	0.431988	normal	0.010889	0.534891	normal	0.19486	0.278625	normal	0.0287737	0.384673	normal	0.734982	0.108331	normal	0.217387	-0.318437	normal	0.107529	0.463664	normal	0.0821575	0.84159	normal	0.0388578	-0.396447	normal	0.155091	-0.295238	normal	0.00395648	0.656532	up	0.0946515	0.780991	normal	gene-LOC107424070	LOC107424070	7.87293	8.5475	6.30917	7.16145	6.31618	9.16883
798	novel_miR_436	MIR172	0.114492	-0.406428	normal	1.15313e-07	-1.25759	down	1.93724e-17	-2.28068	down	1.60753e-29	-2.7106	down	0.559049	-0.1359	normal	0.521345	-0.195941	normal	0.733462	-0.111548	normal	0.851707	0.0524629	normal	0.102453	0.57969	normal	0.00019325	-0.603427	down	1.66021e-05	-1.2132	down	3.63205e-36	-2.0971	down	2.96504e-09	-1.94825	down	gene-LOC107424071	LOC107424071	4.59201	2.14	1.50327	0.741863	0.640862	4.24457
799	novel_miR_108	/	7.75034e-05	-1.20518	down	7.13448e-08	-2.86759	down	4.20946e-10	-3.49093	down	5.91206e-11	-3.65066	down	9.81887e-05	-2.04491	down	0.0217724	-1.55939	down	0.265767	-1.05892	normal	0.0650712	-1.7641	normal	0.0020594	-3.71481	down	0.000220785	-1.41265	down	1.26965e-05	-1.95798	down	2.20537e-08	-3.68633	down	9.20076e-08	-4.95013	down	gene-LOC107424097	LOC107424097	3.05517	2.77707	5.00834	6.46514	7.10221	1.91615
800	novel_miR_442	MIR159	0.909091	-0.0340938	normal	0.0567747	-0.736698	normal	0.305881	-0.51679	normal	0.364079	0.421008	normal	0.114554	-0.457453	normal	0.949401	0.0448968	normal	0.0803452	0.893606	normal	0.261271	0.543396	normal	0.0577793	1.40721	normal	0.19104	0.340011	normal	0.180422	0.474943	normal	0.196333	0.487266	normal	0.000613384	2.23763	up	gene-LOC107424102	LOC107424102	1402.16	1071.89	1694.66	2972.45	2423.23	100.247
801	novel_miR_246	/	0.979112	0.00796078	normal	0.382581	0.397105	normal	0.0812761	0.830283	normal	0.00674978	1.01377	up	3.18291e-05	1.77528	up	1.81113e-05	1.71353	up	0.057021	0.990193	normal	0.272092	0.496138	normal	0.00140559	1.01658	up	0.819621	-0.0704272	normal	0.433817	-0.305186	normal	0.297637	-0.369518	normal	0.412323	0.305097	normal	gene-LOC107424112	LOC107424112	4.74978	5.14028	4.51114	5.66398	7.18667	7.67663
802	novel_miR_24	/	0.0173255	-0.594215	down	0.00143843	-0.902694	down	0.13936	-0.370797	normal	0.383412	-0.181111	normal	1.162e-07	1.01023	up	1.16533e-06	1.53305	up	8.5771e-08	1.96953	up	0.00373722	0.923672	up	0.000374036	0.841685	up	0.245321	-0.231296	normal	0.98242	-0.00581037	normal	0.0690296	-0.411385	normal	0.182946	-0.302153	normal	gene-LOC107424148	LOC107424148	132.238	87.5148	64.7898	51.8456	60.7738	75.9794
803	novel_miR_440	MIR171_1	0.689365	0.0734089	normal	0.00230007	0.68926	up	6.81562e-16	2.09616	up	3.48654e-20	1.79524	up	0.00107396	0.447971	normal	0.848515	-0.0617142	normal	0.0896467	-0.605312	normal	0.0126858	-0.849346	down	0.145639	-0.62378	normal	0.0832775	-0.427787	normal	0.211436	-0.361887	normal	0.0129431	0.831928	up	0.0650904	0.751775	normal	gene-LOC107424151	LOC107424151	56.1093	55.5527	34.3954	22.0698	28.543	47.3903
804	novel_miR_185	/	0.236043	0.322643	normal	0.876457	0.0888714	normal	0.825932	-0.0918821	normal	0.558373	-0.195792	normal	0.00185733	0.865499	up	0.0550292	0.611721	normal	0.156248	0.997319	normal	0.412966	0.373696	normal	1.39224e-05	1.47974	up	0.561887	0.133121	normal	0.373926	0.252909	normal	0.106689	-0.536077	normal	0.0817433	0.459433	normal	gene-LOC107424161	LOC107424161	7.19184	4.37386	14.2996	23.0437	17.6828	7.58406
805	novel_miR_298	MIR482	0.63314	-0.144973	normal	0.419848	-0.451246	normal	0.479008	-0.419317	normal	0.510162	-0.324055	normal	0.320848	-0.548451	normal	0.160671	-1.12222	normal	0.239322	-1.30162	normal	0.137237	-1.32065	normal	0.0190155	-2.1999	down	0.207819	-0.514229	normal	0.0631455	-0.915216	normal	0.0768863	-1.34623	normal	0.0420298	-1.8152	down	gene-LOC107424198	LOC107424198	18.5158	11.7255	22.0684	24.1966	22.4519	34.0296
806	novel_miR_216	/	0.130636	-0.460421	normal	0.371968	-0.468767	normal	0.000778602	-1.2482	down	0.026838	-0.879068	down	0.00465079	-1.15145	down	0.152891	-0.771301	normal	0.00142293	-2.09301	down	7.92661e-09	-1.74547	down	1.33631e-18	-2.03005	down	0.0862989	-0.481176	normal	4.99514e-05	-1.43301	down	1.22191e-09	-1.8296	down	1.43763e-13	-1.72898	down	gene-LOC107424223	LOC107424223	3.40403	3.46517	2.78062	2.00009	1.55335	3.23417
807	novel_miR_216	/	0.130636	-0.460421	normal	0.371968	-0.468767	normal	0.000778602	-1.2482	down	0.026838	-0.879068	down	0.00465079	-1.15145	down	0.152891	-0.771301	normal	0.00142293	-2.09301	down	7.92661e-09	-1.74547	down	1.33631e-18	-2.03005	down	0.0862989	-0.481176	normal	4.99514e-05	-1.43301	down	1.22191e-09	-1.8296	down	1.43763e-13	-1.72898	down	gene-LOC107424226	LOC107424226	17.6678	21.8101	13.0231	10.0952	11.0451	11.6402
808	novel_miR_16	/	0.0425864	-0.419513	normal	3.29111e-14	-1.70707	down	6.01826e-23	-2.40793	down	5.97027e-18	-2.19011	down	0.000139515	-0.757574	down	0.321735	-0.250341	normal	0.91605	0.0475637	normal	0.45904	-0.295206	normal	0.962822	0.0249586	normal	0.91004	-0.0210675	normal	0.017095	-0.85171	down	2.62742e-11	-1.94358	down	0.00612259	-1.3286	down	gene-LOC107424356	LOC107424356	1.39052	4.20864	3.77478	4.05348	3.99523	2.90848
809	novel_miR_100	MIR7502	0.674398	-0.104221	normal	0.0299135	-0.581599	normal	0.200495	-0.414935	normal	0.22429	-0.354244	normal	0.00633852	-0.770883	down	0.305938	-0.410709	normal	0.472225	0.277753	normal	0.0421694	-0.827757	down	0.747891	-0.133509	normal	0.638306	0.152912	normal	0.301052	0.343826	normal	0.1697	-0.462725	normal	0.449103	0.312498	normal	gene-LOC107424385	LOC107424385	13.1645	9.96051	8.1357	5.77026	6.08143	6.17597
810	novel_miR_115	/	0.204432	0.191867	normal	0.0587597	1.0817	normal	0.108627	1.35673	normal	0.405087	0.576398	normal	0.356106	1.04294	normal	4.37663e-05	3.58214	up	1.00269e-34	5.77287	up	1.01374e-08	3.63281	up	9.43019e-11	5.77076	up	0.000829734	1.29489	up	4.52407e-53	5.77725	up	1.37488e-11	4.77744	up	2.04682e-11	5.47426	up	gene-LOC107424398	LOC107424398	315.466	457.553	292.19	260.095	329.448	536.982
811	novel_miR_320	MIR160	0.235386	-0.298528	normal	0.619681	0.310369	normal	0.37852	0.617952	normal	0.230085	0.700964	normal	0.270926	0.7487	normal	0.0727135	1.57012	normal	0.579202	0.472487	normal	0.0417652	1.31437	up	0.944342	0.0521048	normal	0.639364	-0.190663	normal	0.769919	0.135102	normal	0.0256935	1.33539	up	0.932057	0.0643177	normal	gene-LOC107424464	LOC107424464	12.2152	14.1089	14.686	17.9216	17.4339	39.0665
812	mes-miR156c	/	0.7593	0.0930836	normal	0.0266142	0.956545	up	0.0245258	0.973469	up	0.00168788	1.1614	up	0.185473	0.521574	normal	0.23138	0.909057	normal	0.78076	0.17885	normal	0.842996	0.100562	normal	0.920438	0.0420029	normal	0.337495	0.389415	normal	0.244392	0.503713	normal	0.174312	0.635518	normal	0.0822668	0.74952	normal	gene-LOC107424473	LOC107424473	2.93319	1.14165	1.64147	8.58583	8.69634	0.0589273
813	novel_miR_366	MIR1428	0.585367	-0.114975	normal	0.0623932	0.37359	normal	0.108047	0.337565	normal	0.1871	0.284982	normal	5.10808e-07	0.771221	up	4.32514e-05	1.03278	up	0.546233	0.23552	normal	0.0290022	0.598643	up	0.00325418	0.979106	up	0.519971	0.100998	normal	0.602822	-0.171857	normal	0.385217	0.212632	normal	0.0732688	0.547805	normal	gene-LOC107424475	LOC107424475	2.51615	3.30623	3.71366	3.05995	2.48386	2.79378
814	novel_miR_265	MIR159	0.0289432	-0.422043	normal	0.015749	-0.459853	normal	0.007547	-0.644669	down	1.46476e-07	-0.747841	down	2.07063e-05	0.525072	normal	7.43258e-06	1.07556	up	0.00887408	0.974682	up	0.109544	0.434114	normal	3.22053e-06	1.31374	up	0.728013	0.0517822	normal	0.896414	-0.0411242	normal	0.000600556	-0.698407	down	0.731052	0.0880336	normal	gene-LOC107424510	LOC107424510	240.105	164.461	69.3676	44.7855	53.7947	111.078
815	mes-miR156c	/	0.7593	0.0930836	normal	0.0266142	0.956545	up	0.0245258	0.973469	up	0.00168788	1.1614	up	0.185473	0.521574	normal	0.23138	0.909057	normal	0.78076	0.17885	normal	0.842996	0.100562	normal	0.920438	0.0420029	normal	0.337495	0.389415	normal	0.244392	0.503713	normal	0.174312	0.635518	normal	0.0822668	0.74952	normal	gene-LOC107424531	LOC107424531	4.78474	7.54687	9.10531	15.6511	15.4144	9.9329
816	novel_miR_436	MIR172	0.114492	-0.406428	normal	1.15313e-07	-1.25759	down	1.93724e-17	-2.28068	down	1.60753e-29	-2.7106	down	0.559049	-0.1359	normal	0.521345	-0.195941	normal	0.733462	-0.111548	normal	0.851707	0.0524629	normal	0.102453	0.57969	normal	0.00019325	-0.603427	down	1.66021e-05	-1.2132	down	3.63205e-36	-2.0971	down	2.96504e-09	-1.94825	down	gene-LOC107424542	LOC107424542	8.73945	9.24687	6.89776	4.43997	6.39299	14.0363
817	novel_miR_379	/	0.663	0.115863	normal	0.771164	0.182346	normal	0.552773	0.508165	normal	0.324903	0.658391	normal	0.303098	0.838488	normal	0.431841	0.654171	normal	0.477078	0.572911	normal	0.194716	1.00629	normal	0.00357223	1.9636	up	0.813287	0.0948401	normal	0.901313	-0.0601045	normal	0.0972176	1.009	normal	0.0170236	1.72347	up	gene-LOC107424556	LOC107424556	18.2539	16.6168	19.9382	23.2377	21.9632	27.0796
818	novel_miR_169	MIR167_1	0.105776	-0.397077	normal	0.967429	0.0131537	normal	0.886022	0.0354136	normal	0.101472	-0.356744	normal	0.315946	-0.183271	normal	0.0495633	0.59064	up	0.993845	-0.00308127	normal	0.248788	-0.347949	normal	0.904726	-0.0494328	normal	0.17751	0.238005	normal	0.594197	0.129813	normal	0.714765	-0.0923163	normal	0.650833	-0.175168	normal	gene-LOC107424658	LOC107424658	38.8597	102.568	53.3239	94.3329	87.216	37.7168
819	novel_miR_129	MIR319	0.530724	0.156735	normal	0.682405	0.204025	normal	0.0428999	1.0044	up	0.000102169	1.87819	up	0.449138	-0.331307	normal	0.522626	-0.497599	normal	0.988248	-0.00870801	normal	0.27152	0.461766	normal	0.0977913	1.33833	normal	0.110373	0.410539	normal	0.229151	0.45734	normal	4.39956e-07	1.88626	up	6.79989e-06	3.35886	up	gene-LOC107424687	LOC107424687	9.53718	12.9846	9.53321	2.40286	4.25144	4.36222
820	novel_miR_202	MIR2118	0.282602	-0.254161	normal	0.00105822	0.681288	up	0.0437676	0.303288	normal	0.0981055	0.295904	normal	0.000403123	0.448645	normal	0.00503369	1.12289	up	0.0975065	0.53616	normal	0.00378158	0.642493	up	0.00149534	0.921643	up	0.275823	0.316934	normal	0.0075506	0.696942	up	0.000788556	0.54109	normal	0.00127452	0.811424	up	gene-LOC107424688	LOC107424688	25.2131	25.5905	44.1246	38.4254	45.5486	7.78647
821	novel_miR_428	/	0.0464942	-0.555156	normal	3.92051e-07	-1.91713	down	4.30742e-06	-1.4762	down	1.76651e-11	-1.94767	down	0.00445968	-0.676028	down	0.027428	-1.31782	down	0.282888	0.662265	normal	0.0181672	-1.3687	down	0.966325	-0.0237809	normal	0.000768261	-1.17366	down	0.122077	-0.534457	normal	7.89613e-09	-2.26653	down	0.00639724	-1.26926	down	gene-LOC107424694	LOC107424694	14.2491	26.6459	12.199	12.5058	11.8787	10.1477
822	novel_miR_24	/	0.0173255	-0.594215	down	0.00143843	-0.902694	down	0.13936	-0.370797	normal	0.383412	-0.181111	normal	1.162e-07	1.01023	up	1.16533e-06	1.53305	up	8.5771e-08	1.96953	up	0.00373722	0.923672	up	0.000374036	0.841685	up	0.245321	-0.231296	normal	0.98242	-0.00581037	normal	0.0690296	-0.411385	normal	0.182946	-0.302153	normal	gene-LOC107424732	LOC107424732	0.314131	0.576498	0.609104	0.42897	0.788048	0.917356
823	novel_miR_229	MIR394	0.438982	-0.225262	normal	0.144021	0.503931	normal	0.0356792	0.643569	up	0.0710858	0.546814	normal	0.650131	0.13026	normal	0.216156	0.523156	normal	0.197162	-0.761182	normal	0.321536	-0.361993	normal	0.461514	0.275997	normal	0.922453	0.0246611	normal	0.383612	-0.366687	normal	0.541058	0.197145	normal	0.0329736	0.736456	up	gene-LOC107424779	LOC107424779	4.99064	2.32135	5.64227	16.8176	10.4673	0.369485
824	novel_miR_145	/	0.128881	0.371783	normal	0.88121	0.0947686	normal	0.8389	0.171115	normal	0.549282	0.446523	normal	0.616342	0.433184	normal	0.344995	0.816408	normal	5.05286e-09	3.7967	up	0.0334317	1.77789	up	0.0263692	1.62673	up	0.00214914	1.25252	up	2.5171e-13	2.92663	up	0.0211185	1.7391	up	0.0254671	1.63593	up	gene-LOC107424803	LOC107424803	1.30334	3.8351	13.0767	12.6824	17.0623	1.56281
825	novel_miR_103	MIR2950	1.28662e-07	-1.36634	down	0.0958722	-0.748593	normal	0.745425	0.141582	normal	0.034518	-0.645909	down	5.76678e-12	1.82915	up	0.238184	-0.469389	normal	0.00076134	-2.42664	down	7.71902e-11	-3.21811	down	1.86595e-05	-3.15988	down	1.94636e-48	-3.69769	down	2.20957e-43	-4.60803	down	2.79869e-48	-5.03403	down	4.63566e-17	-5.32971	down	gene-LOC107424820	LOC107424820	4.48398	5.20206	5.442	14.1326	9.71016	7.06304
826	novel_miR_444	MIR5267	0.260746	-0.311818	normal	0.162277	-0.498098	normal	0.00629603	-0.973491	down	0.0192674	-0.816556	down	1.10894e-05	1.08387	up	1.33517e-05	1.31344	up	2.29517e-08	1.77653	up	0.0106451	1.0395	up	0.0030664	1.29317	up	0.165987	-0.235062	normal	0.59783	0.0910177	normal	6.66294e-05	-1.00519	down	0.0922189	-0.57256	normal	gene-LOC107424857	LOC107424857	42.9166	33.5206	23.2077	20.8158	19.264	24.204
827	novel_miR_133	MIR396	0.0179549	-0.533349	normal	0.137105	-0.300155	normal	0.00155088	-0.6937	down	0.0604951	-0.578338	normal	5.99465e-09	-1.17729	down	0.125076	-0.379797	normal	0.00637324	-0.814288	down	0.57101	0.148838	normal	0.496159	0.337875	normal	0.27389	0.123102	normal	0.980599	0.00650486	normal	0.00403952	0.66018	up	0.0347095	0.944142	up	gene-LOC107424861	LOC107424861	43.3311	28.3567	22.6329	13.99	15.6218	34.976
828	novel_miR_428	/	0.0464942	-0.555156	normal	3.92051e-07	-1.91713	down	4.30742e-06	-1.4762	down	1.76651e-11	-1.94767	down	0.00445968	-0.676028	down	0.027428	-1.31782	down	0.282888	0.662265	normal	0.0181672	-1.3687	down	0.966325	-0.0237809	normal	0.000768261	-1.17366	down	0.122077	-0.534457	normal	7.89613e-09	-2.26653	down	0.00639724	-1.26926	down	gene-LOC107424882	LOC107424882	8.87387	9.98234	6.6298	2.32638	4.31442	17.0208
829	novel_miR_108	/	7.75034e-05	-1.20518	down	7.13448e-08	-2.86759	down	4.20946e-10	-3.49093	down	5.91206e-11	-3.65066	down	9.81887e-05	-2.04491	down	0.0217724	-1.55939	down	0.265767	-1.05892	normal	0.0650712	-1.7641	normal	0.0020594	-3.71481	down	0.000220785	-1.41265	down	1.26965e-05	-1.95798	down	2.20537e-08	-3.68633	down	9.20076e-08	-4.95013	down	gene-LOC107424940	LOC107424940	2.28853	5.06112	2.67067	0.131966	0.455117	2.04452
830	novel_miR_305	/	0.216018	-0.333777	normal	0.220403	0.351263	normal	0.148427	-0.307548	normal	0.590027	-0.167679	normal	1.02942e-06	0.92148	up	0.000157246	1.80137	up	0.0292106	0.863911	up	0.00127928	1.12909	up	1.40794e-06	1.9876	up	0.241017	0.382691	normal	0.401005	0.256198	normal	0.913106	-0.0397533	normal	0.00343125	0.956872	up	gene-LOC107424956	LOC107424956	0.873945	0.902663	1.01022	0.702644	1.24135	0.680722
831	novel_miR_229	MIR394	0.438982	-0.225262	normal	0.144021	0.503931	normal	0.0356792	0.643569	up	0.0710858	0.546814	normal	0.650131	0.13026	normal	0.216156	0.523156	normal	0.197162	-0.761182	normal	0.321536	-0.361993	normal	0.461514	0.275997	normal	0.922453	0.0246611	normal	0.383612	-0.366687	normal	0.541058	0.197145	normal	0.0329736	0.736456	up	gene-LOC107424962	LOC107424962	13.6671	14.5492	10.656	9.3704	10.2386	21.6869
832	novel_miR_323	/	0.643484	-0.13736	normal	0.951213	0.0277471	normal	0.948404	-0.031382	normal	0.562272	0.2583	normal	4.2866e-05	-2.46113	down	0.010672	-2.56203	down	0.00947262	-1.87992	down	9.37429e-05	-2.84272	down	0.00017059	-3.24131	down	0.372395	-0.307197	normal	0.601492	0.257184	normal	0.489351	-0.598694	normal	0.542725	-0.62096	normal	gene-LOC107424996	LOC107424996	4.42499	5.91632	11.005	13.7708	12.8984	8.92954
833	novel_miR_133	MIR396	0.0179549	-0.533349	normal	0.137105	-0.300155	normal	0.00155088	-0.6937	down	0.0604951	-0.578338	normal	5.99465e-09	-1.17729	down	0.125076	-0.379797	normal	0.00637324	-0.814288	down	0.57101	0.148838	normal	0.496159	0.337875	normal	0.27389	0.123102	normal	0.980599	0.00650486	normal	0.00403952	0.66018	up	0.0347095	0.944142	up	gene-LOC107425002	LOC107425002	0.0945983	0.14976	0.261844	0.467532	0.459054	0.126888
834	novel_miR_85	/	0.285289	0.274221	normal	0.846369	-0.0637892	normal	0.496128	-0.248103	normal	0.277403	-0.312472	normal	0.0725705	0.530495	normal	0.179595	0.349484	normal	0.00334188	1.07412	up	0.0260606	0.870868	up	0.050382	0.820541	normal	0.601845	0.121594	normal	0.189231	0.388696	normal	0.68801	0.123513	normal	0.969321	0.0154478	normal	gene-LOC107425011	LOC107425011	3.06861	0.859618	0.639846	1.69746	0.566065	0.708115
835	bcy-miR156	MIR156	0.624223	0.135327	normal	0.48551	0.432635	normal	0.0976703	1.14365	normal	0.077545	1.09565	normal	0.30551	0.737158	normal	0.0882828	1.18178	normal	0.906955	0.120619	normal	0.716673	0.257025	normal	0.399484	0.490898	normal	0.177848	0.543528	normal	0.96088	-0.0240628	normal	0.17806	0.862823	normal	0.12736	0.937628	normal	gene-LOC107425063	LOC107425063	115.399	131.478	154.88	127.005	113.816	132.961
836	mdm-miR156t	/	0.62849	0.12931	normal	0.00386732	1.67537	up	2.22674e-05	2.58283	up	1.63147e-05	2.42192	up	0.53751	0.479773	normal	0.00360599	1.91007	up	0.684829	0.254155	normal	0.438563	-0.4431	normal	0.367802	-0.424413	normal	0.00258383	1.20539	up	0.00143619	1.44806	up	0.00516645	1.82207	up	0.00769702	1.63654	up	gene-LOC107425121	LOC107425121	1121.85	388.4	528.835	472.243	511.527	997.487
837	novel_miR_108	/	7.75034e-05	-1.20518	down	7.13448e-08	-2.86759	down	4.20946e-10	-3.49093	down	5.91206e-11	-3.65066	down	9.81887e-05	-2.04491	down	0.0217724	-1.55939	down	0.265767	-1.05892	normal	0.0650712	-1.7641	normal	0.0020594	-3.71481	down	0.000220785	-1.41265	down	1.26965e-05	-1.95798	down	2.20537e-08	-3.68633	down	9.20076e-08	-4.95013	down	gene-LOC107425132	LOC107425132	0.625234	0.273957	1.22918	1.41461	1.10013	0.161008
838	novel_miR_144	MIR482	0.0112314	-0.440786	normal	0.567006	-0.102944	normal	0.367313	-0.181603	normal	0.0328103	-0.380757	normal	0.00880645	-0.425395	normal	0.955366	-0.0115334	normal	0.0128834	-0.781698	down	0.598885	-0.147401	normal	0.459368	0.212235	normal	0.58153	-0.0995112	normal	0.050741	-0.499068	normal	0.532391	0.136971	normal	0.282405	0.3037	normal	gene-LOC107425138	LOC107425138	0.629307	0.952998	0.808314	0.853905	0.646695	1.91721
839	novel_miR_133	MIR396	0.0179549	-0.533349	normal	0.137105	-0.300155	normal	0.00155088	-0.6937	down	0.0604951	-0.578338	normal	5.99465e-09	-1.17729	down	0.125076	-0.379797	normal	0.00637324	-0.814288	down	0.57101	0.148838	normal	0.496159	0.337875	normal	0.27389	0.123102	normal	0.980599	0.00650486	normal	0.00403952	0.66018	up	0.0347095	0.944142	up	gene-LOC107425139	LOC107425139	7.25574	10.1642	9.6282	10.2518	11.4921	11.7221
840	bcy-miR156	MIR156	0.624223	0.135327	normal	0.48551	0.432635	normal	0.0976703	1.14365	normal	0.077545	1.09565	normal	0.30551	0.737158	normal	0.0882828	1.18178	normal	0.906955	0.120619	normal	0.716673	0.257025	normal	0.399484	0.490898	normal	0.177848	0.543528	normal	0.96088	-0.0240628	normal	0.17806	0.862823	normal	0.12736	0.937628	normal	gene-LOC107425142	LOC107425142	9.16072	19.0522	19.9748	22.3503	23.0594	16.7267
841	novel_miR_27	/	0.226024	0.175338	normal	0.872808	0.0212906	normal	0.483365	0.106895	normal	0.173938	0.179473	normal	0.913473	0.0126719	normal	0.397423	-0.126481	normal	0.325593	0.189944	normal	0.750398	0.0818687	normal	0.799688	-0.0528096	normal	0.945828	0.00682724	normal	0.367525	0.148573	normal	0.304032	0.207019	normal	0.400118	0.15552	normal	gene-LOC107425237	LOC107425237	6.29159	8.44294	15.0824	29.5604	23.3509	12.1047
842	novel_miR_305	/	0.216018	-0.333777	normal	0.220403	0.351263	normal	0.148427	-0.307548	normal	0.590027	-0.167679	normal	1.02942e-06	0.92148	up	0.000157246	1.80137	up	0.0292106	0.863911	up	0.00127928	1.12909	up	1.40794e-06	1.9876	up	0.241017	0.382691	normal	0.401005	0.256198	normal	0.913106	-0.0397533	normal	0.00343125	0.956872	up	gene-LOC107425261	LOC107425261	16.4577	14.9641	33.2259	43.2118	41.2748	39.0821
843	novel_miR_348	/	0.0652772	-0.558884	normal	0.205564	0.702641	normal	0.74099	0.158701	normal	0.669461	0.226081	normal	0.957808	0.0237788	normal	0.0687663	1.14022	normal	0.349002	-0.715507	normal	0.204483	0.618394	normal	0.0283094	1.42202	up	0.877843	-0.0554037	normal	0.871513	0.0714911	normal	0.0761719	0.819624	normal	0.00391133	1.66344	up	gene-LOC107425266	LOC107425266	0.157796	0.260721	0.216393	0.780834	0.761571	0.209911
844	novel_miR_169	MIR167_1	0.105776	-0.397077	normal	0.967429	0.0131537	normal	0.886022	0.0354136	normal	0.101472	-0.356744	normal	0.315946	-0.183271	normal	0.0495633	0.59064	up	0.993845	-0.00308127	normal	0.248788	-0.347949	normal	0.904726	-0.0494328	normal	0.17751	0.238005	normal	0.594197	0.129813	normal	0.714765	-0.0923163	normal	0.650833	-0.175168	normal	gene-LOC107425273	LOC107425273	6.72905	5.82065	8.8655	13.912	12.2155	8.47526
845	novel_miR_127	/	0.0489488	-0.402348	normal	3.40534e-13	-1.70009	down	2.56293e-37	-2.66835	down	1.0267e-28	-2.47457	down	1.44089e-12	-1.1437	down	0.0079537	-0.654322	down	0.468303	-0.327304	normal	0.638626	0.189271	normal	0.469577	0.406468	normal	0.883883	-0.0227233	normal	0.00494021	-0.916101	down	0.000136127	-1.29667	down	0.0995501	-0.843935	normal	gene-LOC107425303	LOC107425303	8.38777	4.41728	5.5801	6.4876	6.14629	7.43436
846	novel_miR_428	/	0.0464942	-0.555156	normal	3.92051e-07	-1.91713	down	4.30742e-06	-1.4762	down	1.76651e-11	-1.94767	down	0.00445968	-0.676028	down	0.027428	-1.31782	down	0.282888	0.662265	normal	0.0181672	-1.3687	down	0.966325	-0.0237809	normal	0.000768261	-1.17366	down	0.122077	-0.534457	normal	7.89613e-09	-2.26653	down	0.00639724	-1.26926	down	gene-LOC107425397	LOC107425397	52.9027	40.9234	46.2587	49.4151	52.3596	55.195
847	novel_miR_368	MIR408	9.57552e-07	-1.10933	down	1.54041e-07	-1.85741	down	2.88293e-53	-4.59406	down	9.30444e-61	-4.21412	down	2.94242e-07	-1.2453	down	0.289923	0.406211	normal	0.257192	0.588594	normal	0.00203889	1.14874	up	0.148295	1.16081	normal	0.408283	0.257046	normal	0.65761	-0.166184	normal	5.01022e-16	-2.21874	down	0.0526887	-1.45624	normal	gene-LOC107425466	LOC107425466	1.39776	1.6044	1.63641	1.75656	2.71143	2.12037
848	novel_miR_150	MIR395	0.913154	-0.0325262	normal	0.0166575	-1.00221	down	0.0436661	0.976131	up	0.29994	0.525697	normal	5.20049e-37	4.89637	up	1.42947e-17	3.82055	up	9.91796e-20	5.09163	up	0.166166	0.539397	normal	0.167056	0.66511	normal	0.00291533	-0.931917	down	0.121817	-0.656826	normal	5.77198e-35	-3.28786	down	1.1669e-53	-3.66601	down	gene-LOC107425495	LOC107425495	4.30508	7.54592	10.5036	22.7357	14.5936	6.03596
849	novel_miR_305	/	0.216018	-0.333777	normal	0.220403	0.351263	normal	0.148427	-0.307548	normal	0.590027	-0.167679	normal	1.02942e-06	0.92148	up	0.000157246	1.80137	up	0.0292106	0.863911	up	0.00127928	1.12909	up	1.40794e-06	1.9876	up	0.241017	0.382691	normal	0.401005	0.256198	normal	0.913106	-0.0397533	normal	0.00343125	0.956872	up	gene-LOC107425532	LOC107425532	5.25383	4.8875	2.65747	2.29722	2.12447	6.89409
850	novel_miR_161	/	0.0741193	-0.435735	normal	0.0934105	-0.418384	normal	0.000611681	-0.969089	down	9.84008e-10	-1.415	down	0.327399	0.261668	normal	0.0416845	0.783697	up	0.0171098	0.809796	up	0.00166148	1.00358	up	1.17809e-20	2.22782	up	0.936938	-0.0244095	normal	0.811234	0.0753185	normal	0.560849	-0.18944	normal	0.0516339	0.575673	normal	gene-LOC107425592	LOC107425592	0.867551	0.940434	0.905976	1.96809	1.36086	0.881218
851	novel_miR_145	/	0.128881	0.371783	normal	0.88121	0.0947686	normal	0.8389	0.171115	normal	0.549282	0.446523	normal	0.616342	0.433184	normal	0.344995	0.816408	normal	5.05286e-09	3.7967	up	0.0334317	1.77789	up	0.0263692	1.62673	up	0.00214914	1.25252	up	2.5171e-13	2.92663	up	0.0211185	1.7391	up	0.0254671	1.63593	up	gene-LOC107425609	LOC107425609	0.293413	0.258663	0.511896	1.40235	1.21825	0.397013
852	novel_miR_202	MIR2118	0.282602	-0.254161	normal	0.00105822	0.681288	up	0.0437676	0.303288	normal	0.0981055	0.295904	normal	0.000403123	0.448645	normal	0.00503369	1.12289	up	0.0975065	0.53616	normal	0.00378158	0.642493	up	0.00149534	0.921643	up	0.275823	0.316934	normal	0.0075506	0.696942	up	0.000788556	0.54109	normal	0.00127452	0.811424	up	gene-LOC107425645	LOC107425645	0.921434	0.731075	1.21778	0.861828	1.10957	0.52639
853	novel_miR_146	/	0.311058	-0.155654	normal	0.270066	0.113154	normal	0.629938	0.0628192	normal	0.0149856	0.235226	normal	0.950769	0.00547991	normal	0.0673815	0.325071	normal	0.442627	-0.138561	normal	0.41932	-0.17775	normal	0.104915	-0.278705	normal	0.175446	0.114335	normal	0.657496	-0.0684938	normal	0.523495	-0.0863782	normal	0.994899	-0.00116561	normal	gene-LOC107425647	LOC107425647	50.5208	17.3427	46.7118	19.9441	34.3939	86.4588
854	bcy-miR156	MIR156	0.624223	0.135327	normal	0.48551	0.432635	normal	0.0976703	1.14365	normal	0.077545	1.09565	normal	0.30551	0.737158	normal	0.0882828	1.18178	normal	0.906955	0.120619	normal	0.716673	0.257025	normal	0.399484	0.490898	normal	0.177848	0.543528	normal	0.96088	-0.0240628	normal	0.17806	0.862823	normal	0.12736	0.937628	normal	gene-LOC107425667	LOC107425667	3.08532	5.42309	5.20829	5.85338	4.9955	1.82722
855	novel_miR_136	MIR815	0.205238	-0.240576	normal	0.474188	-0.180118	normal	0.965933	-0.0133793	normal	0.333325	-0.195892	normal	2.69671e-30	-9.71492	down	1.59148e-28	-8.81792	down	6.3635e-23	-8.973	down	2.48067e-41	-9.78453	down	8.83808e-28	-9.61261	down	--	--	--	--	--	--	--	--	--	--	--	--	gene-LOC107425669	LOC107425669	33.2643	44.6394	54.7227	66.5763	60.6023	35.6728
856	novel_miR_428	/	0.0464942	-0.555156	normal	3.92051e-07	-1.91713	down	4.30742e-06	-1.4762	down	1.76651e-11	-1.94767	down	0.00445968	-0.676028	down	0.027428	-1.31782	down	0.282888	0.662265	normal	0.0181672	-1.3687	down	0.966325	-0.0237809	normal	0.000768261	-1.17366	down	0.122077	-0.534457	normal	7.89613e-09	-2.26653	down	0.00639724	-1.26926	down	gene-LOC107425742	LOC107425742	3.63158	1.93668	1.53716	1.98734	1.25217	2.67421
857	novel_miR_298	MIR482	0.63314	-0.144973	normal	0.419848	-0.451246	normal	0.479008	-0.419317	normal	0.510162	-0.324055	normal	0.320848	-0.548451	normal	0.160671	-1.12222	normal	0.239322	-1.30162	normal	0.137237	-1.32065	normal	0.0190155	-2.1999	down	0.207819	-0.514229	normal	0.0631455	-0.915216	normal	0.0768863	-1.34623	normal	0.0420298	-1.8152	down	gene-LOC107425743	LOC107425743	0.41523	1.00305	1.07566	2.50973	2.47344	0.176527
858	novel_miR_70	MIR482	0.446662	-0.16261	normal	1.10158e-09	0.984992	up	9.91293e-07	1.03161	up	7.83836e-17	1.3762	up	0.0388731	0.253198	normal	0.153006	0.374341	normal	1.29909e-05	-1.12273	down	0.684403	-0.113527	normal	0.123897	-0.840187	normal	0.380213	-0.0967513	normal	0.0683005	-0.406586	normal	0.00304445	0.707813	up	0.588388	0.287052	normal	gene-LOC107425793	LOC107425793	1.78435	1.57523	1.5095	1.22729	1.16717	0.810132
859	novel_miR_61	MIR860	0.889089	-0.033181	normal	0.0312809	-0.597532	down	0.104953	-0.508953	normal	0.00720819	-0.58522	down	0.10893	-0.35178	normal	0.722349	-0.113659	normal	0.202537	0.578764	normal	0.752083	0.130495	normal	0.600872	0.170464	normal	0.562754	0.135366	normal	0.484528	0.239387	normal	0.95738	-0.0166576	normal	0.935493	-0.0253621	normal	gene-LOC107425805	LOC107425805	0.752683	1.22755	0.167592	0.180391	0.105665	5.50319
860	novel_miR_264	/	0.362245	-0.214312	normal	4.40511e-05	-0.951864	down	0.00106762	-0.939828	down	0.0239365	-0.585494	down	3.7463e-47	2.21715	up	4.96378e-12	2.16702	up	1.41082e-25	2.98364	up	8.76053e-08	1.57578	up	0.000398834	1.82309	up	0.141194	-0.294706	normal	0.269631	-0.213547	normal	1.76321e-17	-1.54481	down	0.07214	-0.846121	normal	gene-LOC107425890	LOC107425890	7.72824	11.5204	10.3771	21.1281	14.7016	9.62976
861	novel_miR_486	MIR399	0.0216711	-0.693845	down	3.26662e-11	-2.3206	down	2.284e-32	-4.90373	down	6.53496e-40	-5.82896	down	0.927375	0.0469098	normal	0.21247	-0.631666	normal	7.44279e-05	1.2271	up	0.315392	-0.640912	normal	0.0885766	1.28795	normal	0.000203435	-1.38627	down	0.0120705	-1.04664	down	8.01082e-30	-5.57739	down	1.70401e-10	-4.29776	down	gene-LOC107425920	LOC107425920	0.484315	0.568079	0.546773	0.931892	1.10987	0.894562
862	novel_miR_33	/	0.461591	-0.113774	normal	0.157896	-0.24016	normal	0.337575	-0.200686	normal	0.884299	0.0175518	normal	0.879486	-0.0184535	normal	0.737718	0.0693731	normal	0.394334	0.19502	normal	0.975696	0.00815917	normal	0.010147	-0.450956	normal	0.597241	-0.0752702	normal	0.605161	-0.0871455	normal	0.373224	-0.147035	normal	0.0256948	-0.371458	normal	gene-LOC107425988	LOC107425988	8.29312	9.10086	6.05556	4.08938	4.8348	9.88165
863	novel_miR_216	/	0.130636	-0.460421	normal	0.371968	-0.468767	normal	0.000778602	-1.2482	down	0.026838	-0.879068	down	0.00465079	-1.15145	down	0.152891	-0.771301	normal	0.00142293	-2.09301	down	7.92661e-09	-1.74547	down	1.33631e-18	-2.03005	down	0.0862989	-0.481176	normal	4.99514e-05	-1.43301	down	1.22191e-09	-1.8296	down	1.43763e-13	-1.72898	down	gene-LOC107426035	LOC107426035	7.1298	5.79599	4.73311	2.5195	2.57271	7.33863
864	novel_miR_136	MIR815	0.205238	-0.240576	normal	0.474188	-0.180118	normal	0.965933	-0.0133793	normal	0.333325	-0.195892	normal	2.69671e-30	-9.71492	down	1.59148e-28	-8.81792	down	6.3635e-23	-8.973	down	2.48067e-41	-9.78453	down	8.83808e-28	-9.61261	down	--	--	--	--	--	--	--	--	--	--	--	--	gene-LOC107426117	LOC107426117	41.927	30.0689	9.73331	1.62946	2.6583	14.9062
865	novel_miR_33	/	0.461591	-0.113774	normal	0.157896	-0.24016	normal	0.337575	-0.200686	normal	0.884299	0.0175518	normal	0.879486	-0.0184535	normal	0.737718	0.0693731	normal	0.394334	0.19502	normal	0.975696	0.00815917	normal	0.010147	-0.450956	normal	0.597241	-0.0752702	normal	0.605161	-0.0871455	normal	0.373224	-0.147035	normal	0.0256948	-0.371458	normal	gene-LOC107426190	LOC107426190	0.751425	0.605707	0.651431	1.49216	1.62892	0.353282
866	novel_miR_85	/	0.285289	0.274221	normal	0.846369	-0.0637892	normal	0.496128	-0.248103	normal	0.277403	-0.312472	normal	0.0725705	0.530495	normal	0.179595	0.349484	normal	0.00334188	1.07412	up	0.0260606	0.870868	up	0.050382	0.820541	normal	0.601845	0.121594	normal	0.189231	0.388696	normal	0.68801	0.123513	normal	0.969321	0.0154478	normal	gene-LOC107426201	LOC107426201	1.83923	1.26893	2.39949	2.09024	3.40758	4.57856
867	novel_miR_230	MIR395	0.623265	-0.149554	normal	0.422766	0.436081	normal	0.0411401	1.13323	up	0.030518	0.923326	up	3.8849e-57	4.80936	up	2.49252e-15	3.57716	up	2.65434e-05	2.85083	up	0.897274	0.0672617	normal	0.0107041	1.10243	up	2.09336e-07	-1.32416	down	0.0149451	-1.00114	down	1.08724e-46	-3.41827	down	9.49779e-18	-2.66733	down	gene-LOC107426209	LOC107426209	6.03249	9.89847	11.3073	13.3361	13.1175	9.5971
868	novel_miR_2	MIR395	0.270513	0.294043	normal	0.000576671	1.54785	up	0.0231024	1.17457	up	3.05794e-05	0.974683	up	5.36831e-72	4.01246	up	0.0200772	0.987703	up	0.107707	0.882568	normal	0.871595	0.0741257	normal	0.0445131	0.961725	up	5.45494e-15	-2.27613	down	0.000244585	-1.19922	down	1.53506e-25	-2.60427	down	3.59227e-05	-1.90783	down	gene-LOC107426221	LOC107426221	0.626927	0.357398	0.293713	0.278254	0.17907	1.25788
869	novel_miR_115	/	0.204432	0.191867	normal	0.0587597	1.0817	normal	0.108627	1.35673	normal	0.405087	0.576398	normal	0.356106	1.04294	normal	4.37663e-05	3.58214	up	1.00269e-34	5.77287	up	1.01374e-08	3.63281	up	9.43019e-11	5.77076	up	0.000829734	1.29489	up	4.52407e-53	5.77725	up	1.37488e-11	4.77744	up	2.04682e-11	5.47426	up	gene-LOC107426257	LOC107426257	100.564	57.8481	68.1045	83.4134	66.3788	132.2
870	novel_miR_431	MIR477	0.127514	0.407466	normal	7.02306e-18	2.2146	up	6.92297e-42	3.34704	up	7.65722e-25	3.32664	up	0.507244	0.170686	normal	0.527056	-0.234734	normal	0.024896	-1.04257	down	3.53112e-05	-1.24136	down	0.0538152	-0.982617	normal	0.689903	0.0994171	normal	0.0360924	0.816883	up	3.2659e-10	1.97831	up	2.41357e-06	2.1825	up	gene-LOC107426276	LOC107426276	80.3338	56.4949	101.339	126.976	122.104	131.096
871	novel_miR_265	MIR159	0.0289432	-0.422043	normal	0.015749	-0.459853	normal	0.007547	-0.644669	down	1.46476e-07	-0.747841	down	2.07063e-05	0.525072	normal	7.43258e-06	1.07556	up	0.00887408	0.974682	up	0.109544	0.434114	normal	3.22053e-06	1.31374	up	0.728013	0.0517822	normal	0.896414	-0.0411242	normal	0.000600556	-0.698407	down	0.731052	0.0880336	normal	gene-LOC107426296	LOC107426296	8.67495	9.27005	10.0626	11.4211	10.2362	6.45792
872	novel_miR_100	MIR7502	0.674398	-0.104221	normal	0.0299135	-0.581599	normal	0.200495	-0.414935	normal	0.22429	-0.354244	normal	0.00633852	-0.770883	down	0.305938	-0.410709	normal	0.472225	0.277753	normal	0.0421694	-0.827757	down	0.747891	-0.133509	normal	0.638306	0.152912	normal	0.301052	0.343826	normal	0.1697	-0.462725	normal	0.449103	0.312498	normal	gene-LOC107426331	LOC107426331	16.2487	19.8148	30.118	25.7988	29.8212	34.4177
873	novel_miR_379	/	0.663	0.115863	normal	0.771164	0.182346	normal	0.552773	0.508165	normal	0.324903	0.658391	normal	0.303098	0.838488	normal	0.431841	0.654171	normal	0.477078	0.572911	normal	0.194716	1.00629	normal	0.00357223	1.9636	up	0.813287	0.0948401	normal	0.901313	-0.0601045	normal	0.0972176	1.009	normal	0.0170236	1.72347	up	gene-LOC107426353	LOC107426353	4.1809	3.01275	2.69328	7.48192	3.71058	1.75316
874	mdm-miR156t	/	0.62849	0.12931	normal	0.00386732	1.67537	up	2.22674e-05	2.58283	up	1.63147e-05	2.42192	up	0.53751	0.479773	normal	0.00360599	1.91007	up	0.684829	0.254155	normal	0.438563	-0.4431	normal	0.367802	-0.424413	normal	0.00258383	1.20539	up	0.00143619	1.44806	up	0.00516645	1.82207	up	0.00769702	1.63654	up	gene-LOC107426380	LOC107426380	4.03243	4.42049	3.46882	1.69597	2.04682	4.55594
875	novel_miR_500	MIR403	0.776202	-0.0862056	normal	0.39727	-0.283923	normal	0.921251	-0.0329662	normal	0.073268	-0.497421	normal	0.00109663	0.7885	up	0.0334442	1.22555	up	4.81665e-10	2.50617	up	0.116464	0.604261	normal	0.000191946	1.57412	up	0.415274	0.2694	normal	1.83224e-05	1.2705	up	0.513354	-0.161308	normal	0.369957	0.347227	normal	gene-LOC107426384	LOC107426384	59.1635	55.4429	55.382	49.2383	48.224	61.2719
876	novel_miR_126	/	0.0520412	0.301104	normal	0.381508	-0.134237	normal	0.482457	-0.128603	normal	0.968614	-0.00707713	normal	0.00270237	0.389026	normal	0.500747	0.111399	normal	0.000460772	0.630044	up	0.263352	0.280063	normal	0.638042	0.127423	normal	0.965339	0.00529315	normal	0.643317	0.0596278	normal	0.156675	-0.201573	normal	0.339171	-0.225461	normal	gene-LOC107426412	LOC107426412	5.33626	4.63294	5.49782	4.37556	5.07742	9.24206
877	novel_miR_28	MIR398	0.159885	0.392475	normal	1.01895e-06	2.41799	up	0.630309	0.216077	normal	0.263498	-0.34488	normal	0.00133959	1.09033	up	0.000103819	2.45208	up	0.0667169	-1.28238	normal	0.0852074	-0.843361	normal	0.291578	0.442397	normal	0.00286322	1.20393	up	0.453953	0.329793	normal	1.01638e-06	-1.69453	down	0.0314246	-0.920008	down	gene-LOC107426429	LOC107426429	6.24528	6.64033	12.1984	13.5487	13.9844	16.6439
878	novel_miR_229	MIR394	0.438982	-0.225262	normal	0.144021	0.503931	normal	0.0356792	0.643569	up	0.0710858	0.546814	normal	0.650131	0.13026	normal	0.216156	0.523156	normal	0.197162	-0.761182	normal	0.321536	-0.361993	normal	0.461514	0.275997	normal	0.922453	0.0246611	normal	0.383612	-0.366687	normal	0.541058	0.197145	normal	0.0329736	0.736456	up	gene-LOC107426434	LOC107426434	28.5962	24.0146	32.6904	31.934	32.4368	17.1719
879	novel_miR_358	MIR828	0.0477256	-0.58846	down	1.34781e-15	-2.38689	down	3.60427e-21	-3.10135	down	4.43567e-18	-3.22805	down	0.180441	0.233363	normal	0.233786	0.590577	normal	4.39175e-06	1.86783	up	0.610578	0.315219	normal	0.455124	0.53262	normal	0.00139104	-0.591884	down	0.000199104	-0.866139	down	3.49052e-17	-2.99051	down	1.88468e-10	-2.90891	down	gene-LOC107426437	LOC107426437	76.6008	72.5634	81.0293	76.6408	81.0556	76.1675
880	mdm-miR156t	/	0.62849	0.12931	normal	0.00386732	1.67537	up	2.22674e-05	2.58283	up	1.63147e-05	2.42192	up	0.53751	0.479773	normal	0.00360599	1.91007	up	0.684829	0.254155	normal	0.438563	-0.4431	normal	0.367802	-0.424413	normal	0.00258383	1.20539	up	0.00143619	1.44806	up	0.00516645	1.82207	up	0.00769702	1.63654	up	gene-LOC107426448	LOC107426448	0.761016	0.589886	0.859098	0.736256	0.799444	0.295525
881	novel_miR_210	MIR164	0.206143	-0.297917	normal	0.286706	-0.557437	normal	0.622615	-0.263013	normal	0.1736	-0.745696	normal	0.830791	0.0968027	normal	0.254062	1.17556	normal	0.542286	0.406728	normal	0.147135	0.87096	normal	0.00515604	1.69977	up	0.723023	-0.140796	normal	0.426354	-0.321115	normal	0.226387	0.581445	normal	0.070194	0.892365	normal	gene-LOC107426457	LOC107426457	5.82087	5.50878	2.88024	5.11353	3.1681	6.22543
882	novel_miR_129	MIR319	0.530724	0.156735	normal	0.682405	0.204025	normal	0.0428999	1.0044	up	0.000102169	1.87819	up	0.449138	-0.331307	normal	0.522626	-0.497599	normal	0.988248	-0.00870801	normal	0.27152	0.461766	normal	0.0977913	1.33833	normal	0.110373	0.410539	normal	0.229151	0.45734	normal	4.39956e-07	1.88626	up	6.79989e-06	3.35886	up	gene-LOC107426475	LOC107426475	0	0.00585067	0	0	0.006189	0.0443537
883	novel_miR_126	/	0.0520412	0.301104	normal	0.381508	-0.134237	normal	0.482457	-0.128603	normal	0.968614	-0.00707713	normal	0.00270237	0.389026	normal	0.500747	0.111399	normal	0.000460772	0.630044	up	0.263352	0.280063	normal	0.638042	0.127423	normal	0.965339	0.00529315	normal	0.643317	0.0596278	normal	0.156675	-0.201573	normal	0.339171	-0.225461	normal	gene-LOC107426480	LOC107426480	2.48631	5.01779	16.3229	13.1538	19.1939	8.41497
884	novel_miR_188	MIR482	0.71888	-0.086495	normal	0.0257674	0.431988	normal	0.010889	0.534891	normal	0.19486	0.278625	normal	0.0287737	0.384673	normal	0.734982	0.108331	normal	0.217387	-0.318437	normal	0.107529	0.463664	normal	0.0821575	0.84159	normal	0.0388578	-0.396447	normal	0.155091	-0.295238	normal	0.00395648	0.656532	up	0.0946515	0.780991	normal	gene-LOC107426516	LOC107426516	0.776232	0.648455	0.377349	0.274272	0.392161	0.944093
885	novel_miR_199	/	0.55347	-0.166408	normal	0.673148	0.232089	normal	0.162258	0.884067	normal	0.270879	0.598481	normal	0.319751	0.553838	normal	0.156241	1.14048	normal	0.404356	0.669459	normal	0.681646	0.250775	normal	0.212651	0.80719	normal	0.825106	0.0893989	normal	0.569243	0.271734	normal	0.150528	0.724487	normal	0.14652	0.907347	normal	gene-LOC107426543	LOC107426543	2.02728	1.08193	1.65488	3.97956	3.16815	1.61489
886	novel_miR_145	/	0.128881	0.371783	normal	0.88121	0.0947686	normal	0.8389	0.171115	normal	0.549282	0.446523	normal	0.616342	0.433184	normal	0.344995	0.816408	normal	5.05286e-09	3.7967	up	0.0334317	1.77789	up	0.0263692	1.62673	up	0.00214914	1.25252	up	2.5171e-13	2.92663	up	0.0211185	1.7391	up	0.0254671	1.63593	up	gene-LOC107426595	LOC107426595	2.13615	8.21824	12.4883	18.4456	15.1015	3.09471
887	novel_miR_305	/	0.216018	-0.333777	normal	0.220403	0.351263	normal	0.148427	-0.307548	normal	0.590027	-0.167679	normal	1.02942e-06	0.92148	up	0.000157246	1.80137	up	0.0292106	0.863911	up	0.00127928	1.12909	up	1.40794e-06	1.9876	up	0.241017	0.382691	normal	0.401005	0.256198	normal	0.913106	-0.0397533	normal	0.00343125	0.956872	up	gene-LOC107426611	LOC107426611	15.4827	12.5718	9.61182	9.96561	10.1129	21.4023
888	novel_miR_320	MIR160	0.235386	-0.298528	normal	0.619681	0.310369	normal	0.37852	0.617952	normal	0.230085	0.700964	normal	0.270926	0.7487	normal	0.0727135	1.57012	normal	0.579202	0.472487	normal	0.0417652	1.31437	up	0.944342	0.0521048	normal	0.639364	-0.190663	normal	0.769919	0.135102	normal	0.0256935	1.33539	up	0.932057	0.0643177	normal	gene-LOC107426623	LOC107426623	6.8372	6.59665	5.0358	5.12526	5.27434	10.763
889	novel_miR_455	MIR171_1	0.14788	-0.379338	normal	0.0887962	1.07967	normal	0.0132185	-0.835665	down	0.000584596	-1.02362	down	0.340795	0.272391	normal	3.30944e-05	1.67964	up	0.48316	-0.70776	normal	0.00155979	1.02583	up	2.23907e-09	2.19651	up	0.0133846	0.770892	up	0.0746113	0.699896	normal	0.867684	-0.0499173	normal	0.00748053	0.926546	up	gene-LOC107426657	LOC107426657	1.20717	0.998716	0.49222	1.129	1.03531	5.19753
890	novel_miR_230	MIR395	0.623265	-0.149554	normal	0.422766	0.436081	normal	0.0411401	1.13323	up	0.030518	0.923326	up	3.8849e-57	4.80936	up	2.49252e-15	3.57716	up	2.65434e-05	2.85083	up	0.897274	0.0672617	normal	0.0107041	1.10243	up	2.09336e-07	-1.32416	down	0.0149451	-1.00114	down	1.08724e-46	-3.41827	down	9.49779e-18	-2.66733	down	gene-LOC107426673	LOC107426673	46.0529	20.4908	24.7792	25.5682	26.8823	50.8716
891	novel_miR_120	MIR395	0.000336435	-1.00731	down	0.341008	-0.449792	normal	0.302769	-0.898739	normal	7.04829e-20	-3.55862	down	6.65148e-33	3.41785	up	3.0018e-11	2.51496	up	0.0846959	1.12314	normal	0.712449	-0.372105	normal	0.0127018	1.48103	up	1.85004e-17	-2.12498	down	9.54117e-08	-2.1987	down	7.93379e-33	-5.29013	down	6.25036e-31	-5.31127	down	gene-LOC107426674	LOC107426674	10.6018	12.9228	8.87663	8.82308	7.07453	16.5385
892	mdm-miR156t	/	0.62849	0.12931	normal	0.00386732	1.67537	up	2.22674e-05	2.58283	up	1.63147e-05	2.42192	up	0.53751	0.479773	normal	0.00360599	1.91007	up	0.684829	0.254155	normal	0.438563	-0.4431	normal	0.367802	-0.424413	normal	0.00258383	1.20539	up	0.00143619	1.44806	up	0.00516645	1.82207	up	0.00769702	1.63654	up	gene-LOC107426717	LOC107426717	14.62	30.309	28.5356	27.9246	25.1284	20.6187
893	novel_miR_436	MIR172	0.114492	-0.406428	normal	1.15313e-07	-1.25759	down	1.93724e-17	-2.28068	down	1.60753e-29	-2.7106	down	0.559049	-0.1359	normal	0.521345	-0.195941	normal	0.733462	-0.111548	normal	0.851707	0.0524629	normal	0.102453	0.57969	normal	0.00019325	-0.603427	down	1.66021e-05	-1.2132	down	3.63205e-36	-2.0971	down	2.96504e-09	-1.94825	down	gene-LOC107426758	LOC107426758	9.45364	16.8508	16.5799	17.4272	16.3078	10.1641
894	mes-miR156c	/	0.7593	0.0930836	normal	0.0266142	0.956545	up	0.0245258	0.973469	up	0.00168788	1.1614	up	0.185473	0.521574	normal	0.23138	0.909057	normal	0.78076	0.17885	normal	0.842996	0.100562	normal	0.920438	0.0420029	normal	0.337495	0.389415	normal	0.244392	0.503713	normal	0.174312	0.635518	normal	0.0822668	0.74952	normal	gene-LOC107426764	LOC107426764	0.41785	0.109887	0.258868	1.14735	0.473144	0.087533
895	novel_miR_150	MIR395	0.913154	-0.0325262	normal	0.0166575	-1.00221	down	0.0436661	0.976131	up	0.29994	0.525697	normal	5.20049e-37	4.89637	up	1.42947e-17	3.82055	up	9.91796e-20	5.09163	up	0.166166	0.539397	normal	0.167056	0.66511	normal	0.00291533	-0.931917	down	0.121817	-0.656826	normal	5.77198e-35	-3.28786	down	1.1669e-53	-3.66601	down	gene-LOC107426787	LOC107426787	113.572	85.7055	88.1129	163.93	143.043	74.2124
896	novel_miR_169	MIR167_1	0.105776	-0.397077	normal	0.967429	0.0131537	normal	0.886022	0.0354136	normal	0.101472	-0.356744	normal	0.315946	-0.183271	normal	0.0495633	0.59064	up	0.993845	-0.00308127	normal	0.248788	-0.347949	normal	0.904726	-0.0494328	normal	0.17751	0.238005	normal	0.594197	0.129813	normal	0.714765	-0.0923163	normal	0.650833	-0.175168	normal	gene-LOC107426812	LOC107426812	22.0048	27.3802	27.3507	54.5675	45.3549	32.2146
897	mes-miR156c	/	0.7593	0.0930836	normal	0.0266142	0.956545	up	0.0245258	0.973469	up	0.00168788	1.1614	up	0.185473	0.521574	normal	0.23138	0.909057	normal	0.78076	0.17885	normal	0.842996	0.100562	normal	0.920438	0.0420029	normal	0.337495	0.389415	normal	0.244392	0.503713	normal	0.174312	0.635518	normal	0.0822668	0.74952	normal	gene-LOC107426815	LOC107426815	0.340449	0.206243	0.76005	1.41802	1.20478	0.370712
898	novel_miR_179	/	0.519468	-0.153807	normal	0.930355	-0.0524042	normal	0.118242	-1.18993	normal	0.882392	-0.087242	normal	1.43448e-06	2.44839	up	0.000170309	2.85075	up	3.61397e-06	2.47703	up	1.22459e-07	3.47679	up	0.000623382	2.07429	up	0.622537	-0.15983	normal	0.967954	-0.0137207	normal	0.597542	-0.205626	normal	0.473521	-0.382164	normal	gene-LOC107426824	LOC107426824	0.473087	0.03487	0	38.3635	96.8474	0.0143757
899	novel_miR_264	/	0.362245	-0.214312	normal	4.40511e-05	-0.951864	down	0.00106762	-0.939828	down	0.0239365	-0.585494	down	3.7463e-47	2.21715	up	4.96378e-12	2.16702	up	1.41082e-25	2.98364	up	8.76053e-08	1.57578	up	0.000398834	1.82309	up	0.141194	-0.294706	normal	0.269631	-0.213547	normal	1.76321e-17	-1.54481	down	0.07214	-0.846121	normal	gene-LOC107426827	LOC107426827	53.3989	65.2648	51.1577	26.7193	32.089	49.9722
900	novel_miR_426	MIR159	0.533486	0.15583	normal	0.0566834	0.6174	normal	8.32773e-09	2.18677	up	2.37294e-07	1.70561	up	0.0324678	-0.69139	down	0.0550736	-0.467404	normal	0.00133757	-1.34505	down	0.0568897	-0.749919	normal	0.665234	-0.262832	normal	0.10522	0.357808	normal	0.874229	-0.0562797	normal	1.05004e-07	2.17067	up	0.000441071	2.06657	up	gene-LOC107426830	LOC107426830	14.0848	23.4789	14.69	17.9786	14.7639	34.2867
901	novel_miR_122	/	0.356626	-0.279858	normal	0.808573	0.109269	normal	0.10753	-0.771708	normal	0.394109	-0.441258	normal	0.513684	-0.282513	normal	0.626123	0.291331	normal	0.66667	-0.196951	normal	0.40769	0.435869	normal	0.297497	0.550782	normal	0.930954	-0.0280989	normal	0.62604	0.159882	normal	0.918734	-0.0379132	normal	0.258544	0.421253	normal	gene-LOC107426844	LOC107426844	4.53336	7.94072	2.11784	0.629901	1.45984	4.80705
902	novel_miR_157	MIR860	0.164308	0.255798	normal	0.0317855	-0.32729	normal	0.00947104	-0.524591	normal	0.00398001	-0.447422	normal	0.230294	-0.16325	normal	0.0745263	-0.422545	normal	0.151826	0.453302	normal	0.93275	-0.0258072	normal	0.633635	-0.143833	normal	0.89937	-0.0213044	normal	0.413358	0.224549	normal	0.126969	-0.364081	normal	0.172403	-0.388614	normal	gene-LOC107426846	LOC107426846	1.29376	0.374651	0.826612	1.32806	0.833991	0
903	novel_miR_305	/	0.216018	-0.333777	normal	0.220403	0.351263	normal	0.148427	-0.307548	normal	0.590027	-0.167679	normal	1.02942e-06	0.92148	up	0.000157246	1.80137	up	0.0292106	0.863911	up	0.00127928	1.12909	up	1.40794e-06	1.9876	up	0.241017	0.382691	normal	0.401005	0.256198	normal	0.913106	-0.0397533	normal	0.00343125	0.956872	up	gene-LOC107426884	LOC107426884	0.318517	0.378114	0.291656	0.446224	0.565083	0.233382
904	novel_miR_14	MIR171_2	0.0745391	-0.526865	normal	0.462204	0.280359	normal	0.839908	0.0739669	normal	0.0360779	0.746017	up	1.09846e-05	-1.38363	down	0.413526	-0.522321	normal	0.00234043	-1.58344	down	0.0319726	-0.805072	down	0.342173	-0.439466	normal	0.968235	-0.0156265	normal	0.941263	0.0286144	normal	0.0340695	0.684637	up	9.2838e-05	1.70198	up	gene-LOC107426895	LOC107426895	9.92034	19.4135	17.4505	11.1693	36.7062	5.00748
905	novel_miR_379	/	0.663	0.115863	normal	0.771164	0.182346	normal	0.552773	0.508165	normal	0.324903	0.658391	normal	0.303098	0.838488	normal	0.431841	0.654171	normal	0.477078	0.572911	normal	0.194716	1.00629	normal	0.00357223	1.9636	up	0.813287	0.0948401	normal	0.901313	-0.0601045	normal	0.0972176	1.009	normal	0.0170236	1.72347	up	gene-LOC107426896	LOC107426896	0.30891	1.16949	0.79038	0.327917	1.56711	0.0272927
906	novel_miR_144	MIR482	0.0112314	-0.440786	normal	0.567006	-0.102944	normal	0.367313	-0.181603	normal	0.0328103	-0.380757	normal	0.00880645	-0.425395	normal	0.955366	-0.0115334	normal	0.0128834	-0.781698	down	0.598885	-0.147401	normal	0.459368	0.212235	normal	0.58153	-0.0995112	normal	0.050741	-0.499068	normal	0.532391	0.136971	normal	0.282405	0.3037	normal	gene-LOC107426909	LOC107426909	9.58036	15.5509	14.7423	21.5335	20.9898	0.0327603
907	novel_miR_216	/	0.130636	-0.460421	normal	0.371968	-0.468767	normal	0.000778602	-1.2482	down	0.026838	-0.879068	down	0.00465079	-1.15145	down	0.152891	-0.771301	normal	0.00142293	-2.09301	down	7.92661e-09	-1.74547	down	1.33631e-18	-2.03005	down	0.0862989	-0.481176	normal	4.99514e-05	-1.43301	down	1.22191e-09	-1.8296	down	1.43763e-13	-1.72898	down	gene-LOC107426972	LOC107426972	1.75246	1.94115	2.43648	0.577356	1.64975	1.24188
908	novel_miR_276	/	0.217586	-0.315663	normal	0.521759	-0.186698	normal	0.00258768	-1.17743	down	0.000398634	-1.0708	down	0.141189	0.403894	normal	0.000467554	1.46702	up	0.0510194	0.997453	normal	0.271749	-0.515325	normal	0.318801	-0.446603	normal	0.084851	0.540469	normal	0.427021	0.323414	normal	6.53467e-08	-2.07683	down	3.83111e-06	-1.86885	down	gene-LOC107427015	LOC107427015	4.66622	6.70628	5.05492	8.5444	6.70246	1.63495
909	novel_miR_133	MIR396	0.0179549	-0.533349	normal	0.137105	-0.300155	normal	0.00155088	-0.6937	down	0.0604951	-0.578338	normal	5.99465e-09	-1.17729	down	0.125076	-0.379797	normal	0.00637324	-0.814288	down	0.57101	0.148838	normal	0.496159	0.337875	normal	0.27389	0.123102	normal	0.980599	0.00650486	normal	0.00403952	0.66018	up	0.0347095	0.944142	up	gene-LOC107427027	LOC107427027	1.34302	3.74872	4.48291	3.60547	4.93765	0.139877
910	novel_miR_110	/	0.136839	0.339726	normal	0.894494	0.0362018	normal	0.315315	-0.289538	normal	0.323013	-0.243871	normal	0.66101	-0.105894	normal	0.142565	0.36577	normal	0.0547755	0.58459	normal	0.032179	0.743557	up	0.150048	0.61917	normal	0.000222388	0.782121	up	0.00712229	0.645474	up	0.0161254	0.599027	up	0.222506	0.503409	normal	gene-LOC107427044	LOC107427044	1.42907	1.84234	4.24794	9.51135	8.45202	1.57601
911	hbr-miR6485	/	0.952421	0.0165042	normal	0.722868	-0.219897	normal	0.693904	-0.320694	normal	0.435891	-0.56341	normal	0.0830161	-1.72839	normal	0.260583	-1.12147	normal	0.162093	-1.68617	normal	0.702734	-0.383803	normal	0.933199	-0.0800292	normal	0.719307	0.0922321	normal	0.84499	-0.057681	normal	0.479254	0.739647	normal	0.357909	0.953723	normal	gene-LOC107427067	LOC107427067	17.9842	20.6162	17.35	7.77327	10.9232	23.6229
912	novel_miR_368	MIR408	9.57552e-07	-1.10933	down	1.54041e-07	-1.85741	down	2.88293e-53	-4.59406	down	9.30444e-61	-4.21412	down	2.94242e-07	-1.2453	down	0.289923	0.406211	normal	0.257192	0.588594	normal	0.00203889	1.14874	up	0.148295	1.16081	normal	0.408283	0.257046	normal	0.65761	-0.166184	normal	5.01022e-16	-2.21874	down	0.0526887	-1.45624	normal	gene-LOC107427083	LOC107427083	2.51752	3.75448	3.3216	3.23323	3.4895	3.27728
913	novel_miR_126	/	0.0520412	0.301104	normal	0.381508	-0.134237	normal	0.482457	-0.128603	normal	0.968614	-0.00707713	normal	0.00270237	0.389026	normal	0.500747	0.111399	normal	0.000460772	0.630044	up	0.263352	0.280063	normal	0.638042	0.127423	normal	0.965339	0.00529315	normal	0.643317	0.0596278	normal	0.156675	-0.201573	normal	0.339171	-0.225461	normal	gene-LOC107427123	LOC107427123	6.83145	4.92884	8.01066	8.33027	10.325	13.8277
914	novel_miR_133	MIR396	0.0179549	-0.533349	normal	0.137105	-0.300155	normal	0.00155088	-0.6937	down	0.0604951	-0.578338	normal	5.99465e-09	-1.17729	down	0.125076	-0.379797	normal	0.00637324	-0.814288	down	0.57101	0.148838	normal	0.496159	0.337875	normal	0.27389	0.123102	normal	0.980599	0.00650486	normal	0.00403952	0.66018	up	0.0347095	0.944142	up	gene-LOC107427127	LOC107427127	3.33941	1.88588	1.03718	1.08261	0.822277	1.68646
915	novel_miR_108	/	7.75034e-05	-1.20518	down	7.13448e-08	-2.86759	down	4.20946e-10	-3.49093	down	5.91206e-11	-3.65066	down	9.81887e-05	-2.04491	down	0.0217724	-1.55939	down	0.265767	-1.05892	normal	0.0650712	-1.7641	normal	0.0020594	-3.71481	down	0.000220785	-1.41265	down	1.26965e-05	-1.95798	down	2.20537e-08	-3.68633	down	9.20076e-08	-4.95013	down	gene-LOC107427133	LOC107427133	216.989	117.026	187.223	204.297	251.123	33.4981
916	bcy-miR156	MIR156	0.624223	0.135327	normal	0.48551	0.432635	normal	0.0976703	1.14365	normal	0.077545	1.09565	normal	0.30551	0.737158	normal	0.0882828	1.18178	normal	0.906955	0.120619	normal	0.716673	0.257025	normal	0.399484	0.490898	normal	0.177848	0.543528	normal	0.96088	-0.0240628	normal	0.17806	0.862823	normal	0.12736	0.937628	normal	gene-LOC107427142	LOC107427142	0.522379	1.27655	3.49961	4.08362	4.38038	2.14434
917	novel_miR_178	MIR164	0.0734553	-0.453568	normal	0.746464	-0.0870341	normal	0.000579864	-0.998503	down	8.12827e-05	-0.889328	down	0.0637042	0.352169	normal	0.00257377	0.982753	up	0.0128459	0.896869	up	0.0394625	0.762807	up	0.00263943	0.863366	up	0.854596	0.0337067	normal	0.154902	0.371523	normal	0.0739343	-0.537492	normal	0.151795	-0.336855	normal	gene-LOC107427150	LOC107427150	45.856	53.0111	41.7946	57.5576	43.2765	43.8815
918	novel_miR_276	/	0.217586	-0.315663	normal	0.521759	-0.186698	normal	0.00258768	-1.17743	down	0.000398634	-1.0708	down	0.141189	0.403894	normal	0.000467554	1.46702	up	0.0510194	0.997453	normal	0.271749	-0.515325	normal	0.318801	-0.446603	normal	0.084851	0.540469	normal	0.427021	0.323414	normal	6.53467e-08	-2.07683	down	3.83111e-06	-1.86885	down	gene-LOC107427188	LOC107427188	1.21821	0.824613	1.01543	0.606584	0.875981	0.430211
919	novel_miR_229	MIR394	0.438982	-0.225262	normal	0.144021	0.503931	normal	0.0356792	0.643569	up	0.0710858	0.546814	normal	0.650131	0.13026	normal	0.216156	0.523156	normal	0.197162	-0.761182	normal	0.321536	-0.361993	normal	0.461514	0.275997	normal	0.922453	0.0246611	normal	0.383612	-0.366687	normal	0.541058	0.197145	normal	0.0329736	0.736456	up	gene-LOC107427205	LOC107427205	12.1678	19.4364	31.4992	159.548	102.263	4.13192
920	novel_miR_71	/	3.63074e-06	-1.17581	down	0.0480331	-1.16521	down	3.45281e-30	-4.94784	down	9.15297e-36	-4.62808	down	3.15209e-12	-1.94826	down	0.0728646	-1.03038	normal	0.350751	-0.827499	normal	0.923794	-0.0941388	normal	0.361451	-1.03719	normal	0.2731	-0.428313	normal	0.171359	-0.546366	normal	1.59398e-07	-3.13758	down	2.26247e-05	-3.41725	down	gene-LOC107427206	LOC107427206	0.47724	1.11102	1.27376	0.919965	1.24231	0.573566
921	mdm-miR156t	/	0.62849	0.12931	normal	0.00386732	1.67537	up	2.22674e-05	2.58283	up	1.63147e-05	2.42192	up	0.53751	0.479773	normal	0.00360599	1.91007	up	0.684829	0.254155	normal	0.438563	-0.4431	normal	0.367802	-0.424413	normal	0.00258383	1.20539	up	0.00143619	1.44806	up	0.00516645	1.82207	up	0.00769702	1.63654	up	gene-LOC107427248	LOC107427248	45.125	42.5808	59.0306	64.6244	62.044	89.5749
922	novel_miR_130	/	0.131968	-0.359059	normal	0.21405	-0.784148	normal	0.424217	-0.579898	normal	0.168708	-1.00469	normal	0.342076	-0.716759	normal	0.415031	0.861719	normal	0.340442	1.12836	normal	0.64177	0.400376	normal	0.650975	0.430584	normal	0.919964	-0.0396808	normal	0.641504	0.229434	normal	0.4887	0.5117	normal	0.918911	0.0848616	normal	gene-LOC107427250	LOC107427250	1.82545	1.37623	1.14127	2.48319	2.19292	0.725752
923	novel_miR_169	MIR167_1	0.105776	-0.397077	normal	0.967429	0.0131537	normal	0.886022	0.0354136	normal	0.101472	-0.356744	normal	0.315946	-0.183271	normal	0.0495633	0.59064	up	0.993845	-0.00308127	normal	0.248788	-0.347949	normal	0.904726	-0.0494328	normal	0.17751	0.238005	normal	0.594197	0.129813	normal	0.714765	-0.0923163	normal	0.650833	-0.175168	normal	gene-LOC107427284	LOC107427284	529.863	226.839	358.453	375.538	400.686	536.142
924	novel_miR_368	MIR408	9.57552e-07	-1.10933	down	1.54041e-07	-1.85741	down	2.88293e-53	-4.59406	down	9.30444e-61	-4.21412	down	2.94242e-07	-1.2453	down	0.289923	0.406211	normal	0.257192	0.588594	normal	0.00203889	1.14874	up	0.148295	1.16081	normal	0.408283	0.257046	normal	0.65761	-0.166184	normal	5.01022e-16	-2.21874	down	0.0526887	-1.45624	normal	gene-LOC107427298	LOC107427298	1.71769	2.85187	2.53081	2.90756	2.07989	1.72929
925	novel_miR_455	MIR171_1	0.14788	-0.379338	normal	0.0887962	1.07967	normal	0.0132185	-0.835665	down	0.000584596	-1.02362	down	0.340795	0.272391	normal	3.30944e-05	1.67964	up	0.48316	-0.70776	normal	0.00155979	1.02583	up	2.23907e-09	2.19651	up	0.0133846	0.770892	up	0.0746113	0.699896	normal	0.867684	-0.0499173	normal	0.00748053	0.926546	up	gene-LOC107427373	LOC107427373	4.46951	3.65116	5.3915	8.63134	9.82407	0.419423
926	novel_miR_455	MIR171_1	0.14788	-0.379338	normal	0.0887962	1.07967	normal	0.0132185	-0.835665	down	0.000584596	-1.02362	down	0.340795	0.272391	normal	3.30944e-05	1.67964	up	0.48316	-0.70776	normal	0.00155979	1.02583	up	2.23907e-09	2.19651	up	0.0133846	0.770892	up	0.0746113	0.699896	normal	0.867684	-0.0499173	normal	0.00748053	0.926546	up	gene-LOC107427402	LOC107427402	2.57038	2.05435	3.30728	5.21814	6.23486	0.264463
927	novel_miR_455	MIR171_1	0.14788	-0.379338	normal	0.0887962	1.07967	normal	0.0132185	-0.835665	down	0.000584596	-1.02362	down	0.340795	0.272391	normal	3.30944e-05	1.67964	up	0.48316	-0.70776	normal	0.00155979	1.02583	up	2.23907e-09	2.19651	up	0.0133846	0.770892	up	0.0746113	0.699896	normal	0.867684	-0.0499173	normal	0.00748053	0.926546	up	gene-LOC107427403	LOC107427403	1.89419	2.19049	3.64197	4.32664	5.71031	0.410624
928	novel_miR_85	/	0.285289	0.274221	normal	0.846369	-0.0637892	normal	0.496128	-0.248103	normal	0.277403	-0.312472	normal	0.0725705	0.530495	normal	0.179595	0.349484	normal	0.00334188	1.07412	up	0.0260606	0.870868	up	0.050382	0.820541	normal	0.601845	0.121594	normal	0.189231	0.388696	normal	0.68801	0.123513	normal	0.969321	0.0154478	normal	gene-LOC107427407	LOC107427407	19.5759	19.2369	21.0738	25.0577	23.7559	23.5211
[truncated: 378 more rows]
[truncated: 47 more columns]
