# Supplementary material for: Integration analysis of miRNA-mRNA pairs between two contrasting genotypes reveals the molecular mechanism of jujube (Ziziphus jujuba Mill.) response to high-temperature stress
Source: BMC Plant Biol. 2024 Jun 27;24:612. doi: 10.1186/s12870-024-05304-0 (PMC11209981; doi:10.1186/s12870-024-05304-0)
Supplement: Supplementary file 8 — Supplementary Material 8 [file 12870_2024_5304_MOESM8_ESM.xlsx]

## Sheet: Sheet1
Table S7 Analysis of DEMIs and their target genes involved in the top four enriched pathways
No.	DEMIs	miRNA family	Fucuimi					Junzao					Fucuimi groups												Fucuimi vs Junzao groups															Junzao groups
			F0 (TPM)	F1 (TPM)	F3 (TPM)	F5 (TPM)	F7 (TPM)	J0 (TPM)	J1 (TPM)	J3 (TPM)	J5 (TPM)	J7 (TPM)	F0 vs F1_DESeq2_Pvalue	F0 vs F1_DESeq2_log2FC	F0 vs F1 DESeq2_(Pvalue_0.05_FC_1.5)_regulated	F0 vs F3_DESeq2_Pvalue	F0 vs F3_DESeq2_log2FC	F0 vs F3_DESeq2_(Pvalue_0.05_FC_1.5)_regulated	F0 vs F5 DESeq2_Pvalue	F0 vs F5_DESeq2_log2FC	F0 vs F5_DESeq2_(Pvalue_0.05_FC_1.5)_regulated	F0 vs F7_DESeq2_Pvalue	F0 vs F7_DESeq2_log2FC	F0 vs F7_DESeq2_(Pvalue_0.05_FC_1.5)_regulated	F0 vs J0_DESeq2_Pvalue	F0 vs J0_DESeq2_log2FC	F0 vs J0_DESeq2_(Pvalue_0.05_FC_1.5)_regulated	F1 vs J1_DESeq2_Pvalue	F1 vs J1_DESeq2_log2FC	F1- vs J1_DESeq2_(Pvalue_0.05_FC_1.5)_regulated	F3 vs J3_DESeq2_Pvalue	F3 vs J3_DESeq2_log2FC	F3 vs J3_DESeq2_(Pvalue_0.05_FC_1.5)_regulated	F5 vs J5_DESeq2_Pvalue	F5 vs J5_DESeq2_log2FC	F5 vs J5_DESeq2_(Pvalue_0.05_FC_1.5)_regulated	F7 vs J7_DESeq2_Pvalue	F7 vs J7_DESeq2_log2FC	F7 vs J7_DESeq2_(Pvalue_0.05_FC_1.5)_regulated	J0 vs J1_DESeq2_Pvalue	J0 vs J1_DESeq2_log2FC	J0 vs J1_DESeq2_(Pvalue_0.05_FC_1.5)_regulated	J0 vs J3_DESeq2_Pvalue	J0 vs J3_DESeq2_log2FC	J0 vs J3_DESeq2_(Pvalue_0.05_FC_1.5)_regulated	J0 vs J5_DESeq2_Pvalue	J0 vs J5_DESeq2_log2FC	J0 vs J5_DESeq2_(Pvalue_0.05_FC_1.5)_regulated	J0 vs J7_DESeq2_Pvalue
Plant-panthogen interation pathway
1	novel_miR_232	/	4.92449	3.21016	4.80603	/	2.13025	23.9927	72.6076	67.2625	53.1752	103.706	0.30458	-0.270724	normal	0.94325	-0.0442657	normal	0.000284822	-3.14365	down	0.0282502	-1.61837	down	2.74169e-06	2.086	up	3.83302e-06	4.02623	up	5.1069e-05	3.22288	up	0.000136333	3.9375	up	2.29428e-07	5.03613	up	0.0477911	0.80838	up	0.014212	1.02537	up	0.404134	0.632494	normal	0.0293458
2	novel_miR_103	MIR2950	79.4395	31.7827	62.1106	145.535	87.6885	308.634	17.357	7.88324	14.0264	4.9475	1.28662e-07	-1.36634	down	0.0958722	-0.748593	normal	0.745425	0.141582	normal	0.034518	-0.645909	down	5.76678e-12	1.82915	up	0.238184	-0.469389	normal	0.00076134	-2.42664	down	7.71902e-11	-3.21811	down	1.86595e-05	-3.15988	down	1.94636e-48	-3.69769	down	2.20957e-43	-4.60803	down	2.79869e-48	-5.03403	down	4.63566e-17
3	novel_miR_103	MIR2950	79.4395	31.7827	62.1106	145.535	87.6885	308.634	17.357	7.88324	14.0264	4.9475	1.28662e-07	-1.36634	down	0.0958722	-0.748593	normal	0.745425	0.141582	normal	0.034518	-0.645909	down	5.76678e-12	1.82915	up	0.238184	-0.469389	normal	0.00076134	-2.42664	down	7.71902e-11	-3.21811	down	1.86595e-05	-3.15988	down	1.94636e-48	-3.69769	down	2.20957e-43	-4.60803	down	2.79869e-48	-5.03403	down	4.63566e-17
4	novel_miR_436	MIR172	659.078	645.391	479.878	227.66	173.49	660.296	428.274	317.892	218.942	179.15	0.114492	-0.406428	normal	1.15313e-07	-1.25759	down	1.93724e-17	-2.28068	down	1.60753e-29	-2.7106	down	0.559049	-0.1359	normal	0.521345	-0.195941	normal	0.733462	-0.111548	normal	0.851707	0.0524629	normal	0.102453	0.57969	normal	0.00019325	-0.603427	down	1.66021e-05	-1.2132	down	3.63205e-36	-2.0971	down	2.96504e-09
5	mdm-miR156t	/	2.114	4.03644	13.1334	28.5163	23.3987	3.28121	13.0375	15.6706	17.6774	11.7497	0.62849	0.12931	normal	0.00386732	1.67537	up	2.22674e-05	2.58283	up	1.63147e-05	2.42192	up	0.53751	0.479773	normal	0.00360599	1.91007	up	0.684829	0.254155	normal	0.438563	-0.4431	normal	0.367802	-0.424413	normal	0.00258383	1.20539	up	0.00143619	1.44806	up	0.00516645	1.82207	up	0.00769702
6	novel_miR_108	/	63.2243	15.9607	9.96378	7.65609	6.73516	16.0764	3.79769	1.97818	0.980559	/	7.75034e-05	-1.20518	down	7.13448e-08	-2.86759	down	4.20946e-10	-3.49093	down	5.91206e-11	-3.65066	down	9.81887e-05	-2.04491	down	0.0217724	-1.55939	down	0.265767	-1.05892	normal	0.0650712	-1.7641	normal	0.0020594	-3.71481	down	0.000220785	-1.41265	down	1.26965e-05	-1.95798	down	2.20537e-08	-3.68633	down	9.20076e-08
7	novel_miR_298	MIR482	6.51337	7.20417	7.04494	8.01143	8.85387	4.72072	2.23784	1.19388	2.10495	1.11178	0.63314	-0.144973	normal	0.419848	-0.451246	normal	0.479008	-0.419317	normal	0.510162	-0.324055	normal	0.320848	-0.548451	normal	0.160671	-1.12222	normal	0.239322	-1.30162	normal	0.137237	-1.32065	normal	0.0190155	-2.1999	down	0.207819	-0.514229	normal	0.0631455	-0.915216	normal	0.0768863	-1.34623	normal	0.0420298
8	novel_miR_179	/	4.78652	3.84203	6.51079	2.80964	8.00039	31.0229	28.0516	39.8662	40.8684	24.6861	0.519468	-0.153807	normal	0.930355	-0.0524042	normal	0.118242	-1.18993	normal	0.882392	-0.087242	normal	1.43448e-06	2.44839	up	0.000170309	2.85075	up	3.61397e-06	2.47703	up	1.22459e-07	3.47679	up	0.000623382	2.07429	up	0.622537	-0.15983	normal	0.967954	-0.0137207	normal	0.597542	-0.205626	normal	0.473521
9	novel_miR_129	MIR319	123.865	278.918	183.779	423.155	849.047	104.067	148.815	182.749	540.509	1706.46	0.530724	0.156735	normal	0.682405	0.204025	normal	0.0428999	1.0044	up	0.000102169	1.87819	up	0.449138	-0.331307	normal	0.522626	-0.497599	normal	0.988248	-0.00870801	normal	0.27152	0.461766	normal	0.0977913	1.33833	normal	0.110373	0.410539	normal	0.229151	0.45734	normal	4.39956e-07	1.88626	up	6.79989e-06
10	novel_miR_51	/	124.382	181.831	175.055	117.846	161.819	359.282	454.173	639.659	704.053	560.972	0.783533	0.0550735	normal	0.890098	0.0345495	normal	0.000255789	-0.899288	down	0.0228963	-0.439002	normal	5.20738e-09	1.40615	up	2.33391e-15	1.66893	up	9.09586e-10	1.84147	up	1.0248e-21	2.66659	up	2.8018e-18	2.31682	up	0.228832	0.264198	normal	0.110407	0.414666	normal	0.0925714	0.405159	normal	0.0746225
11	novel_miR_442	MIR159	102.227	132.308	87.2833	110.78	235.259	79.9404	106.026	141.112	152.867	490.284	0.909091	-0.0340938	normal	0.0567747	-0.736698	normal	0.305881	-0.51679	normal	0.364079	0.421008	normal	0.114554	-0.457453	normal	0.949401	0.0448968	normal	0.0803452	0.893606	normal	0.261271	0.543396	normal	0.0577793	1.40721	normal	0.19104	0.340011	normal	0.180422	0.474943	normal	0.196333	0.487266	normal	0.000613384
12	novel_miR_298	MIR482	6.51337	7.20417	7.04494	8.01143	8.85387	4.72072	2.23784	1.19388	2.10495	1.11178	0.63314	-0.144973	normal	0.419848	-0.451246	normal	0.479008	-0.419317	normal	0.510162	-0.324055	normal	0.320848	-0.548451	normal	0.160671	-1.12222	normal	0.239322	-1.30162	normal	0.137237	-1.32065	normal	0.0190155	-2.1999	down	0.207819	-0.514229	normal	0.0631455	-0.915216	normal	0.0768863	-1.34623	normal	0.0420298
13	novel_miR_477	MIR482	322.039	411.511	597.267	601.238	736.332	696.205	875.328	1244.15	1376.13	2214.61	0.72078	-0.0806895	normal	0.0159482	0.608856	up	0.615086	0.113714	normal	0.055203	0.4057	normal	3.69081e-08	1.01316	up	0.000661123	1.45937	up	0.00593641	0.960005	up	1.52714e-06	1.31885	up	7.84091e-09	2.07774	up	0.37388	0.293502	normal	0.0689282	0.506869	normal	0.0402876	0.467719	normal	5.28763e-06
Starch and sucrose metabolism pathway
1	novel_miR_106	/	41.4234	43.986	53.2491	117.605	130.29	2935.04	2674.25	3455.16	7543.44	8795.03	0.638825	-0.140955	normal	0.752168	0.123959	normal	0.0803801	0.738387	normal	0.0411809	0.847182	up	1.13673e-90	5.97089	up	1.69304e-23	5.856	up	2.1029e-41	5.79802	up	1.67628e-74	5.98974	up	4.67687e-36	6.32789	up	0.651593	-0.11026	normal	0.974138	0.0109688	normal	0.000917697	0.880425	up	0.00146709
2	mdm-miR156t	/	2.114	4.03644	13.1334	28.5163	23.3987	3.28121	13.0375	15.6706	17.6774	11.7497	0.62849	0.12931	normal	0.00386732	1.67537	up	2.22674e-05	2.58283	up	1.63147e-05	2.42192	up	0.53751	0.479773	normal	0.00360599	1.91007	up	0.684829	0.254155	normal	0.438563	-0.4431	normal	0.367802	-0.424413	normal	0.00258383	1.20539	up	0.00143619	1.44806	up	0.00516645	1.82207	up	0.00769702
3	novel_miR_358	MIR828	85.0224	59.6504	33.8881	15.8927	14.0476	106.95	71.032	82.9331	18.1553	14.7374	0.0477256	-0.58846	down	1.34781e-15	-2.38689	down	3.60427e-21	-3.10135	down	4.43567e-18	-3.22805	down	0.180441	0.233363	normal	0.233786	0.590577	normal	4.39175e-06	1.86783	up	0.610578	0.315219	normal	0.455124	0.53262	normal	0.00139104	-0.591884	down	0.000199104	-0.866139	down	3.49052e-17	-2.99051	down	1.88468e-10
4	novel_miR_368	MIR408	1046.47	591.914	429.634	68.0643	94.2516	481.602	620.782	474.852	144.449	158.537	9.57552e-07	-1.10933	down	1.54041e-07	-1.85741	down	2.88293e-53	-4.59406	down	9.30444e-61	-4.21412	down	2.94242e-07	-1.2453	down	0.289923	0.406211	normal	0.257192	0.588594	normal	0.00203889	1.14874	up	0.148295	1.16081	normal	0.408283	0.257046	normal	0.65761	-0.166184	normal	5.01022e-16	-2.21874	down	0.0526887
5	novel_miR_358	MIR828	85.0224	59.6504	33.8881	15.8927	14.0476	106.95	71.032	82.9331	18.1553	14.7374	0.0477256	-0.58846	down	1.34781e-15	-2.38689	down	3.60427e-21	-3.10135	down	4.43567e-18	-3.22805	down	0.180441	0.233363	normal	0.233786	0.590577	normal	4.39175e-06	1.86783	up	0.610578	0.315219	normal	0.455124	0.53262	normal	0.00139104	-0.591884	down	0.000199104	-0.866139	down	3.49052e-17	-2.99051	down	1.88468e-10
6	novel_miR_358	MIR828	85.0224	59.6504	33.8881	15.8927	14.0476	106.95	71.032	82.9331	18.1553	14.7374	0.0477256	-0.58846	down	1.34781e-15	-2.38689	down	3.60427e-21	-3.10135	down	4.43567e-18	-3.22805	down	0.180441	0.233363	normal	0.233786	0.590577	normal	4.39175e-06	1.86783	up	0.610578	0.315219	normal	0.455124	0.53262	normal	0.00139104	-0.591884	down	0.000199104	-0.866139	down	3.49052e-17	-2.99051	down	1.88468e-10
7	novel_miR_455	MIR171_1	3921.03	3914.07	4553.69	3692.97	3346.85	5236.64	9777.88	10798.8	6945.99	10960.8	0.14788	-0.379338	normal	0.0887962	1.07967	normal	0.0132185	-0.835665	down	0.000584596	-1.02362	down	0.340795	0.272391	normal	3.30944e-05	1.67964	up	0.48316	-0.70776	normal	0.00155979	1.02583	up	2.23907e-09	2.19651	up	0.0133846	0.770892	up	0.0746113	0.699896	normal	0.867684	-0.0499173	normal	0.00748053
8	novel_miR_455	MIR171_1	3921.03	3914.07	4553.69	3692.97	3346.85	5236.64	9777.88	10798.8	6945.99	10960.8	0.14788	-0.379338	normal	0.0887962	1.07967	normal	0.0132185	-0.835665	down	0.000584596	-1.02362	down	0.340795	0.272391	normal	3.30944e-05	1.67964	up	0.48316	-0.70776	normal	0.00155979	1.02583	up	2.23907e-09	2.19651	up	0.0133846	0.770892	up	0.0746113	0.699896	normal	0.867684	-0.0499173	normal	0.00748053
9	novel_miR_1	/	76.49	44.7266	40.671	25.1227	27.2037	13.1069	21.8478	26.5797	3.34205	9.07903	1.32479e-06	-1.05425	down	0.0110405	-0.991361	down	1.35148e-10	-2.32774	down	4.52788e-20	-2.24258	down	2.54051e-13	-2.49878	down	0.401602	-0.525617	normal	0.167598	-0.819548	normal	0.00356866	-2.21623	down	0.277466	-0.951472	normal	0.339966	0.389638	normal	0.27687	0.467757	normal	0.00401252	-2.10724	down	0.466875
10	novel_miR_129	MIR319	123.865	278.918	183.779	423.155	849.047	104.067	148.815	182.749	540.509	1706.46	0.530724	0.156735	normal	0.682405	0.204025	normal	0.0428999	1.0044	up	0.000102169	1.87819	up	0.449138	-0.331307	normal	0.522626	-0.497599	normal	0.988248	-0.00870801	normal	0.27152	0.461766	normal	0.0977913	1.33833	normal	0.110373	0.410539	normal	0.229151	0.45734	normal	4.39956e-07	1.88626	up	6.79989e-06
11	novel_miR_129	MIR319	123.865	278.918	183.779	423.155	849.047	104.067	148.815	182.749	540.509	1706.46	0.530724	0.156735	normal	0.682405	0.204025	normal	0.0428999	1.0044	up	0.000102169	1.87819	up	0.449138	-0.331307	normal	0.522626	-0.497599	normal	0.988248	-0.00870801	normal	0.27152	0.461766	normal	0.0977913	1.33833	normal	0.110373	0.410539	normal	0.229151	0.45734	normal	4.39956e-07	1.88626	up	6.79989e-06
12	novel_miR_216	/	1106.72	856.357	599.025	807.312	1039.75	538.667	391.846	193.258	208.073	173.488	0.130636	-0.460421	normal	0.371968	-0.468767	normal	0.000778602	-1.2482	down	0.026838	-0.879068	down	0.00465079	-1.15145	down	0.152891	-0.771301	normal	0.00142293	-2.09301	down	7.92661e-09	-1.74547	down	1.33631e-18	-2.03005	down	0.0862989	-0.481176	normal	4.99514e-05	-1.43301	down	1.22191e-09	-1.8296	down	1.43763e-13
Spliceosome pathway
1	novel_miR_106	/	41.4234	43.986	53.2491	117.605	130.29	2935.04	2674.25	3455.16	7543.44	8795.03	0.638825	-0.140955	normal	0.752168	0.123959	normal	0.0803801	0.738387	normal	0.0411809	0.847182	up	1.13673e-90	5.97089	up	1.69304e-23	5.856	up	2.1029e-41	5.79802	up	1.67628e-74	5.98974	up	4.67687e-36	6.32789	up	0.651593	-0.11026	normal	0.974138	0.0109688	normal	0.000917697	0.880425	up	0.00146709
2	novel_miR_106	/	41.4234	43.986	53.2491	117.605	130.29	2935.04	2674.25	3455.16	7543.44	8795.03	0.638825	-0.140955	normal	0.752168	0.123959	normal	0.0803801	0.738387	normal	0.0411809	0.847182	up	1.13673e-90	5.97089	up	1.69304e-23	5.856	up	2.1029e-41	5.79802	up	1.67628e-74	5.98974	up	4.67687e-36	6.32789	up	0.651593	-0.11026	normal	0.974138	0.0109688	normal	0.000917697	0.880425	up	0.00146709
3	novel_miR_106	/	41.4234	43.986	53.2491	117.605	130.29	2935.04	2674.25	3455.16	7543.44	8795.03	0.638825	-0.140955	normal	0.752168	0.123959	normal	0.0803801	0.738387	normal	0.0411809	0.847182	up	1.13673e-90	5.97089	up	1.69304e-23	5.856	up	2.1029e-41	5.79802	up	1.67628e-74	5.98974	up	4.67687e-36	6.32789	up	0.651593	-0.11026	normal	0.974138	0.0109688	normal	0.000917697	0.880425	up	0.00146709
4	novel_miR_151	/	1.74288	16.8883	17.5098	74.8615	164.524	2.2576	4.06777	2.42261	213.42	150.463	0.0302015	0.556668	normal	2.73e-05	2.48717	up	3.6205e-13	4.02502	up	8.8354e-13	4.77495	up	0.84036	0.19099	normal	0.12977	-1.37453	normal	0.00161253	-2.92176	down	4.919e-06	1.59158	up	0.844778	0.234947	normal	0.45079	0.293981	normal	0.940835	0.0327284	normal	3.76508e-28	5.66988	up	0.018126
5	novel_miR_136	MIR815	482.494	561.191	624.724	800.335	740.055	/	/	/	/	/	0.205238	-0.240576	normal	0.474188	-0.180118	normal	0.965933	-0.0133793	normal	0.333325	-0.195892	normal	2.69671e-30	-9.71492	down	1.59148e-28	-8.81792	down	6.3635e-23	-8.973	down	2.48067e-41	-9.78453	down	8.83808e-28	-9.61261	down	--	--	--	--	--	--	--	--	--	--
Plant hormone signal transduction pathway
1	novel_miR_455	MIR171_1	3921.03	3914.07	4553.69	3692.97	3346.85	5236.64	9777.88	10798.8	6945.99	10960.8	0.14788	-0.379338	normal	0.0887962	1.07967	normal	0.0132185	-0.835665	down	0.000584596	-1.02362	down	0.340795	0.272391	normal	3.30944e-05	1.67964	up	0.48316	-0.70776	normal	0.00155979	1.02583	up	2.23907e-09	2.19651	up	0.0133846	0.770892	up	0.0746113	0.699896	normal	0.867684	-0.0499173	normal	0.00748053
2	novel_miR_216	/	1106.72	856.357	599.025	807.312	1039.75	538.667	391.846	193.258	208.073	173.488	0.130636	-0.460421	normal	0.371968	-0.468767	normal	0.000778602	-1.2482	down	0.026838	-0.879068	down	0.00465079	-1.15145	down	0.152891	-0.771301	normal	0.00142293	-2.09301	down	7.92661e-09	-1.74547	down	1.33631e-18	-2.03005	down	0.0862989	-0.481176	normal	4.99514e-05	-1.43301	down	1.22191e-09	-1.8296	down	1.43763e-13
3	novel_miR_39	/	130.322	138.423	207.954	258.682	268.56	941.613	1015.96	1289.88	1867.63	1331.93	0.400456	-0.244433	normal	0.0537785	0.409238	normal	0.759719	0.114107	normal	0.282522	0.257358	normal	7.62344e-68	2.7516	up	1.09322e-13	3.12424	up	1.24013e-51	2.40306	up	4.51554e-20	2.99043	up	6.00933e-18	2.79771	up	0.622546	0.0694037	normal	0.73349	0.0274523	normal	0.000134453	0.465699	normal	0.174411
[truncated: 57 more columns]
